# Supplementary material for: Designing overall stoichiometric conversions and intervening metabolic reactions
Source: Sci Rep. 2015 Nov 4;5:16009. doi: 10.1038/srep16009 (PMC4632160; doi:10.1038/srep16009)
Supplement: Supplementary Data File S1 [file srep16009-s2.xls]

## Sheet: overall_stoichiometries
target metabolite	overall stoichiometry	free energy change of reaction (kcal)
alpha,omega-Dicarboxylic acid:	1.25 CO2 + 1.0 CH3OH --> 0.75 C3H2O4 + 0.5 H2O + 1.5 H+	-8.8485
Malonate:	1.25 CO2 + 1.0 CH3OH --> 0.75 C3H2O4 + 0.5 H2O + 1.5 H+	-8.8485
Citrate:	1.0 CO2 + 1.0 CH3OH --> 0.3333 C6H5O7 + 0.6667 H2O + 1.0 H+	-6.6413
Isocitrate:	1.0 CO2 + 1.0 CH3OH --> 0.3333 C6H5O7 + 0.6667 H2O + 1.0 H+	-6.168
D-erythro-Isocitric acid:	1.0 CO2 + 1.0 CH3OH --> 0.3333 C6H5O7 + 0.6667 H2O + 1.0 H+	-6.168
D-threo-Isocitric acid:	1.0 CO2 + 1.0 CH3OH --> 0.3333 C6H5O7 + 0.6667 H2O + 1.0 H+	-6.168
cis-Aconitate:	1.0 CO2 + 1.0 CH3OH --> 0.3333 C6H3O6 + 1.0 H2O + 1.0 H+	-6.1503
trans-Aconitate:	1.0 CO2 + 1.0 CH3OH --> 0.3333 C6H3O6 + 1.0 H2O + 1.0 H+	-6.1503
Oxaloglutarate:	0.9091 CO2 + 1.0 CH3OH --> 0.2727 C7H5O7 + 0.9091 H2O + 0.8182 H+	-6.3545
Methyloxaloacetate:	0.875 CO2 + 1.0 CH3OH --> 0.375 C5H4O5 + 0.875 H2O + 0.75 H+	-5.6374
3,4-Dihydroxyphthalate:	0.8462 CO2 + 1.0 CH3OH --> 0.2308 C8H4O6 + 1.3077 H2O + 0.4615 H+	-8.0938
4,5-Dihydroxyphthalate:	0.8462 CO2 + 1.0 CH3OH --> 0.2308 C8H4O6 + 1.3077 H2O + 0.4615 H+	-8.0938
2-Methylcitrate:	0.75 CO2 + 1.0 CH3OH --> 0.25 C7H7O7 + 0.75 H2O + 0.75 H+	-8.7253
Methylisocitrate:	0.75 CO2 + 1.0 CH3OH --> 0.25 C7H7O7 + 0.75 H2O + 0.75 H+	-8.7253
Gallate:	0.75 CO2 + 1.0 CH3OH --> 0.25 C7H5O5 + 1.25 H2O + 0.25 H+	-5.0188
cis-2-Methylaconitate:	0.75 CO2 + 1.0 CH3OH --> 0.25 C7H5O6 + 1.0 H2O + 0.75 H+	-8.497
Homocitrate:	0.75 CO2 + 1.0 CH3OH --> 0.25 C7H7O7 + 0.75 H2O + 0.75 H+	-8.2728
Homoisocitrate:	0.75 CO2 + 1.0 CH3OH --> 0.25 C7H7O7 + 0.75 H2O + 0.75 H+	-7.9178
trans-homoaconitate:	0.75 CO2 + 1.0 CH3OH --> 0.25 C7H5O6 + 1.0 H2O + 0.75 H+	-7.9045
cis-Homoaconitate:	0.75 CO2 + 1.0 CH3OH --> 0.25 C7H5O6 + 1.0 H2O + 0.75 H+	-7.9045
Methylmalonate:	0.7143 CO2 + 1.0 CH3OH --> 0.4286 C4H4O4 + 0.7143 H2O + 0.8571 H+	-11.475
2-Hydroxyisophthalic acid:	0.7143 CO2 + 1.0 CH3OH --> 0.2143 C8H4O5 + 1.3571 H2O + 0.4286 H+	-10.7509
4-Hydroxyphthalate:	0.7143 CO2 + 1.0 CH3OH --> 0.2143 C8H4O5 + 1.3571 H2O + 0.4286 H+	-10.7509
Succinate:	0.7143 CO2 + 1.0 CH3OH --> 0.4286 C4H4O4 + 0.7143 H2O + 0.8571 H+	-10.6993
Phthalate-4,5-cis-dihydrodiol:	0.7143 CO2 + 1.0 CH3OH --> 0.2143 C8H6O6 + 1.1429 H2O + 0.4286 H+	-5.4523
Terephthalate-1,2-cis-dihydrodiol:	0.7143 CO2 + 1.0 CH3OH --> 0.2143 C8H6O6 + 1.1429 H2O + 0.4286 H+	-5.3151
3,5-Dihydroxyphenylglyoxylate:	0.7143 CO2 + 1.0 CH3OH --> 0.2143 C8H5O5 + 1.3571 H2O + 0.2143 H+	-5.0209
3-(2-Carboxyethenyl)-cis,cis-muconate:	0.6875 CO2 + 1.0 CH3OH --> 0.1875 C9H5O6 + 1.25 H2O + 0.5625 H+	-5.37
S-Citramalate:	0.6667 CO2 + 1.0 CH3OH --> 0.3333 C5H6O5 + 0.6667 H2O + 0.6667 H+	-8.2747
Citramalate:	0.6667 CO2 + 1.0 CH3OH --> 0.3333 C5H6O5 + 0.6667 H2O + 0.6667 H+	-8.2747
D-Citramalate:	0.6667 CO2 + 1.0 CH3OH --> 0.3333 C5H6O5 + 0.6667 H2O + 0.6667 H+	-8.2747
D-erythro-3-Methylmalate:	0.6667 CO2 + 1.0 CH3OH --> 0.3333 C5H6O5 + 0.6667 H2O + 0.6667 H+	-7.8013
L-threo-3-Methylmalate:	0.6667 CO2 + 1.0 CH3OH --> 0.3333 C5H6O5 + 0.6667 H2O + 0.6667 H+	-7.8013
D-threo-3-Methylmalate:	0.6667 CO2 + 1.0 CH3OH --> 0.3333 C5H6O5 + 0.6667 H2O + 0.6667 H+	-7.8013
Mesaconate:	0.6667 CO2 + 1.0 CH3OH --> 0.3333 C5H4O4 + 1.0 H2O + 0.6667 H+	-7.7837
Citraconate:	0.6667 CO2 + 1.0 CH3OH --> 0.3333 C5H4O4 + 1.0 H2O + 0.6667 H+	-7.7837
Itaconate:	0.6667 CO2 + 1.0 CH3OH --> 0.3333 C5H4O4 + 1.0 H2O + 0.6667 H+	-7.487
2-Hydroxyglutarate:	0.6667 CO2 + 1.0 CH3OH --> 0.3333 C5H6O5 + 0.6667 H2O + 0.6667 H+	-7.198
(R)-2-Hydroxyglutarate:	0.6667 CO2 + 1.0 CH3OH --> 0.3333 C5H6O5 + 0.6667 H2O + 0.6667 H+	-7.198
Glutaconic acid:	0.6667 CO2 + 1.0 CH3OH --> 0.3333 C5H4O4 + 1.0 H2O + 0.6667 H+	-6.477
3-Oxoadipate:	0.6364 CO2 + 1.0 CH3OH --> 0.2727 C6H6O5 + 0.9091 H2O + 0.5455 H+	-7.8682
2-Formylglutarate:	0.6364 CO2 + 1.0 CH3OH --> 0.2727 C6H6O5 + 0.9091 H2O + 0.5455 H+	-7.47
2-Oxoadipate:	0.6364 CO2 + 1.0 CH3OH --> 0.2727 C6H6O5 + 0.9091 H2O + 0.5455 H+	-7.1973
cis,cis-Muconate:	0.6364 CO2 + 1.0 CH3OH --> 0.2727 C6H4O4 + 1.1818 H2O + 0.5455 H+	-5.1046
Muconolactone:	0.6364 CO2 + 1.0 CH3OH --> 0.2727 C6H5O4 + 1.1818 H2O + 0.2727 H+	-5.0555
Muconolactone:	0.6364 CO2 + 1.0 CH3OH --> 0.2727 C6H5O4 + 1.1818 H2O + 0.2727 H+	-5.0555
Gentisate:	0.6154 CO2 + 1.0 CH3OH --> 0.2308 C7H5O4 + 1.3077 H2O + 0.2308 H+	-8.1168
3,5-Dibromo-4-hydroxybenzoate:	0.6154 CO2 + 1.0 CH3OH --> 0.2308 C7H2O3Br2 + 1.5385 H2O + 0.4615 H+	-10.1931
2,3-Dihydroxybenzoate:	0.6154 CO2 + 1.0 CH3OH --> 0.2308 C7H5O4 + 1.3077 H2O + 0.2308 H+	-8.1168
Protocatechuate:	0.6154 CO2 + 1.0 CH3OH --> 0.2308 C7H5O4 + 1.3077 H2O + 0.2308 H+	-8.1168
4-Hydroxy-2-ketopimelate:	0.6154 CO2 + 1.0 CH3OH --> 0.2308 C7H8O6 + 0.8462 H2O + 0.4615 H+	-5.3121
2-Oxo-5-methyl-cis-muconate:	0.6154 CO2 + 1.0 CH3OH --> 0.2308 C7H6O5 + 1.0769 H2O + 0.4615 H+	-5.2306
Phthalate:	0.6 CO2 + 1.0 CH3OH --> 0.2 C8H4O4 + 1.4 H2O + 0.4 H+	-13.0538
Terephthalate:	0.6 CO2 + 1.0 CH3OH --> 0.2 C8H4O4 + 1.4 H2O + 0.4 H+	-13.0538
(R)-(homo)2citrate:	0.6 CO2 + 1.0 CH3OH --> 0.2 C8H9O7 + 0.8 H2O + 0.6 H+	-9.2516
1-Hydroxypentane-1,2,5-tricarboxylate:	0.6 CO2 + 1.0 CH3OH --> 0.2 C8H9O7 + 0.8 H2O + 0.6 H+	-8.9676
4-Formylsalicylic acid:	0.6 CO2 + 1.0 CH3OH --> 0.2 C8H5O4 + 1.4 H2O + 0.2 H+	-8.5038
3-Formylsalicylic acid:	0.6 CO2 + 1.0 CH3OH --> 0.2 C8H5O4 + 1.4 H2O + 0.2 H+	-8.5038
4-Hydroxybenzoylformate:	0.6 CO2 + 1.0 CH3OH --> 0.2 C8H5O4 + 1.4 H2O + 0.2 H+	-7.7058
Dihydroxymandelic acid:	0.6 CO2 + 1.0 CH3OH --> 0.2 C8H7O5 + 1.2 H2O + 0.2 H+	-6.0504
3-(3,4-Dihydroxyphenyl)pyruvate:	0.5882 CO2 + 1.0 CH3OH --> 0.1765 C9H7O5 + 1.2941 H2O + 0.1765 H+	-6.1849
Daphnetin:	0.5882 CO2 + 1.0 CH3OH --> 0.1765 C9H6O4 + 1.4706 H2O + 0.0 H+	-5.925
Caffeoquinone:	0.5882 CO2 + 1.0 CH3OH --> 0.1765 C9H5O4 + 1.4706 H2O + 0.1765 H+	-5.1891
Prephenate:	0.5789 CO2 + 1.0 CH3OH --> 0.1579 C10H8O6 + 1.2105 H2O + 0.3158 H+	-5.7122
ALCTT:	0.5 CO2 + 1.0 CH3OH --> 0.3 C5H7O4 + 0.8 H2O + 0.3 H+	-6.1326
Acetate:	0.5 CO2 + 1.0 CH3OH --> 0.75 C2H3O2 + 0.5 H2O + 0.75 H+	-13.6785
Glutarate:	0.5 CO2 + 1.0 CH3OH --> 0.3 C5H6O4 + 0.8 H2O + 0.6 H+	-11.4396
Aspirin:	0.5 CO2 + 1.0 CH3OH --> 0.1667 C9H7O4 + 1.3333 H2O + 0.1667 H+	-10.8043
o-Formylbenzoic acid:	0.5 CO2 + 1.0 CH3OH --> 0.1875 C8H5O3 + 1.4375 H2O + 0.1875 H+	-10.8032
3-Hydroxybenzoate:	0.5 CO2 + 1.0 CH3OH --> 0.2143 C7H5O3 + 1.3571 H2O + 0.2143 H+	-10.7724
SALC:	0.5 CO2 + 1.0 CH3OH --> 0.2143 C7H5O3 + 1.3571 H2O + 0.2143 H+	-10.7724
4-Hydroxybenzoate:	0.5 CO2 + 1.0 CH3OH --> 0.2143 C7H5O3 + 1.3571 H2O + 0.2143 H+	-10.7724
L-Lactate:	0.5 CO2 + 1.0 CH3OH --> 0.5 C3H5O3 + 0.5 H2O + 0.5 H+	-6.6635
D-Lactate:	0.5 CO2 + 1.0 CH3OH --> 0.5 C3H5O3 + 0.5 H2O + 0.5 H+	-6.6635
1,2-Dihydrophthalic acid:	0.5 CO2 + 1.0 CH3OH --> 0.1875 C8H6O4 + 1.25 H2O + 0.375 H+	-10.3088
2-Oxo-3-hydroxyisovalerate:	0.5 CO2 + 1.0 CH3OH --> 0.3 C5H7O4 + 0.8 H2O + 0.3 H+	-5.3946
Benzoylformate:	0.5 CO2 + 1.0 CH3OH --> 0.1875 C8H5O3 + 1.4375 H2O + 0.1875 H+	-10.0551
2-Hydroxychromene-2-carboxylate:	0.5 CO2 + 1.0 CH3OH --> 0.15 C10H7O4 + 1.4 H2O + 0.15 H+	-9.0618
(2R,3S)-2,3-Dimethylmalate:	0.5 CO2 + 1.0 CH3OH --> 0.25 C6H8O5 + 0.75 H2O + 0.5 H+	-9.9503
(R)-3,3-Dimethylmalate:	0.5 CO2 + 1.0 CH3OH --> 0.25 C6H8O5 + 0.75 H2O + 0.5 H+	-9.9503
(R)-(homo)3citrate:	0.5 CO2 + 1.0 CH3OH --> 0.1667 C9H11O7 + 0.8333 H2O + 0.5 H+	-9.9042
Dimethylmaleic acid:	0.5 CO2 + 1.0 CH3OH --> 0.25 C6H6O4 + 1.0 H2O + 0.5 H+	-9.722
1-Hydroxyhexane-1,2,6-tricarboxylate:	0.5 CO2 + 1.0 CH3OH --> 0.1667 C9H11O7 + 0.8333 H2O + 0.5 H+	-9.6675
Orsellinate:	0.5 CO2 + 1.0 CH3OH --> 0.1875 C8H7O4 + 1.25 H2O + 0.1875 H+	-9.6731
Meglutol:	0.5 CO2 + 1.0 CH3OH --> 0.25 C6H8O5 + 0.75 H2O + 0.5 H+	-9.4978
Methylitaconate:	0.5 CO2 + 1.0 CH3OH --> 0.25 C6H6O4 + 1.0 H2O + 0.5 H+	-9.3595
(R)-2-Ethylmalate:	0.5 CO2 + 1.0 CH3OH --> 0.25 C6H8O5 + 0.75 H2O + 0.5 H+	-9.4978
2-isopropyl-3-oxosuccinate:	0.5 CO2 + 1.0 CH3OH --> 0.2143 C7H8O5 + 0.9286 H2O + 0.4286 H+	-9.2522
3-Ethylmalate:	0.5 CO2 + 1.0 CH3OH --> 0.25 C6H8O5 + 0.75 H2O + 0.5 H+	-9.1428
Acrylate:	0.5 CO2 + 1.0 CH3OH --> 0.5 C3H3O2 + 1.0 H2O + 0.5 H+	-5.912
1,3,6,8-Naphthalenetetrol:	0.5 CO2 + 1.0 CH3OH --> 0.15 C10H8O4 + 1.4 H2O + 0.0 H+	-9.1112
4-Hydroxymethylsalicylate:	0.5 CO2 + 1.0 CH3OH --> 0.1875 C8H7O4 + 1.25 H2O + 0.1875 H+	-9.0638
2-Methyleneglutarate:	0.5 CO2 + 1.0 CH3OH --> 0.25 C6H6O4 + 1.0 H2O + 0.5 H+	-8.907
Homogentisate:	0.5 CO2 + 1.0 CH3OH --> 0.1875 C8H7O4 + 1.25 H2O + 0.1875 H+	-8.7731
Homoprotocatechuate:	0.5 CO2 + 1.0 CH3OH --> 0.1875 C8H7O4 + 1.25 H2O + 0.1875 H+	-8.7731
2,6-Dihydroxyphenylacetate:	0.5 CO2 + 1.0 CH3OH --> 0.1875 C8H7O4 + 1.25 H2O + 0.1875 H+	-8.7731
(S)-2-(Hydroxymethyl)glutarate:	0.5 CO2 + 1.0 CH3OH --> 0.25 C6H8O5 + 0.75 H2O + 0.5 H+	-8.6903
2-Hydroxyadipate:	0.5 CO2 + 1.0 CH3OH --> 0.25 C6H8O5 + 0.75 H2O + 0.5 H+	-8.6903
(S)-4-Hydroxymandelate:	0.5 CO2 + 1.0 CH3OH --> 0.1875 C8H7O4 + 1.25 H2O + 0.1875 H+	-8.5031
(R)-4-Hydroxymandelate:	0.5 CO2 + 1.0 CH3OH --> 0.1875 C8H7O4 + 1.25 H2O + 0.1875 H+	-8.5031
4-Hydroxymandelate:	0.5 CO2 + 1.0 CH3OH --> 0.1875 C8H7O4 + 1.25 H2O + 0.1875 H+	-8.5031
2-Oxopimelate:	0.5 CO2 + 1.0 CH3OH --> 0.2143 C7H8O5 + 0.9286 H2O + 0.4286 H+	-8.4765
p-hydroxyphenylpyruvate:	0.5 CO2 + 1.0 CH3OH --> 0.1667 C9H7O4 + 1.3333 H2O + 0.1667 H+	-8.3577
Acetoacetate:	0.5 CO2 + 1.0 CH3OH --> 0.375 C4H5O3 + 0.875 H2O + 0.375 H+	-7.7186
Caffeate:	0.5 CO2 + 1.0 CH3OH --> 0.1667 C9H7O4 + 1.3333 H2O + 0.1667 H+	-7.6793
2,3-dihydroxicinnamic acid:	0.5 CO2 + 1.0 CH3OH --> 0.1667 C9H7O4 + 1.3333 H2O + 0.1667 H+	-7.6793
4-Hydroxy-enol-phenylpyruvate:	0.5 CO2 + 1.0 CH3OH --> 0.1667 C9H7O4 + 1.3333 H2O + 0.1667 H+	-7.5327
4-Methylmuconolactone:	0.5 CO2 + 1.0 CH3OH --> 0.2143 C7H7O4 + 1.1429 H2O + 0.2143 H+	-7.4237
trans-O-Hydroxybenzylidenepyruvate:	0.5 CO2 + 1.0 CH3OH --> 0.15 C10H7O4 + 1.4 H2O + 0.15 H+	-7.4148
3-Methyl-cis,cis-muconate:	0.5 CO2 + 1.0 CH3OH --> 0.2143 C7H6O4 + 1.1429 H2O + 0.4286 H+	-7.3401
3-(3,4-Dihydroxyphenyl)lactate:	0.5 CO2 + 1.0 CH3OH --> 0.1667 C9H9O5 + 1.1667 H2O + 0.1667 H+	-7.2365
3-Methylmuconolactone:	0.5 CO2 + 1.0 CH3OH --> 0.2143 C7H7O4 + 1.1429 H2O + 0.2143 H+	-7.2287
3-Oxo-2-methylpropanoate:	0.5 CO2 + 1.0 CH3OH --> 0.375 C4H5O3 + 0.875 H2O + 0.375 H+	-7.1711
3-Oxo-2-methylpropanoate:	0.5 CO2 + 1.0 CH3OH --> 0.375 C4H5O3 + 0.875 H2O + 0.375 H+	-7.1711
2,6-Dibromohydroquinone:	0.5 CO2 + 1.0 CH3OH --> 0.25 C6H4O2Br2 + 1.5 H2O + 0.0 H+	-7.0855
2-Oxobutyrate:	0.5 CO2 + 1.0 CH3OH --> 0.375 C4H5O3 + 0.875 H2O + 0.375 H+	-6.7961
Vanillate:	0.5 CO2 + 1.0 CH3OH --> 0.1875 C8H7O4 + 1.25 H2O + 0.1875 H+	-6.6206
Phloroglucinol:	0.5 CO2 + 1.0 CH3OH --> 0.25 C6H6O3 + 1.25 H2O + 0.0 H+	-5.0438
4-Oxobutanoate:	0.5 CO2 + 1.0 CH3OH --> 0.375 C4H5O3 + 0.875 H2O + 0.375 H+	-6.4924
ALCTT:	0.5 CO2 + 1.0 CH3OH --> 0.3 C5H7O4 + 0.8 H2O + 0.3 H+	-6.1326
Protocatechualdehyde:	0.5 CO2 + 1.0 CH3OH --> 0.2143 C7H5O3 + 1.3571 H2O + 0.2143 H+	-6.0752
Gentisate aldehyde:	0.5 CO2 + 1.0 CH3OH --> 0.2143 C7H6O3 + 1.3571 H2O + 0.0 H+	-5.8974
2-Hydroxy-3-carboxy-6-oxo-7-methylocta-2,4-dienoate:	0.5 CO2 + 1.0 CH3OH --> 0.15 C10H10O6 + 1.1 H2O + 0.3 H+	-5.8032
Hydracrylic acid:	0.5 CO2 + 1.0 CH3OH --> 0.5 C3H5O3 + 0.5 H2O + 0.5 H+	-5.7585
2,3-Dihydroxy-2,3-dihydrobenzoate:	0.5 CO2 + 1.0 CH3OH --> 0.2143 C7H7O4 + 1.1429 H2O + 0.2143 H+	-5.7351
cis-1,2-dihydroxybenzoate:	0.5 CO2 + 1.0 CH3OH --> 0.2143 C7H7O4 + 1.1429 H2O + 0.2143 H+	-5.598
Vanillylmandelic acid:	0.5 CO2 + 1.0 CH3OH --> 0.1667 C9H9O5 + 1.1667 H2O + 0.1667 H+	-5.0648
1,2-Dihydroxycyclohexa-3,5-diene-1-carboxylate:	0.5 CO2 + 1.0 CH3OH --> 0.2143 C7H7O4 + 1.1429 H2O + 0.2143 H+	-5.598
Scopoletin:	0.5 CO2 + 1.0 CH3OH --> 0.15 C10H8O4 + 1.4 H2O + 0.0 H+	-5.0568
Hydroxyquinol:	0.5 CO2 + 1.0 CH3OH --> 0.25 C6H6O3 + 1.25 H2O + 0.0 H+	-5.0438
Pyrogallol:	0.5 CO2 + 1.0 CH3OH --> 0.25 C6H6O3 + 1.25 H2O + 0.0 H+	-5.0438
Chinone:	0.5 CO2 + 1.0 CH3OH --> 0.25 C6H4O2 + 1.5 H2O + 0.0 H+	-5.1405
Chinone:	0.5 CO2 + 1.0 CH3OH --> 0.25 C6H4O2 + 1.5 H2O + 0.0 H+	-5.1405
4-Bromocatechol:	0.44 CO2 + 1.0 CH3OH --> 0.24 C6H5O2Br + 1.4 H2O + 0.0 H+	-7.6338
Ferulate:	0.4286 CO2 + 1.0 CH3OH --> 0.1429 C10H9O4 + 1.2857 H2O + 0.1429 H+	-6.6019
1,3,8-Naphthalenertriol:	0.4286 CO2 + 1.0 CH3OH --> 0.1429 C10H8O3 + 1.4286 H2O + 0.0 H+	-10.8341
1,2-Naphthoquinone:	0.4286 CO2 + 1.0 CH3OH --> 0.1429 C10H6O2 + 1.5714 H2O + 0.0 H+	-9.851
1,4-Naphthoquinone:	0.4286 CO2 + 1.0 CH3OH --> 0.1429 C10H6O2 + 1.5714 H2O + 0.0 H+	-9.9567
Hymecromone:	0.4286 CO2 + 1.0 CH3OH --> 0.1429 C10H8O3 + 1.4286 H2O + 0.0 H+	-9.1243
Scytalone:	0.4286 CO2 + 1.0 CH3OH --> 0.1429 C10H10O4 + 1.2857 H2O + 0.0 H+	-6.8219
6-Hydroxymellein:	0.4286 CO2 + 1.0 CH3OH --> 0.1429 C10H10O4 + 1.2857 H2O + 0.0 H+	-7.7119
Phenylpyruvate:	0.4211 CO2 + 1.0 CH3OH --> 0.1579 C9H7O3 + 1.3684 H2O + 0.1579 H+	-10.3017
Benzoyl acetate:	0.4211 CO2 + 1.0 CH3OH --> 0.1579 C9H7O3 + 1.3684 H2O + 0.1579 H+	-10.9348
3-Coumaric acid:	0.4211 CO2 + 1.0 CH3OH --> 0.1579 C9H7O3 + 1.3684 H2O + 0.1579 H+	-9.6591
cis-p-Coumarate:	0.4211 CO2 + 1.0 CH3OH --> 0.1579 C9H7O3 + 1.3684 H2O + 0.1579 H+	-9.6591
enol-Phenylpyruvate:	0.4211 CO2 + 1.0 CH3OH --> 0.1579 C9H7O3 + 1.3684 H2O + 0.1579 H+	-9.5201
Rattex:	0.4211 CO2 + 1.0 CH3OH --> 0.1579 C9H6O2 + 1.5263 H2O + 0.0 H+	-10.0691
2-Coumarinate:	0.4211 CO2 + 1.0 CH3OH --> 0.1579 C9H7O3 + 1.3684 H2O + 0.1579 H+	-9.6591
4-Coumarate:	0.4211 CO2 + 1.0 CH3OH --> 0.1579 C9H7O3 + 1.3684 H2O + 0.1579 H+	-9.6591
2-Coumarate:	0.4211 CO2 + 1.0 CH3OH --> 0.1579 C9H7O3 + 1.3684 H2O + 0.1579 H+	-9.6591
2,3-Dihydroxyphenylpropanoate:	0.4211 CO2 + 1.0 CH3OH --> 0.1579 C9H9O4 + 1.2105 H2O + 0.1579 H+	-9.4669
Dihydrocaffeic acid:	0.4211 CO2 + 1.0 CH3OH --> 0.1579 C9H9O4 + 1.2105 H2O + 0.1579 H+	-9.4669
(R)-3-(4-Hydroxyphenyl)lactate:	0.4211 CO2 + 1.0 CH3OH --> 0.1579 C9H9O4 + 1.2105 H2O + 0.1579 H+	-9.2395
HPL:	0.4211 CO2 + 1.0 CH3OH --> 0.1579 C9H9O4 + 1.2105 H2O + 0.1579 H+	-9.2395
Homovanillate:	0.4211 CO2 + 1.0 CH3OH --> 0.1579 C9H9O4 + 1.2105 H2O + 0.1579 H+	-7.4095
Caffeyl aldehyde:	0.4211 CO2 + 1.0 CH3OH --> 0.1579 C9H8O3 + 1.3684 H2O + 0.0 H+	-6.0669
cis-3-(3-Carboxyethenyl)-3,5-cyclohexadiene-1,2-diol:	0.4211 CO2 + 1.0 CH3OH --> 0.1579 C9H9O4 + 1.2105 H2O + 0.1579 H+	-5.9474
m-Cresotic acid:	0.4118 CO2 + 1.0 CH3OH --> 0.1765 C8H7O3 + 1.2941 H2O + 0.1765 H+	-11.7685
3-Methylsalicylate:	0.4118 CO2 + 1.0 CH3OH --> 0.1765 C8H7O3 + 1.2941 H2O + 0.1765 H+	-11.7685
6-Methylsalicylate:	0.4118 CO2 + 1.0 CH3OH --> 0.1765 C8H7O3 + 1.2941 H2O + 0.1765 H+	-11.7685
4-Hydroxyphenylacetate:	0.4118 CO2 + 1.0 CH3OH --> 0.1765 C8H7O3 + 1.2941 H2O + 0.1765 H+	-10.9214
4-Hydroxyphenylacetate:	0.4118 CO2 + 1.0 CH3OH --> 0.1765 C8H7O3 + 1.2941 H2O + 0.1765 H+	-10.9214
3-Hydroxyphenylacetate:	0.4118 CO2 + 1.0 CH3OH --> 0.1765 C8H7O3 + 1.2941 H2O + 0.1765 H+	-10.9214
(S)-Mandelate:	0.4118 CO2 + 1.0 CH3OH --> 0.1765 C8H7O3 + 1.2941 H2O + 0.1765 H+	-10.6673
2-Hydroxyphenylacetate:	0.4118 CO2 + 1.0 CH3OH --> 0.1765 C8H7O3 + 1.2941 H2O + 0.1765 H+	-10.9214
2-Oxosuberate:	0.4118 CO2 + 1.0 CH3OH --> 0.1765 C8H10O5 + 0.9412 H2O + 0.3529 H+	-9.3042
(R)-Mandelate:	0.4118 CO2 + 1.0 CH3OH --> 0.1765 C8H7O3 + 1.2941 H2O + 0.1765 H+	-10.6673
Resacetophenone:	0.4118 CO2 + 1.0 CH3OH --> 0.1765 C8H8O3 + 1.2941 H2O + 0.0 H+	-7.7573
1,2-Dihydroxy-3-methylcyclohexa-3,5-dienecarboxylate:	0.4118 CO2 + 1.0 CH3OH --> 0.1765 C8H9O4 + 1.1176 H2O + 0.1765 H+	-7.2919
4-Methylcyclohexa-3,5-diene-1,2-cis-diol-1-carboxylic acid:	0.4118 CO2 + 1.0 CH3OH --> 0.1765 C8H9O4 + 1.1176 H2O + 0.1765 H+	-7.2919
1,2-Dihydroxy-6-methylcyclohexa-3,5-dienecarboxylate:	0.4118 CO2 + 1.0 CH3OH --> 0.1765 C8H9O4 + 1.1176 H2O + 0.1765 H+	-7.2919
4-Hydroxymethylsalicylaldehyde:	0.4118 CO2 + 1.0 CH3OH --> 0.1765 C8H8O3 + 1.2941 H2O + 0.0 H+	-7.1802
Protocatechuatealdehyde:	0.4118 CO2 + 1.0 CH3OH --> 0.1765 C8H8O3 + 1.2941 H2O + 0.0 H+	-6.9067
3,4-Dihydroxyphenylethyleneglycol:	0.4118 CO2 + 1.0 CH3OH --> 0.1765 C8H10O4 + 1.1176 H2O + 0.0 H+	-5.289
Benzoate:	0.4 CO2 + 1.0 CH3OH --> 0.2 C7H5O2 + 1.4 H2O + 0.2 H+	-13.0738
3-Hydroxybenzaldehyde:	0.4 CO2 + 1.0 CH3OH --> 0.2 C7H6O2 + 1.4 H2O + 0.0 H+	-8.5238
2,3,5-Trihydroxytoluene:	0.4 CO2 + 1.0 CH3OH --> 0.2 C7H8O3 + 1.2 H2O + 0.0 H+	-7.3184
Salicylaldehyde:	0.4 CO2 + 1.0 CH3OH --> 0.2 C7H6O2 + 1.4 H2O + 0.0 H+	-8.5238
2-Methylphloroglucinol:	0.4 CO2 + 1.0 CH3OH --> 0.2 C7H8O3 + 1.2 H2O + 0.0 H+	-7.3184
p-Hydroxybenzaldehyde:	0.4 CO2 + 1.0 CH3OH --> 0.2 C7H6O2 + 1.4 H2O + 0.0 H+	-8.5238
4-Hydroxymethylcatechol:	0.4 CO2 + 1.0 CH3OH --> 0.2 C7H8O3 + 1.2 H2O + 0.0 H+	-6.6684
2-Isopropylmaleate:	0.4 CO2 + 1.0 CH3OH --> 0.2 C7H8O4 + 1.0 H2O + 0.4 H+	-10.299
(1S,4S)-4-Hydroxy-3-oxocyclohexane-1-carboxylate:	0.4 CO2 + 1.0 CH3OH --> 0.2 C7H9O4 + 1.0 H2O + 0.2 H+	-6.885
3-Isopropylmalate:	0.4 CO2 + 1.0 CH3OH --> 0.2 C7H10O5 + 0.8 H2O + 0.4 H+	-10.3096
2-Isopropylmalate:	0.4 CO2 + 1.0 CH3OH --> 0.2 C7H10O5 + 0.8 H2O + 0.4 H+	-10.5936
2-Propylmalate:	0.4 CO2 + 1.0 CH3OH --> 0.2 C7H10O5 + 0.8 H2O + 0.4 H+	-10.2316
3-Propylmalate:	0.4 CO2 + 1.0 CH3OH --> 0.2 C7H10O5 + 0.8 H2O + 0.4 H+	-9.9476
2,6-Dibromophenol:	0.3846 CO2 + 1.0 CH3OH --> 0.2308 C6H3OBr2 + 1.5385 H2O + 0.2308 H+	-10.2162
Catechol:	0.3846 CO2 + 1.0 CH3OH --> 0.2308 C6H6O2 + 1.3077 H2O + 0.0 H+	-8.1399
Quinol:	0.3846 CO2 + 1.0 CH3OH --> 0.2308 C6H6O2 + 1.3077 H2O + 0.0 H+	-8.1399
Quinol:	0.3846 CO2 + 1.0 CH3OH --> 0.2308 C6H6O2 + 1.3077 H2O + 0.0 H+	-8.1399
2-Oxohex-trans-4-enoate:	0.3846 CO2 + 1.0 CH3OH --> 0.2308 C6H7O3 + 1.0769 H2O + 0.2308 H+	-5.586
Adipate:	0.3846 CO2 + 1.0 CH3OH --> 0.2308 C6H8O4 + 0.8462 H2O + 0.4615 H+	-11.8382
Resorcin:	0.3846 CO2 + 1.0 CH3OH --> 0.2308 C6H6O2 + 1.3077 H2O + 0.0 H+	-8.1399
Benzenediol:	0.3846 CO2 + 1.0 CH3OH --> 0.2308 C6H6O2 + 1.3077 H2O + 0.0 H+	-8.1399
Catechol:	0.3846 CO2 + 1.0 CH3OH --> 0.2308 C6H6O2 + 1.3077 H2O + 0.0 H+	-8.1399
2-Dehydropantolactone:	0.3846 CO2 + 1.0 CH3OH --> 0.2308 C6H8O3 + 1.0769 H2O + 0.0 H+	-5.7222
(R)-4-Dehydropantoate:	0.3846 CO2 + 1.0 CH3OH --> 0.2308 C6H9O4 + 0.8462 H2O + 0.2308 H+	-7.419
3-Hydroxy-5-oxohexanoate:	0.3846 CO2 + 1.0 CH3OH --> 0.2308 C6H9O4 + 0.8462 H2O + 0.2308 H+	-7.0105
2-Aceto-2-hydroxybutanoate:	0.3846 CO2 + 1.0 CH3OH --> 0.2308 C6H9O4 + 0.8462 H2O + 0.2308 H+	-7.7559
4-Hydroxy-2-oxohexanoate:	0.3846 CO2 + 1.0 CH3OH --> 0.2308 C6H9O4 + 0.8462 H2O + 0.2308 H+	-6.4428
(R)-3-Hydroxy-3-methyl-2-oxopentanoate:	0.3846 CO2 + 1.0 CH3OH --> 0.2308 C6H9O4 + 0.8462 H2O + 0.2308 H+	-7.1882
2-Dehydropantoate:	0.3846 CO2 + 1.0 CH3OH --> 0.2308 C6H9O4 + 0.8462 H2O + 0.2308 H+	-7.1882
2,3-Dihydroxy-isovalerate:	0.3636 CO2 + 1.0 CH3OH --> 0.2727 C5H9O4 + 0.6364 H2O + 0.2727 H+	-7.1872
2,3-Dihydroxy-isovalerate:	0.3636 CO2 + 1.0 CH3OH --> 0.2727 C5H9O4 + 0.6364 H2O + 0.2727 H+	-7.1872
1,2-Dihydroxy-3,4-epoxy-1,2,3,4-tetrahydronaphthalene:	0.3636 CO2 + 1.0 CH3OH --> 0.1364 C10H10O3 + 1.3182 H2O + 0.0 H+	-7.0556
Ferulaldehyde:	0.3636 CO2 + 1.0 CH3OH --> 0.1364 C10H10O3 + 1.3182 H2O + 0.0 H+	-5.2583
2,3-Dihydroxy-p-cumate:	0.3636 CO2 + 1.0 CH3OH --> 0.1364 C10H11O4 + 1.1818 H2O + 0.1364 H+	-10.8728
3-Methyl-2-oxobutanoate:	0.3636 CO2 + 1.0 CH3OH --> 0.2727 C5H7O3 + 0.9091 H2O + 0.2727 H+	-9.0273
1,2-Naphthalenediol:	0.3636 CO2 + 1.0 CH3OH --> 0.1364 C10H8O2 + 1.4545 H2O + 0.0 H+	-12.4005
5-Oxopentanoate:	0.3636 CO2 + 1.0 CH3OH --> 0.2727 C5H7O3 + 0.9091 H2O + 0.2727 H+	-8.3127
2-Oxovalerate:	0.3636 CO2 + 1.0 CH3OH --> 0.2727 C5H7O3 + 0.9091 H2O + 0.2727 H+	-8.5336
2,3-Dihydroxynaphthalene:	0.3636 CO2 + 1.0 CH3OH --> 0.1364 C10H8O2 + 1.4545 H2O + 0.0 H+	-12.4005
Naphthalene-1,4-diol:	0.3636 CO2 + 1.0 CH3OH --> 0.1364 C10H8O2 + 1.4545 H2O + 0.0 H+	-12.4005
Vermelone:	0.3636 CO2 + 1.0 CH3OH --> 0.1364 C10H10O3 + 1.3182 H2O + 0.0 H+	-8.5706
2-Formyl-1-indanone:	0.3636 CO2 + 1.0 CH3OH --> 0.1364 C10H8O2 + 1.4545 H2O + 0.0 H+	-9.837
1-Formyl-2-indanone:	0.3636 CO2 + 1.0 CH3OH --> 0.1364 C10H8O2 + 1.4545 H2O + 0.0 H+	-9.6256
3-Hydroxy-1-indanone:	0.35 CO2 + 1.0 CH3OH --> 0.15 C9H8O2 + 1.4 H2O + 0.0 H+	-9.9513
3-Isochromanone:	0.35 CO2 + 1.0 CH3OH --> 0.15 C9H8O2 + 1.4 H2O + 0.0 H+	-9.8778
(E)-Cinnamate:	0.35 CO2 + 1.0 CH3OH --> 0.15 C9H7O2 + 1.4 H2O + 0.15 H+	-11.4408
Dihydrocoumarin:	0.35 CO2 + 1.0 CH3OH --> 0.15 C9H8O2 + 1.4 H2O + 0.0 H+	-9.8778
Caffeyl alcohol:	0.35 CO2 + 1.0 CH3OH --> 0.15 C9H10O3 + 1.25 H2O + 0.0 H+	-6.6368
Dihydro-3-coumaric acid:	0.35 CO2 + 1.0 CH3OH --> 0.15 C9H9O3 + 1.25 H2O + 0.15 H+	-11.2583
Phloretate:	0.35 CO2 + 1.0 CH3OH --> 0.15 C9H9O3 + 1.25 H2O + 0.15 H+	-11.2583
Melilotate:	0.35 CO2 + 1.0 CH3OH --> 0.15 C9H9O3 + 1.25 H2O + 0.15 H+	-11.2583
Tropate:	0.35 CO2 + 1.0 CH3OH --> 0.15 C9H9O3 + 1.25 H2O + 0.15 H+	-11.0422
PLCT:	0.35 CO2 + 1.0 CH3OH --> 0.15 C9H9O3 + 1.25 H2O + 0.15 H+	-11.0422
p-Coumaraldehyde:	0.35 CO2 + 1.0 CH3OH --> 0.15 C9H8O2 + 1.4 H2O + 0.0 H+	-8.0283
3-Methoxy-4-hydroxyphenylacetaldehyde:	0.35 CO2 + 1.0 CH3OH --> 0.15 C9H10O3 + 1.25 H2O + 0.0 H+	-5.8913
Diethyl oxalpropionate:	0.35 CO2 + 1.0 CH3OH --> 0.15 C9H14O5 + 0.95 H2O + 0.0 H+	-6.5371
2-Hydroxy-6-oxo-7-methylocta-2,4-dienoate:	0.35 CO2 + 1.0 CH3OH --> 0.15 C9H11O4 + 1.1 H2O + 0.15 H+	-5.9502
cis-3-(3-carboxyethyl)-3,5-cyclohexadiene-1,2-diol:	0.35 CO2 + 1.0 CH3OH --> 0.15 C9H11O4 + 1.1 H2O + 0.15 H+	-7.7322
(S)-3-Hydroxybutanoate:	0.3333 CO2 + 1.0 CH3OH --> 0.3333 C4H7O3 + 0.6667 H2O + 0.3333 H+	-8.8313
4-Hydroxybutanoate:	0.3333 CO2 + 1.0 CH3OH --> 0.3333 C4H7O3 + 0.6667 H2O + 0.3333 H+	-8.228
2-Hydroxyacetophenone:	0.3333 CO2 + 1.0 CH3OH --> 0.1667 C8H8O2 + 1.3333 H2O + 0.0 H+	-9.301
Toluate:	0.3333 CO2 + 1.0 CH3OH --> 0.1667 C8H7O2 + 1.3333 H2O + 0.1667 H+	-13.631
Cyclopropanecarboxylate:	0.3333 CO2 + 1.0 CH3OH --> 0.3333 C4H5O2 + 1.0 H2O + 0.3333 H+	-6.377
4-Hydroxyacid:	0.3333 CO2 + 1.0 CH3OH --> 0.3333 C4H7O3 + 0.6667 H2O + 0.3333 H+	-8.228
2-Hydroxybutyrate:	0.3333 CO2 + 1.0 CH3OH --> 0.3333 C4H7O3 + 0.6667 H2O + 0.3333 H+	-8.8313
o-Toluate:	0.3333 CO2 + 1.0 CH3OH --> 0.1667 C8H7O2 + 1.3333 H2O + 0.1667 H+	-13.631
3-Hydroxyisobutyrate:	0.3333 CO2 + 1.0 CH3OH --> 0.3333 C4H7O3 + 0.6667 H2O + 0.3333 H+	-8.8313
3-Hydroxyisobutyrate:	0.3333 CO2 + 1.0 CH3OH --> 0.3333 C4H7O3 + 0.6667 H2O + 0.3333 H+	-8.8313
m-toluate:	0.3333 CO2 + 1.0 CH3OH --> 0.1667 C8H7O2 + 1.3333 H2O + 0.1667 H+	-13.631
PACT:	0.3333 CO2 + 1.0 CH3OH --> 0.1667 C8H8O2 + 1.3333 H2O + 0.0 H+	-10.821
4'-Hydroxyacetophenone:	0.3333 CO2 + 1.0 CH3OH --> 0.1667 C8H8O2 + 1.3333 H2O + 0.0 H+	-9.8427
PACT:	0.3333 CO2 + 1.0 CH3OH --> 0.1667 C8H8O2 + 1.3333 H2O + 0.0 H+	-10.821
PACT:	0.3333 CO2 + 1.0 CH3OH --> 0.1667 C8H8O2 + 1.3333 H2O + 0.0 H+	-10.821
2-Bromophenol:	0.3333 CO2 + 1.0 CH3OH --> 0.2222 C6H5OBr + 1.4444 H2O + 0.0 H+	-10.4234
4-Bromophenol:	0.3333 CO2 + 1.0 CH3OH --> 0.2222 C6H5OBr + 1.4444 H2O + 0.0 H+	-10.4234
3-Methylsalicylaldehyde:	0.3333 CO2 + 1.0 CH3OH --> 0.1667 C8H8O2 + 1.3333 H2O + 0.0 H+	-9.8393
4-Hydroxyphenylacetaldehyde:	0.3333 CO2 + 1.0 CH3OH --> 0.1667 C8H8O2 + 1.3333 H2O + 0.0 H+	-9.0393
(R)-3-Hydroxybutanoate:	0.3333 CO2 + 1.0 CH3OH --> 0.3333 C4H7O3 + 0.6667 H2O + 0.3333 H+	-8.8313
(R)-3-((R)-3-Hydroxybutanoyloxy)butanoate:	0.3333 CO2 + 1.0 CH3OH --> 0.1667 C8H13O5 + 0.8333 H2O + 0.1667 H+	-8.4742
3,4-Dihydroxystyrene:	0.3333 CO2 + 1.0 CH3OH --> 0.1667 C8H8O2 + 1.3333 H2O + 0.0 H+	-8.3477
3-Vinylcatechol:	0.3333 CO2 + 1.0 CH3OH --> 0.1667 C8H8O2 + 1.3333 H2O + 0.0 H+	-8.3477
2-Butenoate:	0.3333 CO2 + 1.0 CH3OH --> 0.3333 C4H5O2 + 1.0 H2O + 0.3333 H+	-8.1103
Vanillyl alcohol:	0.3333 CO2 + 1.0 CH3OH --> 0.1667 C8H10O3 + 1.1667 H2O + 0.0 H+	-5.5798
2-PSA:	0.3125 CO2 + 1.0 CH3OH --> 0.1875 C7H10O4 + 0.875 H2O + 0.375 H+	-12.4268
Pimelate:	0.3125 CO2 + 1.0 CH3OH --> 0.1875 C7H10O4 + 0.875 H2O + 0.375 H+	-12.0874
Benzaldehyde:	0.3125 CO2 + 1.0 CH3OH --> 0.1875 C7H6O + 1.4375 H2O + 0.0 H+	-10.8219
Orcinol:	0.3125 CO2 + 1.0 CH3OH --> 0.1875 C7H8O2 + 1.25 H2O + 0.0 H+	-9.6919
4-Methylcatechol:	0.3125 CO2 + 1.0 CH3OH --> 0.1875 C7H8O2 + 1.25 H2O + 0.0 H+	-9.6919
4-Oxocyclohexanecarboxylate:	0.3125 CO2 + 1.0 CH3OH --> 0.1875 C7H9O3 + 1.0625 H2O + 0.1875 H+	-9.2181
3-Methylcatechol:	0.3125 CO2 + 1.0 CH3OH --> 0.1875 C7H8O2 + 1.25 H2O + 0.0 H+	-9.6919
Saligenin:	0.3125 CO2 + 1.0 CH3OH --> 0.1875 C7H8O2 + 1.25 H2O + 0.0 H+	-9.0825
3-Hydroxybenzyl alcohol:	0.3125 CO2 + 1.0 CH3OH --> 0.1875 C7H8O2 + 1.25 H2O + 0.0 H+	-9.0825
(1S,3R,4S)-3,4-Dihydroxycyclohexane-1-carboxylate:	0.3125 CO2 + 1.0 CH3OH --> 0.1875 C7H11O4 + 0.875 H2O + 0.1875 H+	-7.2893
Guaiacol:	0.3125 CO2 + 1.0 CH3OH --> 0.1875 C7H8O2 + 1.25 H2O + 0.0 H+	-6.6394
Guaiacol:	0.3125 CO2 + 1.0 CH3OH --> 0.1875 C7H8O2 + 1.25 H2O + 0.0 H+	-6.6394
2-Naphthol:	0.3043 CO2 + 1.0 CH3OH --> 0.1304 C10H8O + 1.4783 H2O + 0.0 H+	-13.8307
1-Naphthol:	0.3043 CO2 + 1.0 CH3OH --> 0.1304 C10H8O + 1.4783 H2O + 0.0 H+	-13.8307
(1R,2S)-Naphthalene epoxide:	0.3043 CO2 + 1.0 CH3OH --> 0.1304 C10H8O + 1.4783 H2O + 0.0 H+	-10.1199
Methyl cinnamate:	0.3043 CO2 + 1.0 CH3OH --> 0.1304 C10H10O2 + 1.3478 H2O + 0.0 H+	-10.0929
Coniferol:	0.3043 CO2 + 1.0 CH3OH --> 0.1304 C10H12O3 + 1.2174 H2O + 0.0 H+	-5.789
1,2-Dihydronaphthalene-1,2-diol:	0.3043 CO2 + 1.0 CH3OH --> 0.1304 C10H10O2 + 1.3478 H2O + 0.0 H+	-10.072
cis-1,2-Dihydronaphthalene-1,2-diol:	0.3043 CO2 + 1.0 CH3OH --> 0.1304 C10H10O2 + 1.3478 H2O + 0.0 H+	-10.072
(1S,2R)-Naphthalene epoxide:	0.3043 CO2 + 1.0 CH3OH --> 0.1304 C10H8O + 1.4783 H2O + 0.0 H+	-10.1199
cis-2,3-Dihydroxy-2,3-dihydro-p-cumate:	0.3043 CO2 + 1.0 CH3OH --> 0.1304 C10H13O4 + 1.087 H2O + 0.1304 H+	-9.1441
cis-Benzeneglycol:	0.2857 CO2 + 1.0 CH3OH --> 0.2143 C6H8O2 + 1.1429 H2O + 0.0 H+	-6.018
Propionate:	0.2857 CO2 + 1.0 CH3OH --> 0.4286 C3H5O2 + 0.7143 H2O + 0.4286 H+	-12.7993
Phenol:	0.2857 CO2 + 1.0 CH3OH --> 0.2143 C6H6O + 1.3571 H2O + 0.0 H+	-10.7938
Phenol:	0.2857 CO2 + 1.0 CH3OH --> 0.2143 C6H6O + 1.3571 H2O + 0.0 H+	-10.7938
benzylacetate:	0.2857 CO2 + 1.0 CH3OH --> 0.1429 C9H10O2 + 1.2857 H2O + 0.0 H+	-11.1561
2,3-Dihydroxy-3-methylvalerate:	0.2857 CO2 + 1.0 CH3OH --> 0.2143 C6H11O4 + 0.7143 H2O + 0.2143 H+	-8.4686
Pantoate:	0.2857 CO2 + 1.0 CH3OH --> 0.2143 C6H11O4 + 0.7143 H2O + 0.2143 H+	-8.4686
Mevalonic acid:	0.2857 CO2 + 1.0 CH3OH --> 0.2143 C6H11O4 + 0.7143 H2O + 0.2143 H+	-8.0807
Cyclohexan-1,2-dione:	0.2857 CO2 + 1.0 CH3OH --> 0.2143 C6H8O2 + 1.1429 H2O + 0.0 H+	-6.1723
2-Indanone:	0.2857 CO2 + 1.0 CH3OH --> 0.1429 C9H8O + 1.4286 H2O + 0.0 H+	-11.3614
trans-1,2-Dihydrobenzene-1,2-diol:	0.2857 CO2 + 1.0 CH3OH --> 0.2143 C6H8O2 + 1.1429 H2O + 0.0 H+	-6.018
Indanone:	0.2857 CO2 + 1.0 CH3OH --> 0.1429 C9H8O + 1.4286 H2O + 0.0 H+	-11.5829
Atropaldehyde:	0.2857 CO2 + 1.0 CH3OH --> 0.1429 C9H8O + 1.4286 H2O + 0.0 H+	-10.2357
Cinnamaldehyde:	0.2857 CO2 + 1.0 CH3OH --> 0.1429 C9H8O + 1.4286 H2O + 0.0 H+	-9.8029
beta-Ketoisocaproate:	0.2857 CO2 + 1.0 CH3OH --> 0.2143 C6H9O3 + 0.9286 H2O + 0.2143 H+	-10.4415
5-Oxohexanoate:	0.2857 CO2 + 1.0 CH3OH --> 0.2143 C6H9O3 + 0.9286 H2O + 0.2143 H+	-10.0536
(R)-Pantolactone:	0.2857 CO2 + 1.0 CH3OH --> 0.2143 C6H10O3 + 0.9286 H2O + 0.0 H+	-6.7944
cis-2-Carboxycyclohexyl-acetic acid:	0.2857 CO2 + 1.0 CH3OH --> 0.1429 C9H12O4 + 1.0 H2O + 0.2857 H+	-11.4613
p-Coumaryl alcohol:	0.2857 CO2 + 1.0 CH3OH --> 0.1429 C9H10O2 + 1.2857 H2O + 0.0 H+	-8.4776
6-Oxohexanoate:	0.2857 CO2 + 1.0 CH3OH --> 0.2143 C6H9O3 + 0.9286 H2O + 0.2143 H+	-9.3529
Phenylpropanoate:	0.2857 CO2 + 1.0 CH3OH --> 0.1429 C9H9O2 + 1.2857 H2O + 0.1429 H+	-12.879
3MOP:	0.2857 CO2 + 1.0 CH3OH --> 0.2143 C6H9O3 + 0.9286 H2O + 0.2143 H+	-9.9144
4MOP:	0.2857 CO2 + 1.0 CH3OH --> 0.2143 C6H9O3 + 0.9286 H2O + 0.2143 H+	-9.9144
1,4-Cyclohexanedione:	0.2857 CO2 + 1.0 CH3OH --> 0.2143 C6H8O2 + 1.1429 H2O + 0.0 H+	-6.6994
Diethyl (2R,3R)-2-methyl-3-hydroxysuccinate:	0.2857 CO2 + 1.0 CH3OH --> 0.1429 C9H16O5 + 0.8571 H2O + 0.0 H+	-7.4217
Dihydroresorcinol:	0.2857 CO2 + 1.0 CH3OH --> 0.2143 C6H8O2 + 1.1429 H2O + 0.0 H+	-6.6994
3-Ethylcatechol:	0.2632 CO2 + 1.0 CH3OH --> 0.1579 C8H10O2 + 1.2105 H2O + 0.0 H+	-10.2406
1-(4'-Hydroxyphenyl)ethanol:	0.2632 CO2 + 1.0 CH3OH --> 0.1579 C8H10O2 + 1.2105 H2O + 0.0 H+	-10.0132
2-PGA:	0.2632 CO2 + 1.0 CH3OH --> 0.1579 C8H12O4 + 0.8947 H2O + 0.3158 H+	-12.5436
Tyrosol:	0.2632 CO2 + 1.0 CH3OH --> 0.1579 C8H10O2 + 1.2105 H2O + 0.0 H+	-9.7274
Acetophenone:	0.2632 CO2 + 1.0 CH3OH --> 0.1579 C8H8O + 1.3684 H2O + 0.0 H+	-11.7085
Styrene cis-glycol:	0.2632 CO2 + 1.0 CH3OH --> 0.1579 C8H10O2 + 1.2105 H2O + 0.0 H+	-6.5806
o-Tolualdehyde:	0.2632 CO2 + 1.0 CH3OH --> 0.1579 C8H8O + 1.3684 H2O + 0.0 H+	-11.7054
alpha-Tolualdehyde:	0.2632 CO2 + 1.0 CH3OH --> 0.1579 C8H8O + 1.3684 H2O + 0.0 H+	-10.9475
4-Vinylphenol:	0.2632 CO2 + 1.0 CH3OH --> 0.1579 C8H8O + 1.3684 H2O + 0.0 H+	-10.2922
m-Tolualdehyde:	0.2632 CO2 + 1.0 CH3OH --> 0.1579 C8H8O + 1.3684 H2O + 0.0 H+	-11.7054
p-Tolualdehyde:	0.2632 CO2 + 1.0 CH3OH --> 0.1579 C8H8O + 1.3684 H2O + 0.0 H+	-11.7054
Styrene oxide:	0.2632 CO2 + 1.0 CH3OH --> 0.1579 C8H8O + 1.3684 H2O + 0.0 H+	-8.6422
Naphthalene:	0.25 CO2 + 1.0 CH3OH --> 0.125 C10H8 + 1.5 H2O + 0.0 H+	-14.6816
p-Cumate:	0.25 CO2 + 1.0 CH3OH --> 0.125 C10H11O2 + 1.25 H2O + 0.125 H+	-13.7413
5-Hydroxypentanoate:	0.25 CO2 + 1.0 CH3OH --> 0.25 C5H9O3 + 0.75 H2O + 0.25 H+	-9.4628
5-Valerolactone:	0.25 CO2 + 1.0 CH3OH --> 0.25 C5H8O2 + 1.0 H2O + 0.0 H+	-6.292
5-Oxo-1,2-campholide:	0.25 CO2 + 1.0 CH3OH --> 0.125 C10H14O3 + 1.125 H2O + 0.0 H+	-12.6666
Isoeugenol:	0.25 CO2 + 1.0 CH3OH --> 0.125 C10H12O2 + 1.25 H2O + 0.0 H+	-7.8413
Eugenol:	0.25 CO2 + 1.0 CH3OH --> 0.125 C10H12O2 + 1.25 H2O + 0.0 H+	-7.3213
Acetylacetone:	0.25 CO2 + 1.0 CH3OH --> 0.25 C5H8O2 + 1.0 H2O + 0.0 H+	-7.342
Iridotrial:	0.25 CO2 + 1.0 CH3OH --> 0.125 C10H14O3 + 1.125 H2O + 0.0 H+	-7.4191
Bromobenzene:	0.2414 CO2 + 1.0 CH3OH --> 0.2069 C6H5Br + 1.4828 H2O + 0.0 H+	-12.8283
Anisole:	0.2353 CO2 + 1.0 CH3OH --> 0.1765 C7H8O + 1.2941 H2O + 0.0 H+	-8.9132
7-oxoheptanoic acid:	0.2353 CO2 + 1.0 CH3OH --> 0.1765 C7H11O3 + 0.9412 H2O + 0.1765 H+	-10.026
Phenylcarbinol:	0.2353 CO2 + 1.0 CH3OH --> 0.1765 C7H8O + 1.2941 H2O + 0.0 H+	-11.2126
Aromatic primary alcohol:	0.2353 CO2 + 1.0 CH3OH --> 0.1765 C7H8O + 1.2941 H2O + 0.0 H+	-11.2126
trans-4-Hydroxycyclohexanecarboxylate:	0.2353 CO2 + 1.0 CH3OH --> 0.1765 C7H11O3 + 0.9412 H2O + 0.1765 H+	-9.4613
Toluene-cis-dihydrodiol:	0.2353 CO2 + 1.0 CH3OH --> 0.1765 C7H10O2 + 1.1176 H2O + 0.0 H+	-7.6378
o-Cresol:	0.2353 CO2 + 1.0 CH3OH --> 0.1765 C7H8O + 1.2941 H2O + 0.0 H+	-11.7861
m-Cresol:	0.2353 CO2 + 1.0 CH3OH --> 0.1765 C7H8O + 1.2941 H2O + 0.0 H+	-11.7861
p-Cresol:	0.2353 CO2 + 1.0 CH3OH --> 0.1765 C7H8O + 1.2941 H2O + 0.0 H+	-11.7861
Indan-1-ol:	0.2273 CO2 + 1.0 CH3OH --> 0.1364 C9H10O + 1.3182 H2O + 0.0 H+	-11.452
Phenylacetone:	0.2273 CO2 + 1.0 CH3OH --> 0.1364 C9H10O + 1.3182 H2O + 0.0 H+	-11.696
Styrylcarbinol:	0.2273 CO2 + 1.0 CH3OH --> 0.1364 C9H10O + 1.3182 H2O + 0.0 H+	-10.151
2-Oxepanone:	0.2 CO2 + 1.0 CH3OH --> 0.2 C6H10O2 + 1.0 H2O + 0.0 H+	-7.355
Acetaldehyde:	0.2 CO2 + 1.0 CH3OH --> 0.6 C2H4O + 0.8 H2O + 0.0 H+	-5.0376
2,5-Diketocamphane:	0.2 CO2 + 1.0 CH3OH --> 0.12 C10H14O2 + 1.16 H2O + 0.0 H+	-13.8013
(3S)-3-Isopropenyl-6-oxoheptanoate:	0.2 CO2 + 1.0 CH3OH --> 0.12 C10H15O3 + 1.04 H2O + 0.12 H+	-10.1009
Isobutyrate:	0.2 CO2 + 1.0 CH3OH --> 0.3 C4H7O2 + 0.8 H2O + 0.3 H+	-13.4526
Butyrate:	0.2 CO2 + 1.0 CH3OH --> 0.3 C4H7O2 + 0.8 H2O + 0.3 H+	-12.9096
6-Hydroxyhexanoate:	0.2 CO2 + 1.0 CH3OH --> 0.2 C6H11O3 + 0.8 H2O + 0.2 H+	-10.2036
Benzene:	0.2 CO2 + 1.0 CH3OH --> 0.2 C6H6 + 1.4 H2O + 0.0 H+	-12.3578
p-Ethylphenol:	0.2 CO2 + 1.0 CH3OH --> 0.15 C8H10O + 1.25 H2O + 0.0 H+	-11.9933
2-Methylbenzyl alcohol:	0.2 CO2 + 1.0 CH3OH --> 0.15 C8H10O + 1.25 H2O + 0.0 H+	-11.9933
3-methylbenzylalcohol:	0.2 CO2 + 1.0 CH3OH --> 0.15 C8H10O + 1.25 H2O + 0.0 H+	-11.9933
4-Tolylcarbinol:	0.2 CO2 + 1.0 CH3OH --> 0.15 C8H10O + 1.25 H2O + 0.0 H+	-11.9933
1-Phenylethanol:	0.2 CO2 + 1.0 CH3OH --> 0.15 C8H10O + 1.25 H2O + 0.0 H+	-11.7773
Cuminaldehyde:	0.2 CO2 + 1.0 CH3OH --> 0.12 C10H12O + 1.28 H2O + 0.0 H+	-12.2734
(S)-1-Phenylethanol:	0.2 CO2 + 1.0 CH3OH --> 0.15 C8H10O + 1.25 H2O + 0.0 H+	-11.7773
2-phenylethanol:	0.2 CO2 + 1.0 CH3OH --> 0.15 C8H10O + 1.25 H2O + 0.0 H+	-11.5058
Styrene:	0.2 CO2 + 1.0 CH3OH --> 0.15 C8H8 + 1.4 H2O + 0.0 H+	-11.4903
Perillic acid:	0.2 CO2 + 1.0 CH3OH --> 0.12 C10H13O2 + 1.16 H2O + 0.12 H+	-10.2913
3-Keto-VPA:	0.2 CO2 + 1.0 CH3OH --> 0.15 C8H13O3 + 0.95 H2O + 0.15 H+	-11.2592
4-Keto-VPA:	0.2 CO2 + 1.0 CH3OH --> 0.15 C8H13O3 + 0.95 H2O + 0.15 H+	-11.2592
(3R)-3-Isopropenyl-6-oxoheptanoate:	0.2 CO2 + 1.0 CH3OH --> 0.12 C10H15O3 + 1.04 H2O + 0.12 H+	-10.1009
2,4-Diene-VPA:	0.2 CO2 + 1.0 CH3OH --> 0.15 C8H11O2 + 1.1 H2O + 0.15 H+	-9.6897
4,5-Dihydro-5,5-dimethyl-4-(3-oxobutyl)furan-2(3H)-one:	0.2 CO2 + 1.0 CH3OH --> 0.12 C10H16O3 + 1.04 H2O + 0.0 H+	-9.6329
Ethyl butyrylacetate:	0.2 CO2 + 1.0 CH3OH --> 0.15 C8H14O3 + 0.95 H2O + 0.0 H+	-9.1787
cis-1,2-Dihydro-3-ethylcatechol:	0.2 CO2 + 1.0 CH3OH --> 0.15 C8H12O2 + 1.1 H2O + 0.0 H+	-8.4672
4-hydroxydihydrocinnamaldehyde:	0.2 CO2 + 1.0 CH3OH --> 0.12 C10H12O + 1.28 H2O + 0.0 H+	-11.8702
2-Hydroxycyclohexan-1-one:	0.2 CO2 + 1.0 CH3OH --> 0.2 C6H10O2 + 1.0 H2O + 0.0 H+	-7.143
ACTN:	0.2 CO2 + 1.0 CH3OH --> 0.3 C4H8O2 + 0.8 H2O + 0.0 H+	-6.6336
ACTN:	0.2 CO2 + 1.0 CH3OH --> 0.3 C4H8O2 + 0.8 H2O + 0.0 H+	-6.6336
(S)-Acetoin:	0.2 CO2 + 1.0 CH3OH --> 0.3 C4H8O2 + 0.8 H2O + 0.0 H+	-6.6336
9-Oxononanoic acid:	0.1739 CO2 + 1.0 CH3OH --> 0.1304 C9H15O3 + 0.9565 H2O + 0.1304 H+	-10.8454
Hexahydrobenzoic acid:	0.1667 CO2 + 1.0 CH3OH --> 0.1667 C7H11O2 + 1.0 H2O + 0.1667 H+	-11.392
3-Isopropylbut-3-enoic acid:	0.1667 CO2 + 1.0 CH3OH --> 0.1667 C7H11O2 + 1.0 H2O + 0.1667 H+	-11.187
Toluol:	0.1667 CO2 + 1.0 CH3OH --> 0.1667 C7H8 + 1.3333 H2O + 0.0 H+	-13.0343
(+)-exo-5-Hydroxycamphor:	0.1538 CO2 + 1.0 CH3OH --> 0.1154 C10H16O2 + 1.0769 H2O + 0.0 H+	-13.7841
Iridodial:	0.1538 CO2 + 1.0 CH3OH --> 0.1154 C10H16O2 + 1.0769 H2O + 0.0 H+	-9.816
Isopiperitenone:	0.1538 CO2 + 1.0 CH3OH --> 0.1154 C10H14O + 1.1923 H2O + 0.0 H+	-9.766
Isovaleric acid:	0.1538 CO2 + 1.0 CH3OH --> 0.2308 C5H9O2 + 0.8462 H2O + 0.2308 H+	-13.3867
Tetralin:	0.1538 CO2 + 1.0 CH3OH --> 0.1154 C10H12 + 1.3077 H2O + 0.0 H+	-12.3053
Carvol:	0.1538 CO2 + 1.0 CH3OH --> 0.1154 C10H14O + 1.1923 H2O + 0.0 H+	-9.766
10-Oxodecanoate:	0.1538 CO2 + 1.0 CH3OH --> 0.1154 C10H17O3 + 0.9615 H2O + 0.1154 H+	-11.1133
Valerate:	0.1538 CO2 + 1.0 CH3OH --> 0.2308 C5H9O2 + 0.8462 H2O + 0.2308 H+	-12.969
Geranic acid:	0.1538 CO2 + 1.0 CH3OH --> 0.1154 C10H15O2 + 1.0769 H2O + 0.1154 H+	-10.1333
(4R,7R)-4-Isopropenyl-7-methyl-2-oxo-oxepanone:	0.1538 CO2 + 1.0 CH3OH --> 0.1154 C10H16O2 + 1.0769 H2O + 0.0 H+	-9.1664
(3R)-6-Hydroxy-3-isopropenyl-heptanoate:	0.1538 CO2 + 1.0 CH3OH --> 0.1154 C10H17O3 + 0.9615 H2O + 0.1154 H+	-10.3944
(3S,6S)-6-Isopropenyl-3-methyl-2-oxo-oxepanone:	0.1538 CO2 + 1.0 CH3OH --> 0.1154 C10H16O2 + 1.0769 H2O + 0.0 H+	-9.1664
3-Methylbut-2-enal:	0.1538 CO2 + 1.0 CH3OH --> 0.2308 C5H8O + 1.0769 H2O + 0.0 H+	-7.4345
Piperitenone:	0.1538 CO2 + 1.0 CH3OH --> 0.1154 C10H14O + 1.1923 H2O + 0.0 H+	-8.0133
(+)-Sabinone:	0.1538 CO2 + 1.0 CH3OH --> 0.1154 C10H14O + 1.1923 H2O + 0.0 H+	-8.6595
Perillaldehyde:	0.1538 CO2 + 1.0 CH3OH --> 0.1154 C10H14O + 1.1923 H2O + 0.0 H+	-9.0126
Cyclopentanone:	0.1538 CO2 + 1.0 CH3OH --> 0.2308 C5H8O + 1.0769 H2O + 0.0 H+	-8.9645
Carvol:	0.1538 CO2 + 1.0 CH3OH --> 0.1154 C10H14O + 1.1923 H2O + 0.0 H+	-9.766
(4S,7R)-4-Isopropenyl-7-methyl-2-oxo-oxepanone:	0.1538 CO2 + 1.0 CH3OH --> 0.1154 C10H16O2 + 1.0769 H2O + 0.0 H+	-9.1664
(1S,4R)-1-Hydroxy-2-oxolimonene:	0.1538 CO2 + 1.0 CH3OH --> 0.1154 C10H16O2 + 1.0769 H2O + 0.0 H+	-8.9668
Isopiperitenone:	0.1538 CO2 + 1.0 CH3OH --> 0.1154 C10H14O + 1.1923 H2O + 0.0 H+	-9.766
p-Cumic alcohol:	0.1538 CO2 + 1.0 CH3OH --> 0.1154 C10H14O + 1.1923 H2O + 0.0 H+	-12.473
cis-2-Methyl-5-isopropylhexa-2,5-dienoic acid:	0.1538 CO2 + 1.0 CH3OH --> 0.1154 C10H15O2 + 1.0769 H2O + 0.1154 H+	-10.4183
(5R)-6-Hydroxy-5-isopropenyl-2-methylhexanoate:	0.1538 CO2 + 1.0 CH3OH --> 0.1154 C10H17O3 + 0.9615 H2O + 0.1154 H+	-10.3944
(3S,6R)-6-Isopropenyl-3-methyl-2-oxo-oxepanone:	0.1538 CO2 + 1.0 CH3OH --> 0.1154 C10H16O2 + 1.0769 H2O + 0.0 H+	-9.1664
trans-2-Methyl-5-isopropylhexa-2,5-dienoic acid:	0.1538 CO2 + 1.0 CH3OH --> 0.1154 C10H15O2 + 1.0769 H2O + 0.1154 H+	-10.4183
(3S)-6-Hydroxy-3-isopropenyl-heptanoate:	0.1538 CO2 + 1.0 CH3OH --> 0.1154 C10H17O3 + 0.9615 H2O + 0.1154 H+	-10.3944
(5S)-6-Hydroxy-5-isopropenyl-2-methylhexanoate:	0.1538 CO2 + 1.0 CH3OH --> 0.1154 C10H17O3 + 0.9615 H2O + 0.1154 H+	-10.3944
Prenal:	0.1538 CO2 + 1.0 CH3OH --> 0.2308 C5H8O + 1.0769 H2O + 0.0 H+	-7.4345
p-Xylene:	0.1429 CO2 + 1.0 CH3OH --> 0.1429 C8H10 + 1.2857 H2O + 0.0 H+	-13.5176
o-Xylene:	0.1429 CO2 + 1.0 CH3OH --> 0.1429 C8H10 + 1.2857 H2O + 0.0 H+	-13.5176
m-Xylene:	0.1429 CO2 + 1.0 CH3OH --> 0.1429 C8H10 + 1.2857 H2O + 0.0 H+	-13.5176
Ethylenzene:	0.1429 CO2 + 1.0 CH3OH --> 0.1429 C8H10 + 1.2857 H2O + 0.0 H+	-13.0533
3-OH-VPA:	0.1429 CO2 + 1.0 CH3OH --> 0.1429 C8H15O3 + 0.8571 H2O + 0.1429 H+	-11.5674
4-OH-VPA:	0.1429 CO2 + 1.0 CH3OH --> 0.1429 C8H15O3 + 0.8571 H2O + 0.1429 H+	-11.5674
2-Ene-VPA:	0.1429 CO2 + 1.0 CH3OH --> 0.1429 C8H13O2 + 1.0 H2O + 0.1429 H+	-11.3384
5-OH-VPA:	0.1429 CO2 + 1.0 CH3OH --> 0.1429 C8H15O3 + 0.8571 H2O + 0.1429 H+	-11.3089
4-Ene-VPA:	0.1429 CO2 + 1.0 CH3OH --> 0.1429 C8H13O2 + 1.0 H2O + 0.1429 H+	-11.1313
3-Ene-VPA:	0.1429 CO2 + 1.0 CH3OH --> 0.1429 C8H13O2 + 1.0 H2O + 0.1429 H+	-11.037
Ethyl (R)-3-hydroxyhexanoate:	0.1429 CO2 + 1.0 CH3OH --> 0.1429 C8H16O3 + 0.8571 H2O + 0.0 H+	-9.586
Ethyl (S)-3-hydroxyhexanoate:	0.1429 CO2 + 1.0 CH3OH --> 0.1429 C8H16O3 + 0.8571 H2O + 0.0 H+	-9.586
Propanal:	0.125 CO2 + 1.0 CH3OH --> 0.375 C3H6O + 0.875 H2O + 0.0 H+	-8.3299
Propioin:	0.125 CO2 + 1.0 CH3OH --> 0.1875 C6H12O2 + 0.875 H2O + 0.0 H+	-9.0836
Acetone:	0.125 CO2 + 1.0 CH3OH --> 0.375 C3H6O + 0.875 H2O + 0.0 H+	-10.6136
Hexanoate:	0.125 CO2 + 1.0 CH3OH --> 0.1875 C6H11O2 + 0.875 H2O + 0.1875 H+	-13.0061
Nonane-4,6-dione:	0.125 CO2 + 1.0 CH3OH --> 0.125 C9H16O2 + 1.0 H2O + 0.0 H+	-10.2545
Cyclohexanone:	0.125 CO2 + 1.0 CH3OH --> 0.1875 C6H10O + 1.0625 H2O + 0.0 H+	-9.4599
3-Hexenal:	0.125 CO2 + 1.0 CH3OH --> 0.1875 C6H10O + 1.0625 H2O + 0.0 H+	-7.7743
3,6-Nonadienal:	0.125 CO2 + 1.0 CH3OH --> 0.125 C9H14O + 1.125 H2O + 0.0 H+	-7.5891
trans-1,2-Cyclohexanediol:	0.125 CO2 + 1.0 CH3OH --> 0.1875 C6H12O2 + 0.875 H2O + 0.0 H+	-7.5311
cis-Cyclohexane-1,2-diol:	0.125 CO2 + 1.0 CH3OH --> 0.1875 C6H12O2 + 0.875 H2O + 0.0 H+	-7.5311
Geranial:	0.1111 CO2 + 1.0 CH3OH --> 0.1111 C10H16O + 1.1111 H2O + 0.0 H+	-8.9078
D-Camphor:	0.1111 CO2 + 1.0 CH3OH --> 0.1111 C10H16O + 1.1111 H2O + 0.0 H+	-14.9111
(-)-Camphor:	0.1111 CO2 + 1.0 CH3OH --> 0.1111 C10H16O + 1.1111 H2O + 0.0 H+	-14.9111
Citronellate:	0.1111 CO2 + 1.0 CH3OH --> 0.1111 C10H17O2 + 1.0 H2O + 0.1111 H+	-11.7737
p-Cymene:	0.1111 CO2 + 1.0 CH3OH --> 0.1111 C10H14 + 1.2222 H2O + 0.0 H+	-13.6408
10-Hydroxydecanoate:	0.1111 CO2 + 1.0 CH3OH --> 0.1111 C10H19O3 + 0.8889 H2O + 0.1111 H+	-11.5207
Limonene-1,2-diol:	0.1111 CO2 + 1.0 CH3OH --> 0.1111 C10H18O2 + 1.0 H2O + 0.0 H+	-9.1292
(1R,4R)-Dihydrocarvone:	0.1111 CO2 + 1.0 CH3OH --> 0.1111 C10H16O + 1.1111 H2O + 0.0 H+	-10.3467
trans-2-Methyl-5-isopropylhexa-2,5-dienal:	0.1111 CO2 + 1.0 CH3OH --> 0.1111 C10H16O + 1.1111 H2O + 0.0 H+	-9.1822
(1R,4S)-Iso-dihydrocarvone:	0.1111 CO2 + 1.0 CH3OH --> 0.1111 C10H16O + 1.1111 H2O + 0.0 H+	-10.3467
(1S,4R)-Iso-dihydrocarvone:	0.1111 CO2 + 1.0 CH3OH --> 0.1111 C10H16O + 1.1111 H2O + 0.0 H+	-10.3467
(1S,4S)-Dihydrocarvone:	0.1111 CO2 + 1.0 CH3OH --> 0.1111 C10H16O + 1.1111 H2O + 0.0 H+	-10.3467
(+)-cis-Isopulegone:	0.1111 CO2 + 1.0 CH3OH --> 0.1111 C10H16O + 1.1111 H2O + 0.0 H+	-10.3467
Limonene oxide:	0.1111 CO2 + 1.0 CH3OH --> 0.1111 C10H16O + 1.1111 H2O + 0.0 H+	-10.15
(-)-trans-Carveol:	0.1111 CO2 + 1.0 CH3OH --> 0.1111 C10H16O + 1.1111 H2O + 0.0 H+	-9.7267
(-)-trans-Isopiperitenol:	0.1111 CO2 + 1.0 CH3OH --> 0.1111 C10H16O + 1.1111 H2O + 0.0 H+	-9.7267
(+)-cis-Sabinol:	0.1111 CO2 + 1.0 CH3OH --> 0.1111 C10H16O + 1.1111 H2O + 0.0 H+	-8.6611
(+)-trans-Carveol:	0.1111 CO2 + 1.0 CH3OH --> 0.1111 C10H16O + 1.1111 H2O + 0.0 H+	-9.7267
(4R,6R)-cis-Carveol:	0.1111 CO2 + 1.0 CH3OH --> 0.1111 C10H16O + 1.1111 H2O + 0.0 H+	-9.7267
(4S,6S)-cis-Carveol:	0.1111 CO2 + 1.0 CH3OH --> 0.1111 C10H16O + 1.1111 H2O + 0.0 H+	-9.7267
Perillyl alcohol:	0.1111 CO2 + 1.0 CH3OH --> 0.1111 C10H16O + 1.1111 H2O + 0.0 H+	-9.3256
cis-2-Methyl-5-isopropylhexa-2,5-dienal:	0.1111 CO2 + 1.0 CH3OH --> 0.1111 C10H16O + 1.1111 H2O + 0.0 H+	-9.1822
Neral:	0.1111 CO2 + 1.0 CH3OH --> 0.1111 C10H16O + 1.1111 H2O + 0.0 H+	-8.9078
Pulegone:	0.1111 CO2 + 1.0 CH3OH --> 0.1111 C10H16O + 1.1111 H2O + 0.0 H+	-8.6589
(E)-3,7-Dimethylocta-1,6-diene-3,8-diol:	0.1111 CO2 + 1.0 CH3OH --> 0.1111 C10H18O2 + 1.0 H2O + 0.0 H+	-7.8859
BDOH:	0.0909 CO2 + 1.0 CH3OH --> 0.2727 C4H10O2 + 0.6364 H2O + 0.0 H+	-7.6426
Valproic acid:	0.0909 CO2 + 1.0 CH3OH --> 0.1364 C8H15O2 + 0.9091 H2O + 0.1364 H+	-13.2968
octanoate:	0.0909 CO2 + 1.0 CH3OH --> 0.1364 C8H15O2 + 0.9091 H2O + 0.1364 H+	-13.05
MEK:	0.0909 CO2 + 1.0 CH3OH --> 0.2727 C4H8O + 0.9091 H2O + 0.0 H+	-10.5409
Sulcatone:	0.0909 CO2 + 1.0 CH3OH --> 0.1364 C8H14O + 1.0455 H2O + 0.0 H+	-10.0141
Butanal:	0.0909 CO2 + 1.0 CH3OH --> 0.2727 C4H8O + 0.9091 H2O + 0.0 H+	-9.6491
(S,S)-2,3-Butanediol:	0.0909 CO2 + 1.0 CH3OH --> 0.2727 C4H10O2 + 0.6364 H2O + 0.0 H+	-7.6426
alpha-Terpinene:	0.0714 CO2 + 1.0 CH3OH --> 0.1071 C10H16 + 1.1429 H2O + 0.0 H+	-12.0448
gamma-Terpinene:	0.0714 CO2 + 1.0 CH3OH --> 0.1071 C10H16 + 1.1429 H2O + 0.0 H+	-11.5284
(R)-(+)-alpha-Terpineol:	0.0714 CO2 + 1.0 CH3OH --> 0.1071 C10H18O + 1.0357 H2O + 0.0 H+	-11.3776
p-Menthane-3,8-diol:	0.0714 CO2 + 1.0 CH3OH --> 0.1071 C10H20O2 + 0.9286 H2O + 0.0 H+	-10.8733
(+)-3-Carene:	0.0714 CO2 + 1.0 CH3OH --> 0.1071 C10H16 + 1.1429 H2O + 0.0 H+	-11.3644
beta-Ocimene:	0.0714 CO2 + 1.0 CH3OH --> 0.1071 C10H16 + 1.1429 H2O + 0.0 H+	-9.2023
(1S,2R,4S)-Neo-dihydrocarveol:	0.0714 CO2 + 1.0 CH3OH --> 0.1071 C10H18O + 1.0357 H2O + 0.0 H+	-10.454
Borneol:	0.0714 CO2 + 1.0 CH3OH --> 0.1071 C10H18O + 1.0357 H2O + 0.0 H+	-14.8555
(1S,2S,4R)-Iso-dihydrocarveol:	0.0714 CO2 + 1.0 CH3OH --> 0.1071 C10H18O + 1.0357 H2O + 0.0 H+	-10.454
d-Borneol:	0.0714 CO2 + 1.0 CH3OH --> 0.1071 C10H18O + 1.0357 H2O + 0.0 H+	-14.8555
(+)-Isomenthone:	0.0714 CO2 + 1.0 CH3OH --> 0.1071 C10H18O + 1.0357 H2O + 0.0 H+	-12.0162
Decanoate:	0.0714 CO2 + 1.0 CH3OH --> 0.1071 C10H19O2 + 0.9286 H2O + 0.1071 H+	-13.0751
Sabinene hydrate:	0.0714 CO2 + 1.0 CH3OH --> 0.1071 C10H18O + 1.0357 H2O + 0.0 H+	-12.1019
l-Menthone:	0.0714 CO2 + 1.0 CH3OH --> 0.1071 C10H18O + 1.0357 H2O + 0.0 H+	-12.0162
(L)-alpha-Terpineol:	0.0714 CO2 + 1.0 CH3OH --> 0.1071 C10H18O + 1.0357 H2O + 0.0 H+	-11.3776
(1R,2R,4R)-Dihydrocarveol:	0.0714 CO2 + 1.0 CH3OH --> 0.1071 C10H18O + 1.0357 H2O + 0.0 H+	-10.454
Car-3-ene:	0.0714 CO2 + 1.0 CH3OH --> 0.1071 C10H16 + 1.1429 H2O + 0.0 H+	-11.3644
Geraniol:	0.0714 CO2 + 1.0 CH3OH --> 0.1071 C10H18O + 1.0357 H2O + 0.0 H+	-9.2133
(+)-Linalool:	0.0714 CO2 + 1.0 CH3OH --> 0.1071 C10H18O + 1.0357 H2O + 0.0 H+	-9.5701
3-Methylbutanal:	0.0714 CO2 + 1.0 CH3OH --> 0.2143 C5H10O + 0.9286 H2O + 0.0 H+	-10.7908
2-Pentanone:	0.0714 CO2 + 1.0 CH3OH --> 0.2143 C5H10O + 0.9286 H2O + 0.0 H+	-11.1036
2-Methylbutanal:	0.0714 CO2 + 1.0 CH3OH --> 0.2143 C5H10O + 0.9286 H2O + 0.0 H+	-10.7908
Limonene:	0.0714 CO2 + 1.0 CH3OH --> 0.1071 C10H16 + 1.1429 H2O + 0.0 H+	-10.5641
(+)-Limonene:	0.0714 CO2 + 1.0 CH3OH --> 0.1071 C10H16 + 1.1429 H2O + 0.0 H+	-10.5641
(R)-(+)-Citronellal:	0.0714 CO2 + 1.0 CH3OH --> 0.1071 C10H18O + 1.0357 H2O + 0.0 H+	-10.5333
(S)-(-)-Citronellal:	0.0714 CO2 + 1.0 CH3OH --> 0.1071 C10H18O + 1.0357 H2O + 0.0 H+	-10.5333
(1R,2S,4S)- Neoiso-dihydrocarveol:	0.0714 CO2 + 1.0 CH3OH --> 0.1071 C10H18O + 1.0357 H2O + 0.0 H+	-10.454
(1R,2S,4R)-Neo-dihydrocarveol:	0.0714 CO2 + 1.0 CH3OH --> 0.1071 C10H18O + 1.0357 H2O + 0.0 H+	-10.454
(1R,2R,4S)-Iso-dihydrocarveol:	0.0714 CO2 + 1.0 CH3OH --> 0.1071 C10H18O + 1.0357 H2O + 0.0 H+	-10.454
Prenol:	0.0714 CO2 + 1.0 CH3OH --> 0.2143 C5H10O + 0.9286 H2O + 0.0 H+	-8.1508
(1S,2S,4S)-Dihydrocarveol:	0.0714 CO2 + 1.0 CH3OH --> 0.1071 C10H18O + 1.0357 H2O + 0.0 H+	-10.454
(1S,2R,4R)-Neoiso-dihydrocarveol:	0.0714 CO2 + 1.0 CH3OH --> 0.1071 C10H18O + 1.0357 H2O + 0.0 H+	-10.454
Isoprene:	0.0714 CO2 + 1.0 CH3OH --> 0.2143 C5H8 + 1.1429 H2O + 0.0 H+	-8.2701
Linalool:	0.0714 CO2 + 1.0 CH3OH --> 0.1071 C10H18O + 1.0357 H2O + 0.0 H+	-9.5701
Linalool:	0.0714 CO2 + 1.0 CH3OH --> 0.1071 C10H18O + 1.0357 H2O + 0.0 H+	-9.5701
Cyclopentanol:	0.0714 CO2 + 1.0 CH3OH --> 0.2143 C5H10O + 0.9286 H2O + 0.0 H+	-9.2779
Nerol:	0.0714 CO2 + 1.0 CH3OH --> 0.1071 C10H18O + 1.0357 H2O + 0.0 H+	-9.2133
Terpinolene:	0.0714 CO2 + 1.0 CH3OH --> 0.1071 C10H16 + 1.1429 H2O + 0.0 H+	-8.7705
Myrcene:	0.0714 CO2 + 1.0 CH3OH --> 0.1071 C10H16 + 1.1429 H2O + 0.0 H+	-9.273
3-Hexenol:	0.0588 CO2 + 1.0 CH3OH --> 0.1765 C6H12O + 0.9412 H2O + 0.0 H+	-8.6178
Hexalin:	0.0588 CO2 + 1.0 CH3OH --> 0.1765 C6H12O + 0.9412 H2O + 0.0 H+	-9.6889
