# Supplementary material for: Designing overall stoichiometric conversions and intervening metabolic reactions
Source: Sci Rep. 2015 Nov 4;5:16009. doi: 10.1038/srep16009 (PMC4632160; doi:10.1038/srep16009)
Supplement: Supplementary Data File S2 [file srep16009-s3.xls]

## Sheet: overall_stoic_max_ch4_ranked.tx
electron aceeptor pair	overall stoichiometry	free energy change in reaction (kcal)
Trithionate/H2S:	4.0 CH4 + 1.0 O6S3 --> 3.0 H2S + 2.0 CH3COO- + 2.0 H2O + 0.0 H+	-48.1136
Nitrous oxide/N2:	4.0 CH4 + 5.3333 N2O + -5.3333 N2 --> 2.0 CH3COO- + 1.3333 H2O + 7.3333 H+	-362.753
H2S2O3/H2S:	4.0 CH4 + 2.0 H+ + 2.0 O3S2 --> 4.0 H2S + 2.0 CH3COO- + 2.0 H2O	-19.3136
Tetrathionate/H2S:	4.0 CH4 + 0.8889 O6S4 + -3.5556 H2S --> 2.0 CH3COO- + 1.3333 H2O + 0.2222 H+	-30.1934
Trithionate/S:	2.5 CH4 + 0.75 H+ --> -1.0 O6S3 + 3.0 S + 1.25 CH3COO- + 3.5 H2O	-52.1068
Sulfate/S:	2.5 CH4 + 2.0833 H+ + 1.6667 O4S --> 1.6667 S + 1.25 CH3COO- + 4.1667 H2O	-9.5748
Nitrous oxide/NH3:	2.25 CH4 + 1.25 H2O + 1.0 N2O --> 2.0 H4N + 1.125 CH3COO- + 0.125 H+	-67.3925
Nitrate/NH3:	2.0 CH4 + 1.0 H+ --> -1.0 NO3 + 1.0 H4N + 1.0 CH3COO- + 1.0 H2O	-111.397
Hyponitrite/NH3:	2.0 CH4 + 1.0 H+ + 1.0 H2N2O2 --> 2.0 H4N + 1.0 CH3COO- + 0.0 H2O	-49.4898
Nitrite/NH3:	1.5 CH4 + 1.25 H+ + 1.0 NO2 --> 1.0 H4N + 0.75 CH3COO- + 0.5 H2O	-80.4109
Sulfite/H2S:	1.5 CH4 + 0.25 H+ + 1.0 HO3S --> 1.0 H2S + 0.75 CH3COO- + 1.5 H2O	-17.0679
Sulfur dioxide/H2S:	1.5 CH4 + 1.0 O2S + -1.0 H2S --> 0.75 CH3COO- + 0.5 H2O + 0.75 H+	-24.1609
Nitrate/Hydroxylamine:	1.5 CH4 + 0.25 H+ + 1.0 NO3 --> 1.0 H3NO + 0.75 CH3COO- + 0.5 H2O	-92.1563
Nitrous oxide/Hydroxylamine:	1.25 CH4 + 2.25 H2O + 1.0 N2O --> 2.0 H3NO + 0.625 CH3COO- + 1.625 H+	-28.9114
Nitrite/Hydrazine:	1.0 CH4 + 0.7 H+ + 0.8 NO2 --> 0.4 H5N2 + 0.5 CH3COO- + 0.6 H2O	-57.8451
Nitrate/Hyponitrite:	1.0 CH4 + 0.5 H+ + 1.0 NO3 --> 0.5 H2N2O2 + 0.5 CH3COO- + 1.0 H2O	-86.6519
Trithionate/H2S2O3:	1.0 CH4 + 1.0 O6S3 --> 1.5 O3S2 + 0.5 CH3COO- + 0.5 H2O + 1.5 H+	-33.6284
Sulfur dioxide/S:	1.0 CH4 + 1.0 O2S + -1.0 S --> 0.5 CH3COO- + 1.0 H2O + 0.5 H+	-25.4919
Sulfite/S:	1.0 CH4 + 0.5 H+ + 1.0 HO3S --> 1.0 S + 0.5 CH3COO- + 2.0 H2O	-18.3989
Hyponitrite/Hydroxylamine:	1.0 CH4 + 1.0 H2O + 1.0 H2N2O2 --> 2.0 H3NO + 0.5 CH3COO- + 0.5 H+	-11.0087
Hydroxylamine/Hydrazine:	1.0 CH4 + 1.5 H+ --> -4.0 H3NO + 2.0 H5N2 + 0.5 CH3COO- + 3.0 H2O	-44.5443
Nitrite/Hydroxylamine:	1.0 CH4 + 0.5 H+ + 1.0 NO2 --> 1.0 H3NO + 0.5 CH3COO- + 0.0 H2O	-61.1703
Nitrite/Nitrous oxide:	1.0 CH4 + 3.5 H+ + 2.6667 NO2 --> 1.3333 N2O + 0.5 CH3COO- + 3.0 H2O	-124.572
Nitrite/N2:	1.0 CH4 + 0.8333 H+ + 1.3333 NO2 --> 0.6667 N2 + 0.5 CH3COO- + 1.6667 H2O	-107.63
Nitrate/Nitrous oxide:	0.875 CH4 + 1.0625 H+ + 1.0 NO3 --> 0.5 N2O + 0.4375 CH3COO- + 1.625 H2O	-77.7006
Trithionate/Tetrathionate:	0.625 CH4 + 0.1875 H+ --> -1.0 O6S3 + 0.75 O6S4 + 0.3125 CH3COO- + 0.875 H2O	-22.6379
Hydrazine/NH3:	0.5 CH4 + 0.5 H2O --> -0.75 H+ + -1.0 H5N2 + 2.0 H4N + 0.25 CH3COO-	-16.209
Sulfite/H2S2O3:	0.5 CH4 + 1.0 HO3S + -0.5 O3S2 --> 0.25 CH3COO- + 1.0 H2O + 0.25 H+	-12.2395
Tetrathionate/H2S2O3:	0.5 CH4 + 0.5 H2O --> -1.0 O6S4 + 2.0 O3S2 + 0.25 CH3COO- + 2.25 H+	-14.654
Nitrous oxide/Hydrazine:	0.5 CH4 + 0.2143 H2O + 0.2857 N2O --> 0.2857 H5N2 + 0.25 CH3COO- + 0.25 H+	-14.6239
Sulfite/H2S:	0.5 CH4 + 0.0833 H+ --> -0.3333 HO3S + 0.3333 H2S + 0.25 CH3COO- + 0.5 H2O	-5.6893
Sulfur dioxide/H2S2O3:	0.5 CH4 + 1.0 O2S + -0.5 O3S2 --> 0.25 CH3COO- + 0.0 H2O + 1.25 H+	-19.3325
Sulfite/H2S2O3:	0.5 CH4 + 1.0 HO3S + -0.5 O3S2 --> 0.25 CH3COO- + 1.0 H2O + 0.25 H+	-12.2395
Nitrate/Nitrite:	0.5 CH4 + 1.0 NO3 + -1.0 NO2 --> 0.25 CH3COO- + 0.5 H2O + 0.25 H+	-30.986
Sulfite/S:	0.5 CH4 + 0.25 H+ + 0.5 HO3S + -0.5 S --> 0.25 CH3COO- + 1.0 H2O	-9.1995
Nitrite/Hyponitrite:	0.5 CH4 + 0.75 H+ + 1.0 NO2 --> 0.5 H2N2O2 + 0.25 CH3COO- + 0.5 H2O	-55.666
Hydroxylamine/NH3:	0.5 CH4 + 0.75 H+ + 1.0 H3NO --> 1.0 H4N + 0.25 CH3COO- + 0.5 H2O	-19.2406
Nitrate/Hydrazine:	0.5 CH4 + 0.1786 H+ --> -0.2857 NO3 + 0.1429 H5N2 + 0.25 CH3COO- + 0.3571 H2O	-29.5121
H2S2O3/S:	0.375 CH4 + 0.5625 H+ + 0.375 O3S2 --> 0.75 S + 0.1875 CH3COO- + 0.75 H2O	-4.6196
Sulfite/Tetrathionate:	0.375 CH4 + 0.3125 H+ --> -1.0 HO3S + 0.25 O6S4 + 0.1875 CH3COO- + 1.125 H2O	-8.576
Hyponitrite/Hydrazine:	0.375 CH4 + 0.0625 H+ + 0.25 H2N2O2 --> 0.25 H5N2 + 0.1875 CH3COO- + 0.125 H2O	-8.3202
Sulfite/Tetrathionate:	0.375 CH4 + 0.3125 H+ + 1.0 HO3S --> 0.25 O6S4 + 0.1875 CH3COO- + 1.125 H2O	-8.576
Sulfur dioxide/Tetrathionate:	0.375 CH4 + 1.0 O2S + -0.25 O6S4 --> 0.1875 CH3COO- + 0.125 H2O + 0.6875 H+	-15.669
Nitrous oxide/Hyponitrite:	0.25 CH4 + 1.25 H2O --> -1.0 N2O + 1.0 H2N2O2 + 0.125 CH3COO- + 1.125 H+	-17.9027
Nitrate/N2:	0.25 CH4 + 0.075 H+ + 0.2 NO3 --> 0.1 N2 + 0.125 CH3COO- + 0.35 H2O	-22.3417
fe3/Fe2+:	0.25 CH4 + 0.25 H2O + 1.0 Fe --> 1.0 Fe + 0.125 CH3COO- + 1.125 H+	-23.2845
Tetrathionate/S:	0.25 CH4 + 0.075 H+ + 0.1 O6S4 --> 0.4 S + 0.125 CH3COO- + 0.35 H2O	-3.9292
Hyponitrite/N2:	0.25 CH4 + 0.5 H2N2O2 + -0.5 N2 --> 0.125 CH3COO- + 0.75 H2O + 0.125 H+	-25.0568
