# Supplementary material for: Designing overall stoichiometric conversions and intervening metabolic reactions
Source: Sci Rep. 2015 Nov 4;5:16009. doi: 10.1038/srep16009 (PMC4632160; doi:10.1038/srep16009)
Supplement: Supplementary Data File S3 [file srep16009-s4.xls]

## Sheet: met_db_with_abb.txt
metabolite_id	name	abbreviation	alternate_names	formula	elemental composition	charge	transformed free energy of formation (kcal/mol)	dGf_error (kcal/mol)
C00234	10-Formyltetrahydrofolate	10fthf	10-Formyl-THF|10-Formyltetrahydrofolate	C20H21N7O7	C20H21N7O7P0S0F0Cl0Mg0Fe0Se0Co0As0Br0I0R0	-2	-144.77	3.20694
C00236	1,3-Bisphospho-D-glycerate	13bpg	3-phospho-d-glyceroyl-phosphate|3-Phospho-D-glyceroylphosphate|(R)-2-Hydroxy-3-(phosphonooxy)-1-monoanhydride with phosphoric propanoic acid|1,3-Bisphospho-D-glycerate|3-Phospho-D-glyceroyl phosphate	C3H6O10P2	C3H6N0O10P2S0F0Cl0Mg0Fe0Se0Co0As0Br0I0R0	-2	-586.8	0.359716
C02457	1,3-Propanediol	13pdo	Trimethylene glycol|1,3-Propanediol|Propane-1,3-diol	C3H8O2	C3H8N0O2P0S0F0Cl0Mg0Fe0Se0Co0As0Br0I0R0	0	-78.14	0.364532
C06142	1-Butanol	1but	n-Butanol|1-Butanol	C4H10O	C4H10N0O1P0S0F0Cl0Mg0Fe0Se0Co0As0Br0I0R0	0	-40.29	0.311667
C03044	(R,R)-Butane-2,3-diol	23bdo	BDOH|(R,R)-2,3-Butylene glycol|(R,R)-2,3-Butanediol|(R,R)-Butane-2,3-diol	C4H10O2	C4H10N0O2P0S0F0Cl0Mg0Fe0Se0Co0As0Br0I0R0	0	-80.14	0.452398
C04039	2,3-Dihydroxy-isovalerate	23hmbut	R-2-3-Dihydroxy-3-methylbutanoate|(2R)-2,3-Dihydroxy-3-methylbutanoate|(R)-2,3-Dihydroxy-isovaleric acid|(R)-2,3-Dihydroxy-isovalerate|(R)-2,3-Dihydroxy-3-methylbutanoate|2,3-Dihydroxy-isovaleric acid|2,3-Dihydroxy-isovalerate|2,3-Dihydroxy-3-methylbutanoate	C5H9O4	C5H9N0O4P0S0F0Cl0Mg0Fe0Se0Co0As0Br0I0R0	-1	-161.2	0.485347
C04272	2,3-Dihydroxy-isovalerate	23hmbut	R-2-3-Dihydroxy-3-methylbutanoate|(2R)-2,3-Dihydroxy-3-methylbutanoate|(R)-2,3-Dihydroxy-isovaleric acid|(R)-2,3-Dihydroxy-isovalerate|(R)-2,3-Dihydroxy-3-methylbutanoate|2,3-Dihydroxy-isovaleric acid|2,3-Dihydroxy-isovalerate|2,3-Dihydroxy-3-methylbutanoate	C5H9O4	C5H9N0O4P0S0F0Cl0Mg0Fe0Se0Co0As0Br0I0R0	-1	-161.2	0.485347
C06010	(S)-2-Acetolactate;	2alac	2-aceto-lactate|ALCTT|S-2-Acetolactate|(S)-2-Hydroxy-2-methyl-3-oxobutanoate|(S)-2-Acetolactate|2-Acetolactate	C5H7O4	C5H7N0O4P0S0F0Cl0Mg0Fe0Se0Co0As0Br0I0R0	-1	-153.18	0.443762
C05125	2-Hydroxyethyl-ThPP	2hetpp	2-Hydroxyethyl-ThPP|2-(alpha-Hydroxyethyl)thiamine diphosphate	C14H21N4O8P2S	C14H21N4O8P2S1F0Cl0Mg0Fe0Se0Co0As0Br0I0R0	-1	-405.15	2.80841
C00141	3-Methyl-2-oxobutanoate	2kiv	2-keto-isovalerate|3MOB|2-Keto-3-methylbutyric acid|2-Ketovaline|alpha-Ketovaline|2-Oxoisopentanoate|2-Oxoisovalerate|2-Oxo-3-methylbutanoate|3-Methyl-2-oxobutanoate|3-Methyl-2-oxobutyric acid|3-Methyl-2-oxobutanoic acid	C5H7O3	C5H7N0O3P0S0F0Cl0Mg0Fe0Se0Co0As0Br0I0R0	-1	-111.26	0.38619
C02612	D-Citramalate	2mmal	(2R)-2-Hydroxy-2-methylbutanedioate|D-alpha-Hydroxypyrotartaric acid|D-Citramalic acid|D-Citramalate|(3R)-alpha-Hydroxypyrotartaric acid|(3R)-Citramalic acid|(3R)-Citramalate|(R)-2-Methylmalic acid|(R)-2-Methylmalate	C5H6O5	C5H6N0O5P0S0F0Cl0Mg0Fe0Se0Co0As0Br0I0R0	-2	-202.61	0.416598
C00631	2-Phospho-D-glycerate	2pg	D-Glycerate2-phosphate|D-Glycerate 2-phosphate|2-Phospho-D-glycerate	C3H5O7P	C3H5N0O7P1S0F0Cl0Mg0Fe0Se0Co0As0Br0I0R0	-2	-371.9	0.290854
C01144	(S)-3-Hydroxybutyryl-CoA	3hbtcoa	(S)-3-Hydroxybutyryl-CoA|(S)-3-Hydroxybutanoyl-CoA	C25H39N7O18P3S	C25H39N7O18P3S1F0Cl0Mg0Fe0Se0Co0As0Br0I0R0	-3	-820.63	3.56957
C01089	(R)-3-Hydroxybutanoate	3hbut	(R)-3-Hydroxybutyric acid|(R)-3-Hydroxybutanoic acid|(R)-3-Hydroxybutanoate	C4H7O3	C4H7N0O3P0S0F0Cl0Mg0Fe0Se0Co0As0Br0I0R0	-1	-121.55	0.266825
C16272	3-Hydroxy-5-oxohexanoate	3hhex	3-Hydroxy-5-oxohexanoate	C6H9O4	C6H9N0O4P0S0F0Cl0Mg0Fe0Se0Co0As0Br0I0R0	-1	-148.33	0.355981
C16273	3-Hydroxy-5-oxohexanoyl-CoA	3hhexcoa	3-Hydroxy-5-oxohexanoyl-CoA	C27H41N7O19P3S	C27H41N7O19P3S1F0Cl0Mg0Fe0Se0Co0As0Br0I0R0	-3	-847.41	3.61722
C00969	3-Hydroxypropanal	3hp	3-Hydroxypropanal	C3H6O2	C3H6N0O2P0S0F0Cl0Mg0Fe0Se0Co0As0Br0I0R0	0	-68.66	0.271307
C00894	Acrylyl-CoA	3hpcoa	Acrylyl-CoA|Acryloyl-CoA|Propenoyl-CoA	C24H35N7O17P3S	C24H35N7O17P3S1F0Cl0Mg0Fe0Se0Co0As0Br0I0R0	-3	-764.06	3.55614
C00222	3-Oxopropanoate	3oprop	Malonate semialdehyde|3-Oxopropanoate	C3H3O3	C3H3N0O3P0S0F0Cl0Mg0Fe0Se0Co0As0Br0I0R0	-1	-111.88	0.216624
C00197	3-Phosphoglycerate	3pg	DL-Glycerate 3-phosphate|3-Phospho-DL-glycerate|3-Phosphoglycerate|Glycerate 3-phosphate|3-Phospho-(R)-glycerate|D-Glycerate 3-phosphate|3-Phospho-D-glycerate	C3H5O7P	C3H5N0O7P1S0F0Cl0Mg0Fe0Se0Co0As0Br0I0R0	-2	-371.9	0.290854
C03232	3-Phosphonooxypyruvate	3php	3-phospho-hydroxypyruvate|3-Phosphohydroxypyruvic acid|3-Phosphohydroxypyruvate|3-Phosphonooxypyruvic acid|3-Phosphonooxypyruvate	C3H3O7P	C3H3N0O7P1S0F0Cl0Mg0Fe0Se0Co0As0Br0I0R0	-2	-361.42	0.333466
C11062	4-Hydroxybutyryl-CoA	4hbtcoa	4-Hydroxybutyryl-CoA	C25H39N7O18P3S	C25H39N7O18P3S1F0Cl0Mg0Fe0Se0Co0As0Br0I0R0	-3	-818.82	3.58593
C00989	4-Hydroxybutanoate	4hbut	4-Hydroxybutyric acid|4-Hydroxybutanoate|4-Hydroxybutanoic acid	C4H7O3	C4H7N0O3P0S0F0Cl0Mg0Fe0Se0Co0As0Br0I0R0	-1	-119.74	0.312372
C00440	5-Methyltetrahydrofolate	5mthf	5-Methyltetrahydrofolate	C20H23N7O6	C20H23N7O6P0S0F0Cl0Mg0Fe0Se0Co0As0Br0I0R0	-2	-101.7	2.85054
C00033	Acetate	ac	ACET|Glacial acetic acid|Ethanoic acid|Acetic acid|Acetate	C2H3O2	C2H3N0O2P0S0F0Cl0Mg0Fe0Se0Co0As0Br0I0R0	-1	-88.29	0.5
C00164	Acetoacetate	acact	Acetoacetic acid|beta-Ketobutyric acid|3-Oxobutanoic acid|Acetoacetate	C4H5O3	C4H5N0O3P0S0F0Cl0Mg0Fe0Se0Co0As0Br0I0R0	-1	-113.53	0.253596
C00084	Acetaldehyde	acald	AALD|Ethanal|Acetaldehyde	C2H4O	C2H4N0O1P0S0F0Cl0Mg0Fe0Se0Co0As0Br0I0R0	0	-33.4	0.5
C00024	Acetyl-CoA	accoa	Acetyl coenzyme A|Acetyl-CoA	C23H35N7O17P3S	C23H35N7O17P3S1F0Cl0Mg0Fe0Se0Co0As0Br0I0R0	-3	-785.83	3.53441
C01077	O-Acetyl-L-homoserine	achser	O-Acetyl-L-homoserine	C6H11NO4	C6H11N1O4P0S0F0Cl0Mg0Fe0Se0Co0As0Br0I0R0	0	-159.98	0.54309
C00332	Acetoacetyl-CoA	actcoa	3-Acetoacetyl-CoA|Acetoacetyl coenzyme A|Acetoacetyl-CoA	C25H37N7O18P3S	C25H37N7O18P3S1F0Cl0Mg0Fe0Se0Co0As0Br0I0R0	-3	-812.61	3.58037
C00466	Acetoin	actn	(R)-3-Hydroxybutan-2-one|(R)-Dimethylketol|(R)-3-Hydroxy-2-butanone|(R)-2-Acetoin|(R)-Acetoin|ACTN|Dimethylketol|3-Hydroxy-2-butanone|3-Hydroxybutan-2-one|2-Acetoin|Acetoin	C4H8O2	C4H8N0O2P0S0F0Cl0Mg0Fe0Se0Co0As0Br0I0R0	0	-72.12	0.345267
C00227	Acetylphosphate	actp	acetyl-phosphate|Acetylphosphate|Acetyl phosphate	C2H4O5P	C2H4N0O5P1S0F0Cl0Mg0Fe0Se0Co0As0Br0I0R0	-1	-301.65	0.262682
C00026	2-Oxoglutarate	akg	alpha-Ketoglutaric acid|2-Ketoglutaric acid|Oxoglutaric acid|2-Oxoglutarate	C5H4O5	C5H4N0O5P0S0F0Cl0Mg0Fe0Se0Co0As0Br0I0R0	-2	-188.9	0.38211
C00900	2-Acetolactate	alac	2-aceto-lactate|ALCTT|S-2-Acetolactate|(S)-2-Hydroxy-2-methyl-3-oxobutanoate|(S)-2-Acetolactate|2-Acetolactate	C5H7O4	C5H7N0O4P0S0F0Cl0Mg0Fe0Se0Co0As0Br0I0R0	-1	-153.18	0.443762
C06019	D-arabino-6-Phospho-hex-3-ulose	ara6p	D-arabino-6-Phospho-hex-3-ulose|D-arabino-3-Hexulose 6-phosphate	C6H12O9P	C6H12N0O9P1S0F0Cl0Mg0Fe0Se0Co0As0Br0I0R0	-1	-429.92	0.743783
C00049	L-Aspartate	asp	Aspartic acid|Aspartate|2-Aminosuccinic acid|L-Aspartic acid|L-Aspartate	C4H6NO4	C4H6N1O4P0S0F0Cl0Mg0Fe0Se0Co0As0Br0I0R0	-1	-165.75	0.3447
C00099	beta-Alanine	b-ala	3-Aminopropanoate|3-Aminopropionic acid|beta-Alanine	C3H7NO2	C3H7N1O2P0S0F0Cl0Mg0Fe0Se0Co0As0Br0I0R0	0	-86.11	0.285609
C01412	Butanal	buta	Butyraldehyde|Butanal	C4H8O	C4H8N0O1P0S0F0Cl0Mg0Fe0Se0Co0As0Br0I0R0	0	-30.81	0.263842
C00136	Butyryl-CoA	butcoa	Butyryl-CoA|Butanoyl-CoA	C25H39N7O17P3S	C25H39N7O17P3S1F0Cl0Mg0Fe0Se0Co0As0Br0I0R0	-3	-782.59	3.56481
C01438	Methane	ch4	Methane	CH4	C1H4N0O0P0S0F0Cl0Mg0Fe0Se0Co0As0Br0I0R0	0	-8.2051	0.5
C00158	Citrate	cit	2-Hydroxytricarballylic acid|2-Hydroxy-1,2,3-propanetricarboxylic acid|Citric acid|Citrate	C6H5O7	C6H5N0O7P0S0F0Cl0Mg0Fe0Se0Co0As0Br0I0R0	-3	-280.44	0.496391
C00566	(3S)-Citryl-CoA	citcoa	(3S)-Citryl-CoA	C27H37N7O22P3S	C27H37N7O22P3S1F0Cl0Mg0Fe0Se0Co0As0Br0I0R0	-5	-979.52	3.61158
C00237	Carbon monoxide	co	Carbon monoxide|CO	CO	C1H0N0O1P0S0F0Cl0Mg0Fe0Se0Co0As0Br0I0R0	0	-28.69	0.5
C06021	Co(I) corrinoid protein	co(I)	Corrinoid|Corrinoid protein	C19HN4R21	C19H1N4O0P0S0F0Cl0Mg0Fe0Se0Co0As0Br0I0R21	0	10000000	10000000
C00011	Carbon dioxide	co2	Carbon dioxide|CO2	CO2	C1H0N0O2P0S0F0Cl0Mg0Fe0Se0Co0As0Br0I0R0	0	-92.26	0.5
C00010	Coenzyme A	coa	CoenzymeA|CoA-SH|Coenzyme A|CoA	C21H33N7O16P3S	C21H33N7O16P3S1F0Cl0Mg0Fe0Se0Co0As0Br0I0R0	-3	-751.994	3.45208
C04628	Coenzyme B	coB	HTP|Coenzyme B|N-(7-Mercaptoheptanoyl)threonine O3-phosphate|N-(7-Mercaptoheptanoyl)threonine 3-O-phosphate	C11H20NO7PS	C11H20N1O7P1S1F0Cl0Mg0Fe0Se0Co0As0Br0I0R0	-2	-353.814	1.11529
C03576	Coenzyme M	coM	HS-CoM|Coenzyme M|CoM|2-Mercaptoethanesulfonate	C2H5O3S2	C2H5N0O3P0S2F0Cl0Mg0Fe0Se0Co0As0Br0I0R0	-1	-121.257	0.989453
C04832	CoM-S-S-CoB	com-cob	N-{7-[(2-Sulfoethyl)dithio]heptanoyl}-3-O-phospho-L-threonine|CoM-S-S-CoB|Coenzyme M-HTP heterodisulfide|Coenzyme M 7-mercaptoheptanoylthreonine-phosphate heterodisulfide	C13H23NO10PS3	C13H23N1O10P1S3F0Cl0Mg0Fe0Se0Co0As0Br0I0R0	-3	-467.892	1.74324
C00877	Crotonyl-CoA	crtcoa	But-2-enoyl-CoA|trans-But-2-enoyl-CoA|2-Butenoyl-CoA|Crotonyl-CoA|Crotonoyl-CoA	C25H37N7O17P3S	C25H37N7O17P3S1F0Cl0Mg0Fe0Se0Co0As0Br0I0R0	-3	-761.78	3.57546
C06719	Dihydrophloroglucinol	dhpgl	Dihydrophloroglucinol	C6H8O3	C6H8N0O3P0S0F0Cl0Mg0Fe0Se0Co0As0Br0I0R0	0	-83.29	0.844957
C00543	Dimethylamine	dma	(CH3)2NH|Dimethylamine	C2H8N	C2H8N1O0P0S0F0Cl0Mg0Fe0Se0Co0As0Br0I0R0	1	-1.35	0.926026
C00279	D-Erythrose4-phosphate	e4p	D-Erythrose4-phosphate|D-Erythrose 4-phosphate	C4H8O7P	C4H8N0O7P1S0F0Cl0Mg0Fe0Se0Co0As0Br0I0R0	-1	-355.62	0.46586
C01380	1,2-Ethanediol	etgly	Ethane-1,2-diol|1,2-Ethanediol|Ethylene glycol	C2H6O2	C2H6N0O2P0S0F0Cl0Mg0Fe0Se0Co0As0Br0I0R0	0	-79.76	0.307147
C00085	D-fructose-6-phosphate	f6p	D-fructose-6-phosphate|D-Fructose6-phosphate|beta-D-Fructose 6-phosphate|Neuberg ester|D-Fructose 6-phosphoric acid|D-Fructose 6-phosphate	C6H12O9P	C6H12N0O9P1S0F0Cl0Mg0Fe0Se0Co0As0Br0I0R0	-1	-431.67	1.3115
C00139	Oxidizedferredoxin	fdo	Oxidized ferredoxin|Oxidizedferredoxin	Fe2R4S6	C0H0N0O0P0S6F1Cl0Mg0Fe2Se0Co0As0Br0I0R4	6	10000000	10000000
C00354	D-fructose-1,6-bisphosphate	fdp	D-Fructose1-6-bisphosphate|D-fructose-1,6-bisphosphate|beta-D-Fructose 1,6-bisphosphate|D-Fructose 1,6-bisphosphate	C6H12O12P2	C6H12N0O12P2S0F0Cl0Mg0Fe0Se0Co0As0Br0I0R0	-2	-644.17	1.29798
C00138	Reducedferredoxin	fdr	Reduced ferredoxin|Reducedferredoxin	Fe2R4S6	C0H0N0O0P0S6F1Cl0Mg0Fe2Se0Co0As0Br0I0R4	4	10000000	10000000
C14818	Fe2+	fe2	Iron(2+)|Ferrous ion|Fe(II)|Fe2+	Fe	C0H0N0O0P0S0F1Cl0Mg0Fe1Se0Co0As0Br0I0R0	2	-18.85	0.5
C14819	fe3	fe3	fe3|Iron(3+)|Ferric ion|Fe(III)|Fe3+	Fe	C0H0N0O0P0S0F1Cl0Mg0Fe1Se0Co0As0Br0I0R0	3	-1.1	0.5
C00058	Formate	for	FORM|Formic acid|Methanoic acid|Formate	CHO2	C1H1N0O2P0S0F0Cl0Mg0Fe0Se0Co0As0Br0I0R0	-1	-83.9	0.5
C01045	N-Formyl-L-glutamate	for-glu	N-Formyl-L-glutamate	C6H7NO5	C6H7N1O5P0S0F0Cl0Mg0Fe0Se0Co0As0Br0I0R0	-2	-192.08	0.718856
C00439	N-Formimino-L-glutamate	form-glu	N-Formimidoyl-L-glutamate|N-Formimino-L-glutamate	C6H9N2O4	C6H9N2O4P0S0F0Cl0Mg0Fe0Se0Co0As0Br0I0R0	-1	-157.18	1.48196
C00664	5-Formiminotetrahydrofolate	form-thf	5-Formimidoyltetrahydrofolate|5-Formiminotetrahydrofolate	C20H22N8O6	C20H22N8O6P0S0F0Cl0Mg0Fe0Se0Co0As0Br0I0R0	-2	-106.95	3.2377
C00067	Formaldehyde	formd	Formalin|Methylene oxide|Oxomethylene|Oxomethane|Methanal|Formaldehyde	CH2O	C1H2N0O1P0S0F0Cl0Mg0Fe0Se0Co0As0Br0I0R0	0	-31.2	0.5
C00118	Glyceraldehyde3-phosphate	g3p	DL-Glyceraldehyde 3-phosphate|Glyceraldehyde-3-phosphate|D-glyceraldehyde-3-phosphate|Glyceraldehyde3-phosphate|Glyceraldehyde 3-phosphate|(2R)-2-Hydroxy-3-(phosphonooxy)-propanal|D-Glyceraldehyde 3-phosphate	C3H6O6P	C3H6N0O6P1S0F0Cl0Mg0Fe0Se0Co0As0Br0I0R0	-1	-319.2	0.314914
C00092	D-glucose-6-phosphate	g6p	glucose-6-phosphate|D-glucose-6-phosphate|alpha-D-glucose-6-phosphate|D-Glucose6-phosphate|alpha-D-Glucose 6-phosphate|Robison ester|Glucose 6-phosphate|D-Glucose 6-phosphate	C6H12O9P	C6H12N0O9P1S0F0Cl0Mg0Fe0Se0Co0As0Br0I0R0	-1	-430.78	1.50566
C00031	D-Glucose	glc	Glucose|Dextrose|alpha-D-Glucose|Grape sugar|D-Glucose	C6H12O6	C6H12N0O6P0S0F0Cl0Mg0Fe0Se0Co0As0Br0I0R0	0	-218.28	1.54422
C00025	L-Glutamate	glu	DL-Glutaminic acid|DL-Glutamate|2-Aminoglutaric acid|Glutaminic acid|Glutamate|GLU|L-Glutaminic acid|L-Glutamic acid|L-Glutamate	C5H8NO4	C5H8N1O4P0S0F0Cl0Mg0Fe0Se0Co0As0Br0I0R0	-1	-164.13	0.376755
C00127	Oxidized glutathione	gluto	Oxidized glutathione glucose substituted|Oxidized glutathione|Oxiglutatione|GSSG|Glutathione disulfide	C20H30N6O12S2	C20H30N6O12P0S2F0Cl0Mg0Fe0Se0Co0As0Br0I0R0	-2	-434.73	3.05915
C00051	Reduced Glutathione	glutr	Reducedglutathione|GSH|gamma-L-Glutamyl-L-cysteinyl-glycine|N-(N-gamma-L-Glutamyl-L-cysteinyl)glycine|5-L-Glutamyl-L-cysteinylglycine|Reduced glutathione|Glutathione	C10H16N3O6S	C10H16N3O6P0S1F0Cl0Mg0Fe0Se0Co0As0Br0I0R0	-1	-220.954	1.54405
C00037	Glycine	gly	Gly|Aminoacetic acid|Glycine	C2H5NO2	C2H5N1O2P0S0F0Cl0Mg0Fe0Se0Co0As0Br0I0R0	0	-87.73	0.241756
C00266	Glycolaldehyde	glyad	Hydroxyacetaldehyde|Glycolaldehyde	C2H4O2	C2H4N0O2P0S0F0Cl0Mg0Fe0Se0Co0As0Br0I0R0	0	-70.28	0.224679
C00116	Glycerol	glyc	GLYC|1,2,3-Propanetriol|1,2,3-Trihydroxypropane|Glycerin|Glycerol	C3H8O3	C3H8N0O3P0S0F0Cl0Mg0Fe0Se0Co0As0Br0I0R0	0	-116.18	0.443991
C00093	Glycerol-3-phosphate	glyc3p	L-Glycerol 1-phosphate|sn-Glycerol 1-phosphate|Glycerol 1-phosphate|D-Glycerol 1-phosphate|GLYC-3-P|Glycerol3-phosphate|Glycerol 3-phosphate|Glycerol-3-phosphate|sn-Gro-1-P|Glycerophosphoric acid|sn-Glycerol 3-phosphate	C3H8O6P	C3H8N0O6P1S0F0Cl0Mg0Fe0Se0Co0As0Br0I0R0	-1	-328.68	0.378192
C00184	Glycerone	glycn	1,3-Dihydroxypropan-2-one|1,3-Dihydroxy-2-propanone|1,3-Dihydroxyacetone|Dihydroxyacetone|Glycerone	C3H6O3	C3H6N0O3P0S0F0Cl0Mg0Fe0Se0Co0As0Br0I0R0	0	-108.16	0.356005
C00258	Glycerate	glycr	Glyceric acid|(R)-Glycerate|Glycerate|D-Glycerate	C3H5O4	C3H5N0O4P0S0F0Cl0Mg0Fe0Se0Co0As0Br0I0R0	-1	-159.4	0.327021
C00048	Glyoxalate	glyox	Glyoxylic acid|Glyoxalate|Glyoxylate	C2HO3	C2H1N0O3P0S0F0Cl0Mg0Fe0Se0Co0As0Br0I0R0	-1	-111.04	0.269641
C00283	Hydrogen sulfide;	h2s	Thioether|Hydrogensulfide|Sulfide|H2S|Hydrogen-sulfide|Hydrogen sulfide	H2S	C0H2N0O0P0S1F0Cl0Mg0Fe0Se0Co0As0Br0I0R0	0	-6.66	0.5
C00168	Hydroxypyruvate	hpyr	3-Hydroxypyruvic acid|3-Hydroxypyruvate|Hydroxypyruvic acid|Hydroxypyruvate	C3H3O4	C3H3N0O4P0S0F0Cl0Mg0Fe0Se0Co0As0Br0I0R0	-1	-148.92	0.319053
C00263	L-Homoserine	hser	2-Amino-4-hydroxybutyric acid|L-Homoserine	C4H9NO3	C4H9N1O3P0S0F0Cl0Mg0Fe0Se0Co0As0Br0I0R0	0	-122.53	0.347645
C00094	Sulfite	hso3	H2SO3|Bisulfite|Sulfite (HSO3)-|HSO3-|Hydrogen sulfite|Sulfite	HO3S	C0H1N0O3P0S1F0Cl0Mg0Fe0Se0Co0As0Br0I0R0	-1	-126.15	0.5
C00630	Isobutyryl-CoA	ibutcoa	Isobutyryl-CoA|2-Methylpropionyl-CoA|2-Methylpropanoyl-CoA	C25H39N7O17P3S	C25H39N7O17P3S1F0Cl0Mg0Fe0Se0Co0As0Br0I0R0	-3	-784.4	3.55604
C00311	Isocitrate	icit	1-Hydroxypropane-1,2,3-tricarboxylic acid|1-Hydroxytricarballylic acid|Isocitric acid|Isocitrate	C6H5O7	C6H5N0O7P0S0F0Cl0Mg0Fe0Se0Co0As0Br0I0R0	-3	-279.02	0.477608
C00424	L-Lactaldehyde	L-Lactaldehyde	L-2-Hydroxypropionaldehyde|L-Lactaldehyde|(S)-Lactaldehyde	C3H6O2	C3H6N0O2P0S0F0Cl0Mg0Fe0Se0Co0As0Br0I0R0	0	-70.47	0.279396
C00186	L-Lactate	lac	LCTT|L-Lactic acid|L-Lactate|(S)-Lactate	C3H5O3	C3H5N0O3P0S0F0Cl0Mg0Fe0Se0Co0As0Br0I0R0	-1	-123.17	0.251966
C00827	Lactoyl-CoA	laccoa	Lactoyl-CoA	C24H37N7O18P3S	C24H37N7O18P3S1F0Cl0Mg0Fe0Se0Co0As0Br0I0R0	-3	-822.25	3.55551
C05999	Lactaldehyde	lacd	2-Hydroxypropanal|2-Hydroxypropionaldehyde|Lactaldehyde	C3H6O2	C3H6N0O2P0S0F0Cl0Mg0Fe0Se0Co0As0Br0I0R0	0	-70.47	0.279396
C00149	L-Malate	mal	2-Hydroxybutanedioic acid|Malic acid|Malate|MALA|L-2-Hydroxybutanedioic acid|L-Malic acid|L-Apple acid|L-Malate|(S)-Malate	C4H4O5	C4H4N0O5P0S0F0Cl0Mg0Fe0Se0Co0As0Br0I0R0	-2	-201	0.310287
C00083	Malonyl-CoA	malcoa	Malonyl coenzyme A|Malonyl-CoA	C24H34N7O19P3S	C24H34N7O19P3S1F0Cl0Mg0Fe0Se0Co0As0Br0I0R0	-4	-863.66	3.54191
C04348	Malyl-CoA	malylcoa	Malyl-CoA|L-Malyl-CoA|(3S)-3-Carboxy-3-hydroxypropionyl-CoA|(3S)-3-Carboxy-3-hydroxypropanoyl-CoA	C25H36N7O20P3S	C25H36N7O20P3S1F0Cl0Mg0Fe0Se0Co0As0Br0I0R0	-4	-900.08	3.56297
C06020	Methylcorrinoid	me-co(III)	Methylcorrinoid|Methylcorrinoid protein	C19HN4R21	C19H1N4O0P0S0F0Cl0Mg0Fe0Se0Co0As0Br0I0R21	0	10000000	10000000
C03920	Methyl CoM	me-coM	Methyl CoM|Methylcoenzyme M|2-(Methylthio)ethanesulfonate	C3H7O3S2	C3H7N0O3P0S2F0Cl0Mg0Fe0Se0Co0As0Br0I0R0	-1	-115.393	1.0649
C00445	5-10-Methenyltetrahydrofolate	meethf	5-10-Methenyltetrahydrofolate|5,10-Methenyltetrahydrofolate	C20H20N7O6	C20H20N7O6P0S0F0Cl0Mg0Fe0Se0Co0As0Br0I0R0	-1	-97	3.11793
C00132	Methanol	meoh	Methyl alcohol|Methanol	CH4O	C1H4N0O1P0S0F0Cl0Mg0Fe0Se0Co0As0Br0I0R0	0	-41.9	0.5
C00143	5-10-Methylenetetrahydrofolate	methf	5-10-Methylenetetrahydrofolate|5,10-Methylene-THF|(6R)-5,10-Methylenetetrahydrofolate|5,10-Methylenetetrahydrofolate	C20H21N7O6	C20H21N7O6P0S0F0Cl0Mg0Fe0Se0Co0As0Br0I0R0	-2	-93.65	3.08833
C00546	2-Oxopropanal	mthgxl	2-Oxopropanal|2-Ketopropionaldehyde|Pyruvic aldehyde|Pyruvaldehyde|Methylglyoxal	C3H4O2	C3H4N0O2P0S0F0Cl0Mg0Fe0Se0Co0As0Br0I0R0	0	-59.99	0.323521
C00003	NAD	nad	Nicotinamideadeninedinucleotide|Nadide|Diphosphopyridine nucleotide|DPN|Nicotinamide adenine dinucleotide|NAD|NAD+	C21H26N7O14P2	C21H26N7O14P2S0F0Cl0Mg0Fe0Se0Co0As0Br0I0R0	-1	-529.59	4.35693
C00004	NADH	nadh	Nicotinamideadeninedinucleotide-reduced|Nicotinamide adenine dinucleotide - reduced|DPNH|NADH	C21H27N7O14P2	C21H27N7O14P2S0F0Cl0Mg0Fe0Se0Co0As0Br0I0R0	-2	-524.32	4.26795
C00006	NADP	nadp	Nicotinamideadeninedinucleotidephosphate|Nicotinamide adenine dinucleotide phosphate -|Triphosphopyridine nucleotide|TPN|beta-Nicotinamide adenine dinucleotide phosphate|Nicotinamide adenine dinucleotide phosphate|NADP|NADP+	C21H26N7O17P3	C21H26N7O17P3S0F0Cl0Mg0Fe0Se0Co0As0Br0I0R0	-2	-742.09	4.34706
C00005	NADPH	nadph	Nicotinamideadeninedinucleotidephosphate-reduced|Nicotinamide adenine dinucleotide phosphate - reduced|TPNH|NADPH	C21H27N7O17P3	C21H27N7O17P3S0F0Cl0Mg0Fe0Se0Co0As0Br0I0R0	-3	-736.82	4.25788
C00014	Ammonia	nh3	NH4plus|NH4+|Ammonium|Ammonia|NH3	H4N	C0H4N1O0P0S0F0Cl0Mg0Fe0Se0Co0As0Br0I0R0	1	-18.97	0.5
C00088	Nitrite	no2	Nitrite	NO2	C0H0N1O2P0S0F0Cl0Mg0Fe0Se0Co0As0Br0I0R0	-1	-8.9	0.5
C00036	Oxaloacetate	oaa	keto-Oxaloacetate|Oxosuccinic acid|2-Oxobutanedioic acid|Oxaloacetic acid|Oxalacetic acid|Oxaloacetate	C4H2O5	C4H2N0O5P0S0F0Cl0Mg0Fe0Se0Co0As0Br0I0R0	-2	-190.52	0.350545
C00074	Phosphoenolpyruvate	pep	PEP|Phosphoenolpyruvic acid|Phosphoenolpyruvate	C3H3O6P	C3H3N0O6P1S0F0Cl0Mg0Fe0Se0Co0As0Br0I0R0	-2	-316.08	0.58973
C02183	Phloroglucinol	phgl	1,3,5-Trihydroxybenzene|1,3,5-Benzenetriol|Phloroglucinol	C6H6O3	C6H6N0O3P0S0F0Cl0Mg0Fe0Se0Co0As0Br0I0R0	0	-88.86	1.09822
C00119	5-Phosphoribosyl diphosphate;	prpp	5-phosphoribosyl-1-pyrophosphate|5-Phospho-alpha-D-ribose1-diphosphate|PRPP|5-Phosphoribosyl 1-pyrophosphate|5-Phosphoribosyl diphosphate|5-Phospho-alpha-D-ribose 1-diphosphate	C5H10O14P3	C5H10N0O14P3S0F0Cl0Mg0Fe0Se0Co0As0Br0I0R0	-3	-814.62	1.32186
C01005	phosphoserine	pser	3-phospho-serine|Dexfosfoserine|3-Phosphoserine|L-O-Phosphoserine|O-Phospho-L-serine|phosphoserine	C3H7NO6P	C3H7N1O6P1S0F0Cl0Mg0Fe0Se0Co0As0Br0I0R0	-1	-336.65	0.327316
C00022	Pyruvate	pyr	Pyroracemic acid|2-Oxopropanoic acid|2-Oxopropanoate|Pyruvic acid|Pyruvate	C3H3O3	C3H3N0O3P0S0F0Cl0Mg0Fe0Se0Co0As0Br0I0R0	-1	-112.69	0.300152
C01151	Ribose 1,5-bisphosphate	r15bp	Ribose 1,5-bisphosphate|D-Ribose 1,5-bisphosphate	C5H10O11P2	C5H10N0O11P2S0F0Cl0Mg0Fe0Se0Co0As0Br0I0R0	-2	-606.62	1.31622
C00117	ribose-5-phosphate	r5p	ribose-5-phosphate|D-ribose-5-phosphate|alpha-D-Ribose5-phosphate|alpha-D-Ribose 5-phosphate|Ribose 5-phosphate|D-Ribose 5-phosphate	C5H10O8P	C5H10N0O8P1S0F0Cl0Mg0Fe0Se0Co0As0Br0I0R0	-1	-394.12	1.31756
C00121	D-Ribose	rib	D-Ribose	C5H10O5	C5H10N0O5P0S0F0Cl0Mg0Fe0Se0Co0As0Br0I0R0	0	-181.62	1.34975
C00199	D-Ribulose5-phosphate	ru5p	D-Ribulose5-phosphate|D-Ribulose 5-phosphate	C5H10O8P	C5H10N0O8P1S0F0Cl0Mg0Fe0Se0Co0As0Br0I0R0	-1	-393.5	0.57012
C00447	Sedoheptulose 1,7-bisphosphate	s17bp	Sedoheptulose 1,7-bisphosphate|D-altro-Heptulose 1,7-biphosphate|D-Sedoheptulose 1,7-bisphosphate	C7H14O13P2	C7H14N0O13P2S0F0Cl0Mg0Fe0Se0Co0As0Br0I0R0	-2	-678.84	0.89046
C00320	Thiosulfate	s2o3	H2S2O3|Hyposulfite|Thiosulfate	O3S2	C0H0N0O3P0S2F0Cl0Mg0Fe0Se0Co0As0Br0I0R0	-2	-122.7	0.5
C05382	Sedoheptulose7-phosphate	s7p	sedoheptulose-7-phosphate|Sedoheptulose7-phosphate|D-altro-Heptulose 7-phosphate|D-Sedoheptulose 7-phosphate|altro-Heptulose 7-phosphate|Sedoheptulose 7-phosphate	C7H14O10P	C7H14N0O10P1S0F0Cl0Mg0Fe0Se0Co0As0Br0I0R0	-1	-466.34	0.92734
C00065	L-Serine	ser	DL-Serine|3-Hydroxyalanine|2-Amino-3-hydroxypropionic acid|Serine|L-3-Hydroxy-alanine|L-2-Amino-3-hydroxypropionic acid|L-Serine	C3H7NO3	C3H7N1O3P0S0F0Cl0Mg0Fe0Se0Co0As0Br0I0R0	0	-124.15	0.312619
C00042	Succinate	succ	Ethylenesuccinic acid|Butanedionic acid|Succinic acid|Succinate	C4H4O4	C4H4N0O4P0S0F0Cl0Mg0Fe0Se0Co0As0Br0I0R0	-2	-162.96	0.283054
C00232	4-Oxobutanoate	succal	4-Oxobutanoate|Succinic semialdehyde|Succinate semialdehyde	C4H5O3	C4H5N0O3P0S0F0Cl0Mg0Fe0Se0Co0As0Br0I0R0	-1	-110.26	0.264674
C00091	Succinyl-CoA	succoa	Succinyl coenzyme A|Succinyl-CoA	C25H36N7O19P3S	C25H36N7O19P3S1F0Cl0Mg0Fe0Se0Co0As0Br0I0R0	-4	-862.04	3.5582
C00101	Tetrahydrofolate	thf	5-6-7-8-Tetrahydrofolate|(6S)-THFA|(6S)-Tetrahydrofolic acid|(6S)-Tetrahydrofolate|THF|Tetrahydrofolic acid|5,6,7,8-Tetrahydrofolate|Tetrahydrofolate	C19H21N7O6	C19H21N7O6P0S0F0Cl0Mg0Fe0Se0Co0As0Br0I0R0	-2	-113.97	3.02459
C00565	Trimethylamine	tma	N,N-Dimethylmethanamine|(CH3)3N|Trimethylamine	C3H10N	C3H10N1O0P0S0F0Cl0Mg0Fe0Se0Co0As0Br0I0R0	1	4.55	1.21484
C01104	Trimethylamine N-oxide;	tmaox	(CH3)3NO|Trimethylamine N-oxide	C3H9NO	C3H9N1O1P0S0F0Cl0Mg0Fe0Se0Co0As0Br0I0R0	0	10000000	10000000
C00068	Thiamin pyrophosphate;	tpp	Thiaminediphosphate|ThPP|TPP|Thiamin pyrophosphate|Thiamine diphosphate|Thiamin diphosphate	C12H17N4O7P2S	C12H17N4O7P2S1F0Cl0Mg0Fe0Se0Co0As0Br0I0R0	-1	-368.32	2.56993
C06441	L-Xylulose 1-phosphate	x1p	L-Xylulose 1-phosphate	C5H10O8P	C5H10N0O8P1S0F0Cl0Mg0Fe0Se0Co0As0Br0I0R0	-1	-393.45	1.18891
C00385	Xanthine	xan	XAN|Xanthine	C5H4N4O2	C5H4N4O2P0S0F0Cl0Mg0Fe0Se0Co0As0Br0I0R0	0	-27.73	2.67091
C01762	Xanthosine	xans	Xanthosine	C10H12N4O6	C10H12N4O6P0S0F0Cl0Mg0Fe0Se0Co0As0Br0I0R0	0	-151.93	2.79464
C00655	Xanthosine 5'-phosphate	xmp	xanthosine-5-phosphate|Xanthosine5-phosphate|(9-D-Ribosylxanthine)-5'-phosphate|XMP|Xanthylic acid|Xanthosine 5'-phosphate	C10H12N4O9P	C10H12N4O9P1S0F0Cl0Mg0Fe0Se0Co0As0Br0I0R0	-1	-364.43	2.78495
C00312	L-Lyxulose	xu	L-Lyxulose|L-threo-Pentulose|L-Xylulose	C5H10O5	C5H10N0O5P0S0F0Cl0Mg0Fe0Se0Co0As0Br0I0R0	0	-180.95	1.22448
2hkbut	4-hydroxy-2-oxobutyrate	2hkbut			C0H0N0O0P0S0F0Cl0Mg0Fe0Se0Co0As0Br0I0R0	100000000	100000000	100000000
C00001	H2O		OH-|HO-|Water|H2O	H2O	C0H2N0O1P0S0F0Cl0Mg0Fe0Se0Co0As0Br0I0R0	0	-56.687	0.5
C00002	ATP		Adenosine 5'-triphosphate|ATP	C10H13N5O13P3	C10H13N5O13P3S0F0Cl0Mg0Fe0Se0Co0As0Br0I0R0	-3	-673.85	3.04314
C00007	O2		dioxygen|O2|Oxygen	O2	C0H0N0O2P0S0F0Cl0Mg0Fe0Se0Co0As0Br0I0R0	0	3.9197	0.5
C00008	ADP		Adenosine 5'-diphosphate|ADP	C10H13N5O10P2	C10H13N5O10P2S0F0Cl0Mg0Fe0Se0Co0As0Br0I0R0	-2	-465.85	3.03579
C00009	Phosphate		Orthophosphoric acid|Phosphoric acid|Phosphate|Orthophosphate	HO4P	C0H1N0O4P1S0F0Cl0Mg0Fe0Se0Co0As0Br0I0R0	-2	-261.974	0.5
C00013	PPi		PPi|Diphosphate|Pyrophosphoric acid|Pyrophosphate	H2O7P2	C0H2N0O7P2S0F0Cl0Mg0Fe0Se0Co0As0Br0I0R0	-2	-480.93	0.5
C00015	UDP		Uridine 5'-diphosphate|UDP	C9H12N2O12P2	C9H12N2O12P2S0F0Cl0Mg0Fe0Se0Co0As0Br0I0R0	-2	-605.77	1.88724
C00016	FAD		Flavinadeninedinucleotideoxidized|Flavin adenine dinucleotide oxidized|Flavin adenine dinucleotide|FAD	C27H31N9O15P2	C27H31N9O15P2S0F0Cl0Mg0Fe0Se0Co0As0Br0I0R0	-2	-529.37	5.38235
C00018	Pyridoxal phosphate		Pyridoxal 5'-phosphate|Pyridoxal 5-phosphate|Pyridoxal phosphate	C8H9NO6P	C8H9N1O6P1S0F0Cl0Mg0Fe0Se0Co0As0Br0I0R0	-1	-272	1.6643
C00019	S-Adenosyl-L-methionine		SAM|AdoMet|Acylcarnitine|S-Adenosylmethionine|S-Adenosyl-L-methionine	C15H23N6O5S	C15H23N6O5P0S1F0Cl0Mg0Fe0Se0Co0As0Br0I0R0	1	-66.63	3.67778
C00020	AMP		Adenosine 5'-phosphate|5'-Adenosine monophosphate|5'-Adenylic acid|5'-AMP|Adenylate|Adenylic acid|Adenosine 5'-monophosphate|AMP	C10H13N5O7P	C10H13N5O7P1S0F0Cl0Mg0Fe0Se0Co0As0Br0I0R0	-1	-257.85	3.03334
C00021	S-Adenosyl-homocysteine		s-adenosyl-homocysteine|S-Adenosylhomocysteine|S-Adenosyl-L-homocysteine	C14H20N6O5S	C14H20N6O5P0S1F0Cl0Mg0Fe0Se0Co0As0Br0I0R0	0	-76.11	3.13995
C00027	H2O2		Hydrogenperoxide|Oxydol|Hydrogen peroxide|H2O2	H2O2	C0H2N0O2P0S0F0Cl0Mg0Fe0Se0Co0As0Br0I0R0	0	-32.05	0.5
C00028	A		Acceptor|A	H2NR	C0H2N1O0P0S0F0Cl0Mg0Fe0Se0Co0As0Br0I0R1	0	10000000	10000000
C00029	UDP-glucose		UDP-alpha-D-glucose|Uridine diphosphate glucose|UDP-D-glucose|UDPglucose|UDP-glucose	C15H22N2O17P2	C15H22N2O17P2S0F0Cl0Mg0Fe0Se0Co0As0Br0I0R0	-2	-762.55	3.11975
C00030	AH2		Reduced acceptor|AH2	H2	C0H2N0O0P0S0F0Cl0Mg0Fe0Se0Co0As0Br0I0R0	10000000	10000000	10000000
C00032	Heme		Protoheme IX|Heme B|Protoheme|Haem|Heme	C34H30FeN4O4	C34H30N4O4P0S0F1Cl0Mg0Fe1Se0Co0As0Br0I0R0	-2	10000000	10000000
C00035	GDP		Guanosine diphosphate|Guanosine 5'-diphosphate|GDP	C10H13N5O11P2	C10H13N5O11P2S0F0Cl0Mg0Fe0Se0Co0As0Br0I0R0	-2	-516.3	2.74314
C00041	L-Alanine		ALA|L-alpha-Alanine|L-2-Aminopropionic acid|L-Alanine	C3H7NO2	C3H7N1O2P0S0F0Cl0Mg0Fe0Se0Co0As0Br0I0R0	0	-87.92	0.293304
C00043	UDP-N-acetylglucosamine		UDP-N-acetylglucosamine|UDP-N-acetyl-D-glucosamine	C17H25N3O17P2	C17H25N3O17P2S0F0Cl0Mg0Fe0Se0Co0As0Br0I0R0	-2	-756.9	3.23624
C00044	GTP		Guanosine 5'-triphosphate|GTP	C10H13N5O14P3	C10H13N5O14P3S0F0Cl0Mg0Fe0Se0Co0As0Br0I0R0	-3	-724.3	2.75126
C00047	L-Lysine		Lysine|2,6-Diaminohexanoic acid|Lysine acid|L-Lysine	C6H15N2O2	C6H15N2O2P0S0F0Cl0Mg0Fe0Se0Co0As0Br0I0R0	1	-84.04	0.559228
C00052	UDP-galactose		UDPgalactose|UDP-D-galactopyranose|UDP-galactose|UDP-D-galactose	C15H22N2O17P2	C15H22N2O17P2S0F0Cl0Mg0Fe0Se0Co0As0Br0I0R0	-2	-762.55	3.11975
C00053	3-phosphoadenylylsulfate		3-phosphoadenylyl sulfate|3-phospho-adenylylsulfate|3-Phosphoadenylylsulfate|PAPS|3'-Phospho-5'-adenylyl sulfate|3'-Phosphoadenosine 5'-phosphosulfate|3'-Phosphoadenylyl sulfate	C10H12N5O13P2S	C10H12N5O13P2S1F0Cl0Mg0Fe0Se0Co0As0Br0I0R0	-3	-580.35	3.10735
C00054	Adenosine 3-5-bisphosphate		Adenosine3-5-bisphosphate|Phosphoadenosine phosphate|3'-Phosphoadenylate|PAP|Adenosine 3',5'-bisphosphate	C10H13N5O10P2	C10H13N5O10P2S0F0Cl0Mg0Fe0Se0Co0As0Br0I0R0	-2	-470.35	3.03799
C00055	CMP		Cytidylic acid|Cytidine-5'-monophosphate|CMP	C9H13N3O8P	C9H13N3O8P1S0F0Cl0Mg0Fe0Se0Co0As0Br0I0R0	-1	-345.38	1.91544
C00059	Sulfate		SLF|Sulfuric acid|Sulfate	O4S	C0H0N0O4P0S1F0Cl0Mg0Fe0Se0Co0As0Br0I0R0	-2	-177.97	0.5
C00061	FMN		Flavin mononucleotide|Riboflavin-5-phosphate|FMN	C17H20N4O9P	C17H20N4O9P1S0F0Cl0Mg0Fe0Se0Co0As0Br0I0R0	-1	-323.22	2.86902
C00062	L-Arginine		2-Amino-5-guanidinovaleric acid|Arginine|Amino acid(Arg-)|(S)-2-Amino-5-guanidinovaleric acid|L-Arginine	C6H15N4O2	C6H15N4O2P0S0F0Cl0Mg0Fe0Se0Co0As0Br0I0R0	1	-73.77	1.56283
C00063	CTP		Cytidine triphosphate|Cytidine 5'-triphosphate|CTP	C9H13N3O14P3	C9H13N3O14P3S0F0Cl0Mg0Fe0Se0Co0As0Br0I0R0	-3	-761.38	1.93092
C00064	L-Glutamine		L-2-Aminoglutaramic acid|L-Glutamine	C5H10N2O3	C5H10N2O3P0S0F0Cl0Mg0Fe0Se0Co0As0Br0I0R0	0	-121.69	0.606668
C00072	L-Ascorbate		Vitamin C|L-Ascorbic acid|L-Ascorbate|Ascorbic acid|Ascorbate	C6H7O6	C6H7N0O6P0S0F0Cl0Mg0Fe0Se0Co0As0Br0I0R0	-1	-194.91	1.51465
C00073	L-Methionine		2-Amino-4-(methylthio)butyric acid|L-2-Amino-4methylthiobutyric acid|Methionine|L-Methionine	C5H11NO2S	C5H11N1O2P0S1F0Cl0Mg0Fe0Se0Co0As0Br0I0R0	0	-75.91	0.815146
C00075	UTP		Uridine triphosphate|Uridine 5'-triphosphate|UTP	C9H12N2O15P3	C9H12N2O15P3S0F0Cl0Mg0Fe0Se0Co0As0Br0I0R0	-3	-813.77	1.89903
C00077	Ornithine		2,5-Diaminopentanoate|2,5-Diaminopentanoic acid|2,5-Diaminovaleric acid|Ornithine|(S)-2,5-Diaminopentanoate|(S)-2,5-Diaminopentanoic acid|(S)-2,5-Diaminovaleric acid|L-Ornithine	C5H13N2O2	C5H13N2O2P0S0F0Cl0Mg0Fe0Se0Co0As0Br0I0R0	1	-85.66	0.508698
C00078	L-Tryptophan		alpha-Amino-beta-(3-indolyl)-propionic acid|(S)-alpha-Amino-beta-(3-indolyl)-propionic acid|Tryptophan|L-Tryptophan	C11H12N2O2	C11H12N2O2P0S0F0Cl0Mg0Fe0Se0Co0As0Br0I0R0	0	-25	1.57896
C00079	L-Phenylalanine		(S)-alpha-Amino-beta-phenylpropionic acid|L-Phenylalanine	C9H11NO2	C9H11N1O2P0S0F0Cl0Mg0Fe0Se0Co0As0Br0I0R0	0	-51.05	0.826997
C00080	H+		H+	H	C0H1N0O0P0S0F0Cl0Mg0Fe0Se0Co0As0Br0I0R0	1	-9.53	0
C00081	ITP		Inosine tripolyphosphate|Inosine triphosphate|Inosine 5'-triphosphate|ITP	C10H12N4O14P3	C10H12N4O14P3S0F0Cl0Mg0Fe0Se0Co0As0Br0I0R0	-3	-729.58	2.75434
C00082	L-Tyrosine		DL-Tyrosine|2-Amino-3-(p-hydroxyphenyl)propionic acid|3-(p-Hydroxyphenyl)alanine|Tyrosine|(S)-2-Amino-3-(p-hydroxyphenyl)propionic acid|(S)-3-(p-Hydroxyphenyl)alanine|L-Tyrosine	C9H11NO3	C9H11N1O3P0S0F0Cl0Mg0Fe0Se0Co0As0Br0I0R0	0	-90.53	0.901239
C00086	Urea		Carbamide|Urea	CH4N2O	C1H4N2O1P0S0F0Cl0Mg0Fe0Se0Co0As0Br0I0R0	0	-48.7	0.5
C00087	S		Sulfur, precipitated|S|Sulfur	S	C0H0N0O0P0S1F0Cl0Mg0Fe0Se0Co0As0Br0I0R0	0	0	0.5
C00089	Sucrose		SUCR|1-alpha-D-Glucopyranosyl-2-beta-D-fructofuranoside|Saccharose|Cane sugar|Sucrose	C12H22O11	C12H22N0O11P0S0F0Cl0Mg0Fe0Se0Co0As0Br0I0R0	0	-377.65	2.76924
C00090	Catechol		Pyrocatechol|Brenzcatechin|1,2-Dihydroxybenzene|o-Benzenediol|1,2-Benzenediol|Catechol	C6H6O2	C6H6N0O2P0S0F0Cl0Mg0Fe0Se0Co0As0Br0I0R0	0	-49.38	0.882045
C00095	D-Fructose		arabino-Hexulose|Fructose|beta-Levulose|beta-D-arabino-Hexulose|beta-Fruit sugar|beta-D-Fructose|D-arabino-Hexulose|Fruit sugar|Levulose|D-Fructose	C6H12O6	C6H12N0O6P0S0F0Cl0Mg0Fe0Se0Co0As0Br0I0R0	0	-219.17	1.3556
C00096	GDP-mannose		GDP-D-mannose|GDP-mannose	C16H23N5O16P2	C16H23N5O16P2S0F0Cl0Mg0Fe0Se0Co0As0Br0I0R0	-2	-673.08	3.70081
C00097	L-Cysteine		L-2-Amino-3-mercaptopropionic acid|L-Cysteine	C3H7NO2S	C3H7N1O2P0S1F0Cl0Mg0Fe0Se0Co0As0Br0I0R0	0	-83.394	0.697389
C00100	Propionyl-CoA		Propionyl coenzyme A|Propionyl-CoA|Propanoyl-CoA	C24H37N7O17P3S	C24H37N7O17P3S1F0Cl0Mg0Fe0Se0Co0As0Br0I0R0	-3	-784.21	3.54855
C00103	Glucose-1-phosphate		D-Glucose1-phosphate|D-glucose-1-phosphate|alpha-D-Glucose-1-phosphate|D-Glucose alpha-1-phosphate|Cori ester|alpha-D-Glucose 1-phosphate|D-Glucose 1-phosphate	C6H12O9P	C6H12N0O9P1S0F0Cl0Mg0Fe0Se0Co0As0Br0I0R0	-1	-430.78	1.50566
C00104	IDP		Inosine diphosphate|Inosine 5'-diphosphate|IDP	C10H12N4O11P2	C10H12N4O11P2S0F0Cl0Mg0Fe0Se0Co0As0Br0I0R0	-2	-521.58	2.74622
C00105	UMP		5'Uridylic acid|Uridine 5'-monophosphate|Uridine monophosphate|Uridylic acid|UMP	C9H12N2O9P	C9H12N2O9P1S0F0Cl0Mg0Fe0Se0Co0As0Br0I0R0	-1	-397.77	1.88329
C00106	Uracil		Uracil	C4H4N2O2	C4H4N2O2P0S0F0Cl0Mg0Fe0Se0Co0As0Br0I0R0	0	-61.07	1.53576
C00108	Anthranilate		2-Aminobenzoate|Vitamin L1|o-Aminobenzoic acid|Anthranilic acid|Anthranilate	C7H6NO2	C7H6N1O2P0S0F0Cl0Mg0Fe0Se0Co0As0Br0I0R0	-1	-48.99	0.945506
C00109	2-Oxobutyrate		alpha-Ketobutyrate|alpha-Ketobutyric acid|2-Oxobutanoic acid|2-Oxobutyrate|2-Oxobutyric acid|2-Ketobutyric acid|2-Oxobutanoate	C4H5O3	C4H5N0O3P0S0F0Cl0Mg0Fe0Se0Co0As0Br0I0R0	-1	-111.07	0.31273
C00110	Dolichyl phosphate		Dolichyl phosphate|Dolichol phosphate	C15H28O4P	C15H28N0O4P1S0F0Cl0Mg0Fe0Se0Co0As0Br0I0R0	-1	-196.8	1.17111
C00111	Glycerone-phosphate		dihydroxy-acetone-phosphate|glycerone-phosphate|Dihydroxyacetonephosphate|Dihydroxyacetone phosphate|Glycerone phosphate	C3H6O6P	C3H6N0O6P1S0F0Cl0Mg0Fe0Se0Co0As0Br0I0R0	-1	-320.66	0.323098
C00112	CDP		Cytidine diphosphate|Cytidine 5'-diphosphate|CDP	C9H13N3O11P2	C9H13N3O11P2S0F0Cl0Mg0Fe0Se0Co0As0Br0I0R0	-2	-553.38	1.91933
C00113	Pyrroloquinoline-quinone		4,5-Dioxo-4,5-dihydro-1H-pyrrolo[2,3-f]quinoline-2,7,9- tricarboxylate|Pyrroloquinoline quinone|Pyrroloquinoline-quinone|Pyrrolo-quinoline quinone|PQQ	C14H3N2O8	C14H3N2O8P0S0F0Cl0Mg0Fe0Se0Co0As0Br0I0R0	-3	-190.99	4.12802
C00114	Choline		Bilineurine|Choline	C5H14NO	C5H14N1O1P0S0F0Cl0Mg0Fe0Se0Co0As0Br0I0R0	1	12.19	1.9694
C00120	BIOT		BIOT|Coenzyme R|Vitamin H|D-Biotin|Biotin	C10H15N2O3S	C10H15N2O3P0S1F0Cl0Mg0Fe0Se0Co0As0Br0I0R0	-1	-109.02	2.20701
C00122	Fumarate		trans-Butenedioic acid|Fumaric acid|Fumarate	C4H2O4	C4H2N0O4P0S0F0Cl0Mg0Fe0Se0Co0As0Br0I0R0	-2	-143.7	0.716896
C00123	L-Leucine		(2S)-alpha-Leucine|(2S)-alpha-2-Amino-4-methylvaleric acid|2-Amino-4-methylvaleric acid|L-Leucine	C6H13NO2	C6H13N1O2P0S0F0Cl0Mg0Fe0Se0Co0As0Br0I0R0	0	-84.87	0.446773
C00124	Galactose		GALC|D-Galactose	C6H12O6	C6H12N0O6P0S0F0Cl0Mg0Fe0Se0Co0As0Br0I0R0	0	-218.28	1.54422
C00128	CMP-N-acetylneuraminate		CMP-N-acetylneuraminate	C20H29N4O16P	C20H29N4O16P1S0F0Cl0Mg0Fe0Se0Co0As0Br0I0R0	-2	-610.28	3.05995
C00129	Isopentenyldiphosphate		Isopentenyldiphosphate|delta3-Methyl-3-butenyl diphosphate|delta3-Isopentenyl diphosphate|Isopentenyl diphosphate	C5H10O7P2	C5H10N0O7P2S0F0Cl0Mg0Fe0Se0Co0As0Br0I0R0	-2	-439.84	0.57919
C00130	IMP		5'-IMP|5'-Inosine monophosphate|5'-Inosinic acid|5'-Inosinate|Inosine 5'-phosphate|Inosine 5'-monophosphate|Inosine monophosphate|Inosinic acid|IMP	C10H12N4O8P	C10H12N4O8P1S0F0Cl0Mg0Fe0Se0Co0As0Br0I0R0	-1	-313.58	2.74351
C00131	dATP		Deoxyadenosine triphosphate|Deoxyadenosine 5'-triphosphate|2'-Deoxyadenosine 5'-triphosphate|dATP	C10H13N5O12P3	C10H13N5O12P3S0F0Cl0Mg0Fe0Se0Co0As0Br0I0R0	-3	-634.01	2.99123
C00133	D-Alanine		D-Ala|D-2-Aminopropionic acid|D-Alanine	C3H7NO2	C3H7N1O2P0S0F0Cl0Mg0Fe0Se0Co0As0Br0I0R0	0	-87.92	0.293304
C00134	Putrescine		PUTR|Tetramethylenediamine|1,4-Diaminobutane|1,4-Butanediamine|Putrescine	C4H14N2	C4H14N2O0P0S0F0Cl0Mg0Fe0Se0Co0As0Br0I0R0	2	-6.02	0.526313
C00135	L-Histidine		(S)-alpha-Amino-1H-imidazole-4-propionic acid|L-Histidine	C6H9N3O2	C6H9N3O2P0S0F0Cl0Mg0Fe0Se0Co0As0Br0I0R0	0	-45.63	1.132
C00137	L-Inositol		(-)-Inositol|L-Inositol|Bios I|Meat sugar|Cyclohexitol|Dambose|Inositol|meso-Inositol|1L-myo-Inositol|L-myo-Inositol|1D-myo-Inositol|D-myo-Inositol|myo-Inositol	C6H12O6	C6H12N0O6P0S0F0Cl0Mg0Fe0Se0Co0As0Br0I0R0	0	-219.96	1.50038
C00140	N-Acetyl-D-glucosamine		GlcNAc|2-Acetamido-2-deoxy-D-glucose|N-Acetylchitosamine|N-Acetyl-D-glucosamine	C8H15NO6	C8H15N1O6P0S0F0Cl0Mg0Fe0Se0Co0As0Br0I0R0	0	-212.63	1.63473
C00144	GMP		Guanylic acid|Guanosine 5'-monophosphate|Guanosine monophosphate|Guanosine 5'-phosphate|GMP	C10H13N5O8P	C10H13N5O8P1S0F0Cl0Mg0Fe0Se0Co0As0Br0I0R0	-1	-308.3	2.74042
C00146	Phenol		Phenylic acid|Phenic acid|Hydroxybenzene|Benzenol|Phenol	C6H6O	C6H6N0O1P0S0F0Cl0Mg0Fe0Se0Co0As0Br0I0R0	0	-9.9	0.786095
C00147	Adenine		6-Aminopurine|Adenine	C5H5N5	C5H5N5O0P0S0F0Cl0Mg0Fe0Se0Co0As0Br0I0R0	0	78.85	2.7289
C00148	L-Proline		2-Pyrrolidinecarboxylic acid|L-Proline	C5H8NO2	C5H8N1O2P0S0F0Cl0Mg0Fe0Se0Co0As0Br0I0R0	-1	-62.54	0.943971
C00152	L-Asparagine		2-Aminosuccinamic acid|L-Asparagine	C4H8N2O3	C4H8N2O3P0S0F0Cl0Mg0Fe0Se0Co0As0Br0I0R0	0	-123.31	0.587299
C00153	Nicotinamide		NICO|Vitamin PP|Niacinamide|Nicotinic acid amide|Nicotinamide	C6H6N2O	C6H6N2O1P0S0F0Cl0Mg0Fe0Se0Co0As0Br0I0R0	0	5.55	1.50579
C00154	Palmitoyl-CoA		Palmitoyl-CoA (n-C16:0CoA)|Hexadecanoyl-CoA|Palmitoyl-CoA	C37H63N7O17P3S	C37H63N7O17P3S1F0Cl0Mg0Fe0Se0Co0As0Br0I0R0	-3	-763.15	3.91127
C00155	Homocysteine		2-Amino-4-mercaptobutyric acid|Homocysteine|L-2-Amino-4-mercaptobutyric acid|L-Homocysteine	C4H9NO2S	C4H9N1O2P0S1F0Cl0Mg0Fe0Se0Co0As0Br0I0R0	0	-81.774	0.713777
C00156	4-Hydroxybenzoate		Hydroxybenzenecarboxylic acid|4-Hydroxybenzoic acid|Hydroxybenzoic acid|4-Hydroxybenzoate	C7H5O3	C7H5N0O3P0S0F0Cl0Mg0Fe0Se0Co0As0Br0I0R0	-1	-92.53	0.894593
C00159	D-Mannose		alpha-D-Mannose|MANN|Carubinose|Seminose|Mannose|D-Mannose	C6H12O6	C6H12N0O6P0S0F0Cl0Mg0Fe0Se0Co0As0Br0I0R0	0	-218.28	1.54422
C00160	Glycolate		Hydroxyacetic acid|Glycolic acid|Glycolate	C2H3O3	C2H3N0O3P0S0F0Cl0Mg0Fe0Se0Co0As0Br0I0R0	-1	-122.98	0.189488
C00163	Propionate		Propionate (n-C3:0)|Propionic acid|Propanoic acid|Propionate|Propanoate	C3H5O2	C3H5N0O2P0S0F0Cl0Mg0Fe0Se0Co0As0Br0I0R0	-1	-85.13	0.178636
C00166	Phenylpyruvate		3-Phenyl-2-oxopropanoate|keto-Phenylpyruvate|alpha-Ketohydrocinnamic acid|Phenylpyruvic acid|Phenylpyruvate	C9H7O3	C9H7N0O3P0S0F0Cl0Mg0Fe0Se0Co0As0Br0I0R0	-1	-75.82	0.82945
C00167	UDPglucuronate		UDP-alpha-D-glucuronate|UDP-D-glucuronate|UDPglucuronate|UDP-glucuronate	C15H19N2O18P2	C15H19N2O18P2S0F0Cl0Mg0Fe0Se0Co0As0Br0I0R0	-3	-805.77	3.08989
C00169	Carbamoylphosphate		carbamoyl-phosphate|Carbamoylphosphate|Carbamoyl phosphate	CH3NO5P	C1H3N1O5P1S0F0Cl0Mg0Fe0Se0Co0As0Br0I0R0	-1	-310.26	0.536457
C00170	5-Methylthioadenosine		MTA|Thiomethyladenosine|5'-Deoxy-5'-(methylthio)adenosine|5-Methylthioadenosine|S-Methyl-5'-thioadenosine|Methylthioadenosine|5'-Methylthioadenosine	C11H15N5O3S	C11H15N5O3P0S1F0Cl0Mg0Fe0Se0Co0As0Br0I0R0	0	1.27	3.12015
C00174	Acid		Acid		C0H0N0O0P0S0F0Cl0Mg0Fe0Se0Co0As0Br0I0R0	10000000	10000000	10000000
C00175	Co2+		Co2+|Cobalt	Co	C0H0N0O0P0S0F0Cl0Mg0Fe0Se0Co1As0Br0I0R0	2	10000000	10000000
C00177	HCN		HCN|Hydrogen cyanide|Cyano|CN-|Prussiate|Cyanide	CHN	C1H1N1O0P0S0F0Cl0Mg0Fe0Se0Co0As0Br0I0R0	0	10000000	10000000
C00178	Thymine		5-Methyluracil|Thymine	C5H6N2O2	C5H6N2O2P0S0F0Cl0Mg0Fe0Se0Co0As0Br0I0R0	0	-61.48	1.49798
C00179	Agmatine		(4-Aminobutyl) guanidine|Agmatine	C5H16N4	C5H16N4O0P0S0F0Cl0Mg0Fe0Se0Co0As0Br0I0R0	2	5.87	1.56866
C00180	Benzoate		Dracylic acid|Phenylformic acid|Benzenecarboxylic acid|Benzoic acid|Benzoate	C7H5O2	C7H5N0O2P0S0F0Cl0Mg0Fe0Se0Co0As0Br0I0R0	-1	-53.05	0.81975
C00181	Xylose		Xylose|Wood sugar|D-Xylose	C5H10O5	C5H10N0O5P0S0F0Cl0Mg0Fe0Se0Co0As0Br0I0R0	0	-180.06	1.36935
C00183	L-Valine		2-Amino-3-methylbutyric acid|L-Valine	C5H11NO2	C5H11N1O2P0S0F0Cl0Mg0Fe0Se0Co0As0Br0I0R0	0	-86.49	0.43806
C00185	CELB		CELB|1-beta-D-Glucopyranosyl-4-D-glucopyranose|Cellobiose	C12H22O11	C12H22N0O11P0S0F0Cl0Mg0Fe0Se0Co0As0Br0I0R0	0	-376.76	3.02215
C00187	Cholesterol		Cholest-5-en-3beta-ol|Cholesterol	C27H46O	C27H46N0O1P0S0F0Cl0Mg0Fe0Se0Co0As0Br0I0R0	0	15.57	6.9016
C00188	L-Threonine		threonine|2-Amino-3-hydroxybutyric acid|L-Threonine	C4H9NO3	C4H9N1O3P0S0F0Cl0Mg0Fe0Se0Co0As0Br0I0R0	0	-124.34	0.414886
C00189	Aminoethanol		ethanol-amine|2-Hydroxyethylamine|Aminoethanol|Ethanolamine	C2H8NO	C2H8N1O1P0S0F0Cl0Mg0Fe0Se0Co0As0Br0I0R0	1	-44.51	0.291766
C00190	UDP-xylose		UDP-alpha-D-xylose|UDP-xylose|UDP-D-xylose	C14H20N2O16P2	C14H20N2O16P2S0F0Cl0Mg0Fe0Se0Co0As0Br0I0R0	-2	-724.33	2.96697
C00191	Glucuronate		Glucuronate|D-Glucuronic acid|Glucuronic acid|D-Glucuronate	C6H9O7	C6H9N0O7P0S0F0Cl0Mg0Fe0Se0Co0As0Br0I0R0	-1	-261.5	1.49878
C00192	Hydroxylamine		Hydroxylamine	H3NO	C0H3N1O1P0S0F0Cl0Mg0Fe0Se0Co0As0Br0I0R0	0	-38.8954	0.79702
C00193	Aromatic aldehyde		Aromatic aldehyde	C7H6O	C7H6N0O1P0S0F0Cl0Mg0Fe0Se0Co0As0Br0I0R0	10000000	10000000	10000000
C00194	Calomide		Funacomide|Dibencozide|DMBC coenzyme|Coenzyme B12|Cobalamin coenzyme|Calomide|5,6-Dimethylbenzimidazolyl-Co-5'-deoxy-5'-adenosylcobamide|5'-Deoxy-5'-adenosyl-5,6-dimethylbenzimidazolylcobamide|5'-Deoxy-5'-adenosyl vitamin B12|5'-Deoxy-5'-adenosylcobalamin|alpha-(5,6-Dimethylbenzimidazolyl)cobamide coenzyme|(5,6-Dimethylbenzimidazolyl)cobamide coenzyme|(5'-Deoxy-5'-adenosyl)cobamide coenzyme|5,6-D…	C72H101CoN18O17P	C72H101N18O17P1S0F0Cl0Mg0Fe0Se0Co1As0Br0I0R0	1	10000000	10000000
C00196	2,3-Dihydroxybenzoate		2,3-Dihydroxybenzoic acid|2,3-Dihydroxybenzoate	C7H5O4	C7H5N0O4P0S0F0Cl0Mg0Fe0Se0Co0As0Br0I0R0	-1	-132.01	1.0939
C00198	Gluconolactone		D-threo-Aldono-1,5-lactone|D-Aldonolactone|Gluconolactone|D-Gluconolactone|delta-Gluconolactone|1,5-Gluconolactone|Gluconic acid lactone|Gluconic lactone|D-Glucono-1,5-lactone	C6H10O6	C6H10N0O6P0S0F0Cl0Mg0Fe0Se0Co0As0Br0I0R0	0	-216.02	1.27577
C00202	Isoflurophate		Diisopropyl fluorophosphate|Isoflurophate	C6H14O3PF	C6H14N0O3P1S0F1Cl0Mg0Fe0Se0Co0As0Br0I0R0	0	10000000	10000000
C00203	UDP-N-acetyl-D-galactosamine		UDP-N-acetyl-D-galactosamine	C17H25N3O17P2	C17H25N3O17P2S0F0Cl0Mg0Fe0Se0Co0As0Br0I0R0	-2	-756.9	3.23624
C00204	2-keto-3-deoxygluconate		2-keto-3-deoxygluconate|2-Dehydro-3-deoxy-D-gluconate	C6H9O6	C6H9N0O6P0S0F0Cl0Mg0Fe0Se0Co0As0Br0I0R0	-1	-220.14	0.587848
C00205	hn		hv|hn|Light		C0H0N0O0P0S0F0Cl0Mg0Fe0Se0Co0As0Br0I0R0	1	10000000	10000000
C00206	dADP		2'-Deoxyadenosine 5'-diphosphate|dADP	C10H13N5O9P2	C10H13N5O9P2S0F0Cl0Mg0Fe0Se0Co0As0Br0I0R0	-2	-426.01	2.98376
C00207	Acetone		2-Propanone|Dimethyl ketone|Acetone	C3H6O	C3H6N0O1P0S0F0Cl0Mg0Fe0Se0Co0As0Br0I0R0	0	-38.52	0.5
C00208	Maltose		1-alpha-D-Glucopyranosyl-4-alpha-D-glucopyranose|Malt sugar|Maltose	C12H22O11	C12H22N0O11P0S0F0Cl0Mg0Fe0Se0Co0As0Br0I0R0	0	-376.76	3.02215
C00209	Oxalate		Ethanedioic acid|Oxalic acid|Oxalate	C2O4	C2H0N0O4P0S0F0Cl0Mg0Fe0Se0Co0As0Br0I0R0	-2	-161	0.5
C00212	Adenosine		Adenosine	C10H13N5O4	C10H13N5O4P0S0F0Cl0Mg0Fe0Se0Co0As0Br0I0R0	0	-45.35	3.04224
C00213	Sarcosine		N-Methylglycine|Sarcosine	C3H7NO2	C3H7N1O2P0S0F0Cl0Mg0Fe0Se0Co0As0Br0I0R0	0	-79.18	0.917557
C00214	Thymidine		Deoxythymidine|Thymidine	C10H14N2O5	C10H14N2O5P0S0F0Cl0Mg0Fe0Se0Co0As0Br0I0R0	0	-145.84	1.77237
C00216	D-Arabinose		D-Arabinose	C5H10O5	C5H10N0O5P0S0F0Cl0Mg0Fe0Se0Co0As0Br0I0R0	0	-180.06	1.36935
C00217	D-Glutamate		D-2-Aminoglutaric acid|D-Glutaminic acid|D-Glutamic acid|D-Glutamate	C5H8NO4	C5H8N1O4P0S0F0Cl0Mg0Fe0Se0Co0As0Br0I0R0	-1	-164.13	0.376755
C00218	Methanamine		Methanamine|Methylamine	CH6N	C1H6N1O0P0S0F0Cl0Mg0Fe0Se0Co0As0Br0I0R0	1	-9.55	0.5
C00219	Arachidonate		cis-5,8,11,14-Eicosatetraenoic acid|Arachidonic acid|Arachidonate|(5Z,8Z,11Z,14Z)-Icosatetraenoic acid	C20H31O2	C20H31N0O2P0S0F0Cl0Mg0Fe0Se0Co0As0Br0I0R0	-1	31.85	2.13147
C00221	beta-D-Glucose		beta-D-Glucose	C6H12O6	C6H12N0O6P0S0F0Cl0Mg0Fe0Se0Co0As0Br0I0R0	0	-218.28	1.54422
C00223	4-Coumaroyl-CoA		4-Hydroxycinnamoyl-CoA|4-Coumaroyl-CoA|p-Coumaroyl-CoA	C30H39N7O18P3S	C30H39N7O18P3S1F0Cl0Mg0Fe0Se0Co0As0Br0I0R0	-3	-770.83	3.70053
C00224	APS		Adenosine5-phosphosulfate|adenylylsulfate|5'-Adenylyl sulfate|APS|Adenosine 5'-phosphosulfate|Adenylyl sulfate	C10H12N5O10PS	C10H12N5O10P1S1F0Cl0Mg0Fe0Se0Co0As0Br0I0R0	-2	-367.85	3.11094
C00229	ACP		Acyl-carrier protein|ACP|[Acyl-carrier protein]|Holo-[acyl-carrie-protein]|acyl carrier protein|acylcarrierprotein	C11H21N2O7PRS	C11H21N2O7P1S1F0Cl0Mg0Fe0Se0Co0As0Br0I0R1	-1	10000000	10000000
C00230	Protocatechuate		Protocatechuic acid|Protocatechuate|3,4-Dihydroxybenzoic acid|3,4-Dihydroxybenzoate	C7H5O4	C7H5N0O4P0S0F0Cl0Mg0Fe0Se0Co0As0Br0I0R0	-1	-132.01	1.0939
C00231	D-Xylulose5-phosphate		D-xylulose-5-phosphate|D-Xylulose5-phosphate|D-Xylulose 5-phosphate	C5H10O8P	C5H10N0O8P1S0F0Cl0Mg0Fe0Se0Co0As0Br0I0R0	-1	-393.5	0.57012
C00233	4MOP		2-ketoisocaproate|4MOP|2-Oxoisocaproate|4-Methyl-2-oxopentanoate	C6H9O3	C6H9N0O3P0S0F0Cl0Mg0Fe0Se0Co0As0Br0I0R0	-1	-109.64	0.396045
C00235	DMAPP		Dimethylallyldiphosphate|DMAPP|delta-Prenyl diphosphate|delta2-Isopentenyl diphosphate|2-Isopentenyl diphosphate|Prenyl diphosphate|Dimethylallyl diphosphate	C5H10O7P2	C5H10N0O7P2S0F0Cl0Mg0Fe0Se0Co0As0Br0I0R0	-2	-439.18	0.556056
C00239	dCMP		2'-Deoxycytidine 5'-monophosphate|Deoxycytidylate|Deoxycytidine monophosphate|Deoxycytidylic acid|dCMP	C9H13N3O7P	C9H13N3O7P1S0F0Cl0Mg0Fe0Se0Co0As0Br0I0R0	-1	-305.54	1.83186
C00242	Guanine		GNN|2-Amino-6-hydroxypurine|Guanine	C5H5N5O	C5H5N5O1P0S0F0Cl0Mg0Fe0Se0Co0As0Br0I0R0	0	28.4	2.5143
C00243	LACT		LACT|Anhydrous lactose|alpha-Lactose|Milk sugar|1-beta-D-Galactopyranosyl-4-alpha-D-glucopyranose|Lactose	C12H22O11	C12H22N0O11P0S0F0Cl0Mg0Fe0Se0Co0As0Br0I0R0	0	-376.76	3.02215
C00244	Nitrate		Nitric acid|Nitrate	NO3	C0H0N1O3P0S0F0Cl0Mg0Fe0Se0Co0As0Br0I0R0	-1	-26.61	0.5
C00245	Taurine		Aminoethylsulfonic acid|2-Aminoethanesulfonic acid|Taurine	C2H7NO3S	C2H7N1O3P0S1F0Cl0Mg0Fe0Se0Co0As0Br0I0R0	0	-126.763	0.782903
C00246	Butyrate		M_Butyrate|Butyric acid|Butyrate|Butanoate|Butanoic acid|Butyrate (n-C4:0)	C4H7O2	C4H7N0O2P0S0F0Cl0Mg0Fe0Se0Co0As0Br0I0R0	-1	-83.51	0.2346
C00247	L-Sorbose		L-xylo-Hexulose|L-Sorbose	C6H12O6	C6H12N0O6P0S0F0Cl0Mg0Fe0Se0Co0As0Br0I0R0	0	-217.61	1.3695
C00248	Lipoamide		Enzyme N6-(lipoyl)lysine|Lipoamide-E|Thioctic acid amide|Lipoamide	C8H15NOS2	C8H15N1O1P0S2F0Cl0Mg0Fe0Se0Co0As0Br0I0R0	0	-21.54	1.63427
C00249	Palmitate		Hexadecanoate (n-C16:0)|Cetylic acid|Palmitate|Palmitic acid|Hexadecylic acid|Hexadecanoate|Hexadecanoic acid	C16H31O2	C16H31N0O2P0S0F0Cl0Mg0Fe0Se0Co0As0Br0I0R0	-1	-64.07	1.23901
C00250	Pyridoxal		Pyridoxal	C8H9NO3	C8H9N1O3P0S0F0Cl0Mg0Fe0Se0Co0As0Br0I0R0	0	-59.5	1.671
C00251	Chorismate		Chorismic acid|Chorismate	C10H8O6	C10H8N0O6P0S0F0Cl0Mg0Fe0Se0Co0As0Br0I0R0	-2	-169.49	1.40729
C00252	Brachiose		Brachiose|Isomaltose	C12H22O11	C12H22N0O11P0S0F0Cl0Mg0Fe0Se0Co0As0Br0I0R0	0	-376.76	3.02215
C00253	Niacin		3-Pyridinecarboxylic acid|Niacin|Nicotinic acid|Nicotinate	C6H4NO2	C6H4N1O2P0S0F0Cl0Mg0Fe0Se0Co0As0Br0I0R0	-1	-36.89	1.42009
C00254	Prephenate		prephenate-tyr|prephenate-phe|Prephenic acid|Prephenate	C10H8O6	C10H8N0O6P0S0F0Cl0Mg0Fe0Se0Co0As0Br0I0R0	-2	-186.17	1.31734
C00255	Riboflavin		RIBF|Vitamin B2|7,8-Dimethyl-10-ribitylisoalloxazine|Lactoflavin|Riboflavin	C17H20N4O6	C17H20N4O6P0S0F0Cl0Mg0Fe0Se0Co0As0Br0I0R0	0	-110.72	2.88394
C00256	D-Lactate		D-2-Hydroxypropionic acid|D-2-Hydroxypropanoic acid|D-Lactic acid|D-Lactate|(R)-Lactate	C3H5O3	C3H5N0O3P0S0F0Cl0Mg0Fe0Se0Co0As0Br0I0R0	-1	-123.17	0.251966
C00257	GLCN		GLCN|D-gluco-Hexonic acid|D-Gluconate|D-Gluconic acid	C6H11O7	C6H11N0O7P0S0F0Cl0Mg0Fe0Se0Co0As0Br0I0R0	-1	-268.66	0.889648
C00259	L-Arabinose		arabinose|L-Arabinopyranose|L-Arabinose	C5H10O5	C5H10N0O5P0S0F0Cl0Mg0Fe0Se0Co0As0Br0I0R0	0	-180.06	1.36935
C00261	Benzaldehyde		Benzoic aldehyde|Benzaldehyde	C7H6O	C7H6N0O1P0S0F0Cl0Mg0Fe0Se0Co0As0Br0I0R0	0	-0.35	0.828592
C00262	HYXN		HYXN|Purine-6-ol|Hypoxanthine	C5H4N4O	C5H4N4O1P0S0F0Cl0Mg0Fe0Se0Co0As0Br0I0R0	0	23.12	2.51767
C00265	Dithiothreitol		threo-1,4-Dimercapto-2,3-butanediol|1,4-Dithiothreitol|Dithiothreitol	C4H10O2S2	C4H10N0O2P0S2F0Cl0Mg0Fe0Se0Co0As0Br0I0R0	0	-71.088	1.34386
C00267	D-Glucose		Glucose|Dextrose|alpha-D-Glucose|Grape sugar|D-Glucose	C6H12O6	C6H12N0O6P0S0F0Cl0Mg0Fe0Se0Co0As0Br0I0R0	0	-218.28	1.54422
C00268	Dihydrobiopterin		(6R)-6-(L-erythro-1,2-Dihydroxypropyl)-7,8-dihydro-6H-pterin|Quinoid-dihydrobiopterin|6,7-Dihydrobiopterin|Dihydrobiopterin	C9H13N5O3	C9H13N5O3P0S0F0Cl0Mg0Fe0Se0Co0As0Br0I0R0	0	-35.76	2.71007
C00270	Neu5Ac		Neu5Ac|5-Acetamido-3,5-dideoxy-D-glycero-D-galacto-2-nonulosonic acid|N-Acetylneuraminic acid|N-Acetylneuraminate	C11H18NO9	C11H18N1O9P0S0F0Cl0Mg0Fe0Se0Co0As0Br0I0R0	-1	-326.4	1.55309
C00272	Tetrahydrobiopterin		2-Amino-6-(1,2-dihydroxypropyl)-5,6,7,8-tetrahydoro-4(1H)- pteridinone|5,6,7,8-Tetrahydrobiopterin|Tetrahydrobiopterin	C9H15N5O3	C9H15N5O3P0S0F0Cl0Mg0Fe0Se0Co0As0Br0I0R0	0	-44.57	2.61365
C00273	5-Dehydro-D-fructose		5-Dehydro-D-fructose	C6H10O6	C6H10N0O6P0S0F0Cl0Mg0Fe0Se0Co0As0Br0I0R0	0	-209.4	0.712802
C00275	D-mannose-6-phosphate		D-mannose-6-phosphate|D-Mannose6-phosphate|D-Mannose 6-phosphate	C6H12O9P	C6H12N0O9P1S0F0Cl0Mg0Fe0Se0Co0As0Br0I0R0	-1	-430.78	1.50566
C00280	Androstenedione		4-Androstene-3,17-dione|Androstenedione|Androst-4-ene-3,17-dione	C19H26O2	C19H26N0O2P0S0F0Cl0Mg0Fe0Se0Co0As0Br0I0R0	0	-18.43	6.8859
C00282	H2		Hydrogen|H2	H2	C0H2N0O0P0S0F0Cl0Mg0Fe0Se0Co0As0Br0I0R0	0	4.2065	0.5
C00286	dGTP		Deoxyguanosine triphosphate|Deoxyguanosine 5'-triphosphate|2'-Deoxyguanosine 5'-triphosphate|dGTP	C10H13N5O13P3	C10H13N5O13P3S0F0Cl0Mg0Fe0Se0Co0As0Br0I0R0	-3	-684.46	2.69374
C00288	H2CO3		HCO3(-)|carbonicacid|HCO(3-)|H2CO3|Dihydrogen carbonate|Carbonic acid|Acid carbonate|Hydrogencarbonate|Bicarbonate|HCO3-	CHO3	C1H1N0O3P0S0F0Cl0Mg0Fe0Se0Co0As0Br0I0R0	-1	-140.26	0.5
C00292	Aniline		Arylamine|Benzenamine|Phenylamine|Aniline	C6H7N	C6H7N1O0P0S0F0Cl0Mg0Fe0Se0Co0As0Br0I0R0	0	33.64	0.843582
C00294	Inosine		Inosine	C10H12N4O5	C10H12N4O5P0S0F0Cl0Mg0Fe0Se0Co0As0Br0I0R0	0	-101.08	2.75335
C00295	Orotate		Uracil-6-carboxylic acid|Orotic acid|Orotate	C5H3N2O4	C5H3N2O4P0S0F0Cl0Mg0Fe0Se0Co0As0Br0I0R0	-1	-142.48	1.55473
C00296	Quinate		L-Quinate|(-)-Quinic acid|L-Quinic acid|Chinic acid|Kinic acid|Quinic acid|Quinate	C7H11O6	C7H11N0O6P0S0F0Cl0Mg0Fe0Se0Co0As0Br0I0R0	-1	-221.05	1.05199
C00299	Uridine		Uridine	C9H12N2O6	C9H12N2O6P0S0F0Cl0Mg0Fe0Se0Co0As0Br0I0R0	0	-185.27	1.8976
C00300	Creatine		Methylglycocyamine|alpha-Methylguanidino acetic acid|Creatine	C4H9N3O2	C4H9N3O2P0S0F0Cl0Mg0Fe0Se0Co0As0Br0I0R0	0	-65.59	1.83445
C00301	ADPribose		ADPribose|ADP-ribose	C15H21N5O14P2	C15H21N5O14P2S0F0Cl0Mg0Fe0Se0Co0As0Br0I0R0	-2	-585.97	3.79729
C00302	L-Glutamate		DL-Glutaminic acid|DL-Glutamate|2-Aminoglutaric acid|Glutaminic acid|Glutamate|GLU|L-Glutaminic acid|L-Glutamic acid|L-Glutamate	C5H8NO4	C5H8N1O4P0S0F0Cl0Mg0Fe0Se0Co0As0Br0I0R0	-1	-164.13	0.376755
C00305	Mg		Mg(2+)|Mg|Mg2+|Magnesium	Mg	C0H0N0O0P0S0F0Cl0Mg1Fe0Se0Co0As0Br0I0R0	2	10000000	10000000
C00307	CDPcholine		CDPcholine|Citicoline|Cytidine 5'-diphosphocholine|CDP-choline	C14H25N4O11P2	C14H25N4O11P2S0F0Cl0Mg0Fe0Se0Co0As0Br0I0R0	-1	-479.69	2.78278
C00309	D-Ribulose		D-Riboketose|D-Arabinulose|D-Arabinoketose|D-erythro-2-Pentulose|D-Ribulose	C5H10O5	C5H10N0O5P0S0F0Cl0Mg0Fe0Se0Co0As0Br0I0R0	0	-180.95	1.22448
C00310	D-Lyxulose		D-Lyxulose|D-threo-Pentulose|D-Xylulose	C5H10O5	C5H10N0O5P0S0F0Cl0Mg0Fe0Se0Co0As0Br0I0R0	0	-180.95	1.22448
C00313	Oxalyl-CoA		Oxalyl-CoA	C23H32N7O19P3S	C23H32N7O19P3S1F0Cl0Mg0Fe0Se0Co0As0Br0I0R0	-4	-862.82	3.53248
C00314	Pyridoxol		Pyridoxol|Pyridoxine	C8H11NO3	C8H11N1O3P0S0F0Cl0Mg0Fe0Se0Co0As0Br0I0R0	0	-67.43	1.67638
C00315	Spermidine		N-(3-Aminopropyl)-1,4-butane-diamine|Spermidine	C7H22N3	C7H22N3O0P0S0F0Cl0Mg0Fe0Se0Co0As0Br0I0R0	3	4.79	1.15819
C00318	Carnitine		3-Hydroxy-4-trimethylammoniobutanoate|gamma-Trimethyl-hydroxybutyrobetaine|Carnitine|(R)-Carnitine|Levocarnitine|3-Carboxy-2-hydroxy-N,N,N-trimethyl-1-propanaminium hydroxide, inner salt|Vitamin BT|L-gamma-Trimethyl-beta-hydroxybutyrobetaine|L-Carnitine	C7H15NO3	C7H15N1O3P0S0F0Cl0Mg0Fe0Se0Co0As0Br0I0R0	0	-65.83	1.97845
C00319	Sphingoid		Sphing-4-enine|Sphingoid|Sphingenine|Sphingosine	C18H38NO2	C18H38N1O2P0S0F0Cl0Mg0Fe0Se0Co0As0Br0I0R0	1	-36.08	1.32079
C00322	2-Oxoadipate		2-Oxoadipic acid|2-Oxoadipate	C6H6O5	C6H6N0O5P0S0F0Cl0Mg0Fe0Se0Co0As0Br0I0R0	-2	-187.28	0.429596
C00323	Caffeoyl-CoA		Caffeoyl-CoA	C30H39N7O19P3S	C30H39N7O19P3S1F0Cl0Mg0Fe0Se0Co0As0Br0I0R0	-3	-810.31	3.76215
C00325	GDP-L-fucose		GDP-beta-L-fucose|GDP-L-fucose	C16H23N5O15P2	C16H23N5O15P2S0F0Cl0Mg0Fe0Se0Co0As0Br0I0R0	-2	-636.85	3.67561
C00327	Citrulline		Citrulline|2-Amino-5-ureidovaleric acid|L-Citrulline	C6H13N3O3	C6H13N3O3P0S0F0Cl0Mg0Fe0Se0Co0As0Br0I0R0	0	-123.87	1.01741
C00328	L-Kynurenine		3-Anthraniloyl-L-alanine|L-Kynurenine	C10H12N2O3	C10H12N2O3P0S0F0Cl0Mg0Fe0Se0Co0As0Br0I0R0	0	-76.94	0.997956
C00329	GLUM		GLUM|2-Amino-2-deoxy-D-glucose|Chitosamine|D-Glucosamine	C6H14NO5	C6H14N1O5P0S0F0Cl0Mg0Fe0Se0Co0As0Br0I0R0	1	-183.03	1.51001
C00330	Deoxyguanosine		2'-Deoxyguanosine|Deoxyguanosine	C10H13N5O4	C10H13N5O4P0S0F0Cl0Mg0Fe0Se0Co0As0Br0I0R0	0	-55.96	2.68683
C00331	Indolepyruvate		indol-3-pyruvate|3-(Indol-3-yl)pyruvate|Indole-3-pyruvate|(Indol-3-yl)pyruvate|Indolepyruvic acid|Indolepyruvate	C11H8NO3	C11H8N1O3P0S0F0Cl0Mg0Fe0Se0Co0As0Br0I0R0	-1	-49.77	1.58025
C00333	D-Galacturonate		D-Galacturonic acid|D-Galacturonate	C6H9O7	C6H9N0O7P0S0F0Cl0Mg0Fe0Se0Co0As0Br0I0R0	-1	-261.5	1.49878
C00334	GABA		GABA|4-Aminobutylate|gamma-Aminobutyric acid|4-Aminobutyric acid|4-Aminobutyrate|4-Aminobutanoic acid|4-Aminobutanoate	C4H9NO2	C4H9N1O2P0S0F0Cl0Mg0Fe0Se0Co0As0Br0I0R0	0	-84.49	0.346578
C00337	S-Dihydroorotate		S-Dihydroorotate|Dihydro-L-orotic acid|L-Dihydroorotic acid|L-Dihydroorotate|(S)-4,5-Dihydroorotate|(S)-Dihydroorotate	C5H5N2O4	C5H5N2O4P0S0F0Cl0Mg0Fe0Se0Co0As0Br0I0R0	-1	-151.52	1.44137
C00341	Geranyldiphosphate		Geranyldiphosphate|Geranyl diphosphate	C10H18O7P2	C10H18N0O7P2S0F0Cl0Mg0Fe0Se0Co0As0Br0I0R0	-2	-411.09	1.03522
C00345	6-Phospho-D-gluconate		6-Phospho-D-gluconate	C6H11O10P	C6H11N0O10P1S0F0Cl0Mg0Fe0Se0Co0As0Br0I0R0	-2	-481.16	0.820896
C00346	Phosphoethanolamine		O-Phosphoethanolamine|Phosphoethanolamine|O-Phosphorylethanolamine|Ethanolamine phosphate	C2H8NO4P	C2H8N1O4P1S0F0Cl0Mg0Fe0Se0Co0As0Br0I0R0	0	-257.01	0.307461
C00349	3-Oxo-2-methylpropanoate		methylmalonate-semialdehyde|Methylmalonate semialdehyde|(S)-Methylmalonate semialdehyde|3-Oxo-2-methylpropanoate|2-Methyl-3-oxopropanoate	C4H5O3	C4H5N0O3P0S0F0Cl0Mg0Fe0Se0Co0As0Br0I0R0	-1	-112.07	0.27296
C00352	D-Glucosamine phosphate		d-glucosamine-6-phosphate|D-Glucosamine6-phosphate|D-Glucosamine phosphate|D-Glucosamine 6-phosphate	C6H14NO8P	C6H14N1O8P1S0F0Cl0Mg0Fe0Se0Co0As0Br0I0R0	0	-395.53	1.48131
C00353	Geranylgeranyl diphosphate		all-trans-Geranylgeranyl pyrophosphate|all-trans-Geranylgeranyl diphosphate|Geranylgeranyl pyrophosphate|Geranylgeranyl diphosphate	C20H34O7P2	C20H34N0O7P2S0F0Cl0Mg0Fe0Se0Co0As0Br0I0R0	-2	-354.91	2.03365
C00355	L-Dopa		Dihydroxy-L-phenylalanine|Levodopa|L-beta-(3,4-Dihydroxyphenyl)alanine|3-Hydroxy-L-tyrosine|L-Dopa|3,4-Dihydroxy-L-phenylalanine	C9H11NO4	C9H11N1O4P0S0F0Cl0Mg0Fe0Se0Co0As0Br0I0R0	0	-130.01	1.09934
C00356	HMG-CoA		3-Hydroxy-3-methylglutaryl-CoA|HMG-CoA|Hydroxymethylglutaroyl coenzyme A|Hydroxymethylglutaryl-CoA|(S)-3-Hydroxy-3-methylglutaryl-CoA	C27H40N7O20P3S	C27H40N7O20P3S1F0Cl0Mg0Fe0Se0Co0As0Br0I0R0	-4	-900.07	3.61469
C00357	N-Acetyl-D-glucosamine 6-phosphate		N-Acetyl-D-glucosamine 6-phosphate	C8H15NO9P	C8H15N1O9P1S0F0Cl0Mg0Fe0Se0Co0As0Br0I0R0	-1	-425.13	1.60826
C00360	dAMP		Deoxyadenosine monophosphate|Deoxyadenylic acid|2'-Deoxyadenosine 5'-monophosphate|2'-Deoxyadenosine 5'-phosphate|dAMP	C10H13N5O6P	C10H13N5O6P1S0F0Cl0Mg0Fe0Se0Co0As0Br0I0R0	-1	-218.01	2.98126
C00361	dGDP		2'-Deoxyguanosine 5'-diphosphate|dGDP	C10H13N5O10P2	C10H13N5O10P2S0F0Cl0Mg0Fe0Se0Co0As0Br0I0R0	-2	-476.46	2.68544
C00362	dGMP		Deoxyguanosine monophosphate|Deoxyguanylic acid|2'-Deoxyguanosine 5'-phosphate|2'-Deoxyguanosine 5'-monophosphate|dGMP	C10H13N5O7P	C10H13N5O7P1S0F0Cl0Mg0Fe0Se0Co0As0Br0I0R0	-1	-268.46	2.68267
C00363	dTDP		Deoxythymidine 5'-diphosphate|dTDP	C10H14N2O11P2	C10H14N2O11P2S0F0Cl0Mg0Fe0Se0Co0As0Br0I0R0	-2	-566.34	1.77026
C00364	dTMP		Thymidylate|Deoxythymidylic acid|Thymidine monophosphate|5'-Thymidylic acid|Thymidylic acid|Deoxythymidine 5'-phosphate|Thymidine 5'-phosphate|dTMP	C10H14N2O8P	C10H14N2O8P1S0F0Cl0Mg0Fe0Se0Co0As0Br0I0R0	-1	-358.34	1.76605
C00365	dUMP		2'-Deoxyuridine 5'-phosphate|Deoxyuridine 5'-phosphate|Deoxyuridine monophosphate|Deoxyuridylic acid|dUMP	C9H12N2O8P	C9H12N2O8P1S0F0Cl0Mg0Fe0Se0Co0As0Br0I0R0	-1	-357.93	1.79821
C00366	Urate		Uric acid|Urate	C5H4N4O3	C5H4N4O3P0S0F0Cl0Mg0Fe0Se0Co0As0Br0I0R0	0	-90.93	3.2352
C00370	Sterol		Sterol	C17H28O	C17H28N0O1P0S0F0Cl0Mg0Fe0Se0Co0As0Br0I0R0	0	10.74	5.29242
C00371	Zeatin		trans-Zeatin|(E)-2-Methyl-4-(1H-purin-6-ylamino)but-2-en-1-ol|N6-(4-Hydroxyisopentenyl)adenine|Zeatin	C10H13N5O	C10H13N5O1P0S0F0Cl0Mg0Fe0Se0Co0As0Br0I0R0	0	73.9	2.80623
C00376	Retinal		all-trans-Retinene|all-trans-Vitamin A aldehyde|all-trans-Retinal|Retinene|Vitamin A aldehyde|Retinal	C20H28O	C20H28N0O1P0S0F0Cl0Mg0Fe0Se0Co0As0Br0I0R0	0	78.83	2.67757
C00378	Thiamin		THI|Antiberiberi factor|Aneurin|Vitamin B1|Thiamine|Thiamin	C12H17N4OS	C12H17N4O1P0S1F0Cl0Mg0Fe0Se0Co0As0Br0I0R0	1	52.18	2.5652
C00379	Xylitol		Xylitol	C5H12O5	C5H12N0O5P0S0F0Cl0Mg0Fe0Se0Co0As0Br0I0R0	0	-189.02	0.79901
C00380	Cytosine		Cytosine	C4H5N3O	C4H5N3O1P0S0F0Cl0Mg0Fe0Se0Co0As0Br0I0R0	0	-8.68	1.38371
C00381	Dolichol		Dolichol	C15H28O	C15H28N0O1P0S0F0Cl0Mg0Fe0Se0Co0As0Br0I0R0	0	15.7	1.16709
C00383	Malonate		Propanedioic acid|Malonic acid|Malonate	C3H2O4	C3H2N0O4P0S0F0Cl0Mg0Fe0Se0Co0As0Br0I0R0	-2	-164.58	0.238732
C00386	Carnosine		Nalpha-(beta-alanyl)-L-histidine|Carnosine	C9H14N4O3	C9H14N4O3P0S0F0Cl0Mg0Fe0Se0Co0As0Br0I0R0	0	-74.59	1.32734
C00387	Guanosine		Guanosine	C10H13N5O5	C10H13N5O5P0S0F0Cl0Mg0Fe0Se0Co0As0Br0I0R0	0	-95.8	2.75027
C00388	Histamine		2-(4-Imidazolyl)ethylamine|Histamine|1H-Imidazole-4-ethanamine	C5H10N3	C5H10N3O0P0S0F0Cl0Mg0Fe0Se0Co0As0Br0I0R0	1	34.01	1.12642
C00389	Quercetin		3,5,7,3',4'-Pentahydroxyflavone|3,3',4,5,7-Pentahydroxyflavone|Quercetin	C15H9O7	C15H9N0O7P0S0F0Cl0Mg0Fe0Se0Co0As0Br0I0R0	-1	-177.08	2.71708
C00390	QH2		Ubiquinol|QH2|CoQH2	C19H28O4	C19H28N0O4P0S0F0Cl0Mg0Fe0Se0Co0As0Br0I0R0	0	-47.74	2.36824
C00392	D-Mannitol		MNTL|D-Mannitol|Mannitol	C6H14O6	C6H14N0O6P0S0F0Cl0Mg0Fe0Se0Co0As0Br0I0R0	0	-225.44	0.98839
C00394	GDP-glucose		GDP-alpha-D-glucose|GDP-glucose|GDP-D-glucose	C16H23N5O16P2	C16H23N5O16P2S0F0Cl0Mg0Fe0Se0Co0As0Br0I0R0	-2	-673.08	3.70081
C00396	Pyrimidine		Pyrimidine base|Pyrimidine	C4H4N2	C4H4N2O0P0S0F0Cl0Mg0Fe0Se0Co0As0Br0I0R0	0	40.23	1.6725
C00398	Tryptamine		3-(2-Aminoethyl)indole|Tryptamine	C10H13N2	C10H13N2O0P0S0F0Cl0Mg0Fe0Se0Co0As0Br0I0R0	1	54.64	1.57496
C00399	Q		Ubiquinone|Coenzyme Q|CoQ|Q	C19H26O4	C19H26N0O4P0S0F0Cl0Mg0Fe0Se0Co0As0Br0I0R0	0	-26.04	2.31895
C00400	L-Menthol		L-Menthol|(-)-Menthol	C10H20O	C10H20N0O1P0S0F0Cl0Mg0Fe0Se0Co0As0Br0I0R0	0	-23.31	1.05603
C00401	Chondroitin		Chondroitin|Chondroitin-D-glucuronate	C14H21NO11*2	C14H21N1O11P0S0F0Cl0Mg0Fe0Se0Co0As0Br0I0R0	0	10000000	10000000
C00402	D-Aspartate		D-Aspartic acid|D-Aspartate	C4H6NO4	C4H6N1O4P0S0F0Cl0Mg0Fe0Se0Co0As0Br0I0R0	-1	-165.75	0.3447
C00406	Feruloyl-CoA		Feruloyl-CoA|trans-Feruloyl-CoA	C31H41N7O19P3S	C31H41N7O19P3S1F0Cl0Mg0Fe0Se0Co0As0Br0I0R0	-3	-795.66	3.77736
C00407	L-Isoleucine		l-iso-leucine|2-Amino-3-methylvaleric acid|L-Isoleucine	C6H13NO2	C6H13N1O2P0S0F0Cl0Mg0Fe0Se0Co0As0Br0I0R0	0	-84.87	0.446773
C00408	L-Pipecolate		2-Piperidinecarboxylic acid|Pipecolic acid|Pipecolinic acid|L-Pipecolate	C6H10NO2	C6H10N1O2P0S0F0Cl0Mg0Fe0Se0Co0As0Br0I0R0	-1	-59.36	1.1481
C00409	MTTL		MTTL|Methylmercaptan|Methanethiol	CH4S	C1H4N0O0P0S1F0Cl0Mg0Fe0Se0Co0As0Br0I0R0	0	-4.394	0.645273
C00410	Progesterone		4-Pregnene-3,20-dione|Progesterone	C21H30O2	C21H30N0O2P0S0F0Cl0Mg0Fe0Se0Co0As0Br0I0R0	0	-15.54	6.87738
C00411	Sinapoyl-CoA		Sinapoyl-CoA	C32H43N7O20P3S	C32H43N7O20P3S1F0Cl0Mg0Fe0Se0Co0As0Br0I0R0	-3	-820.49	3.92887
C00412	strcoa		Stearoyl-CoA (n-C18:0CoA)|strcoa|Stearyl-CoA (n-C18:0CoA)|Stearyl coenzyme A|Stearyl-CoA|Stearoyl-CoA	C39H67N7O17P3S	C39H67N7O17P3S1F0Cl0Mg0Fe0Se0Co0As0Br0I0R0	-3	-759.91	3.99319
C00413	Streptomycin		Streptomycin	C21H42N7O12	C21H42N7O12P0S0F0Cl0Mg0Fe0Se0Co0As0Br0I0R0	3	-354.02	4.90989
C00414	Cyclohexanone		Cyclohexanone	C6H10O	C6H10N0O1P0S0F0Cl0Mg0Fe0Se0Co0As0Br0I0R0	0	-14.2	1.26905
C00415	Dihydrofolate		7-8-Dihydrofolate|7,8-Dihydropteroylglutamate|7,8-Dihydrofolic acid|7,8-Dihydrofolate|Dihydrofolic acid|Dihydrofolate	C19H19N7O6	C19H19N7O6P0S0F0Cl0Mg0Fe0Se0Co0As0Br0I0R0	-2	-109.12	3.01016
C00417	cis-Aconitate		cis-Aconitic acid|cis-Aconitate	C6H3O6	C6H3N0O6P0S0F0Cl0Mg0Fe0Se0Co0As0Br0I0R0	-3	-222.28	0.750199
C00418	Mevalonic acid		3,5-Dihydroxy-3-methylvaleric acid|Mevalonic acid|(R)-Mevalonate	C6H11O4	C6H11N0O4P0S0F0Cl0Mg0Fe0Se0Co0As0Br0I0R0	-1	-157.77	0.495873
C00423	(E)-Cinnamate		(E)-Cinnamate|trans-Cinnamic acid|trans-Cinnamate	C9H7O2	C9H7N0O2P0S0F0Cl0Mg0Fe0Se0Co0As0Br0I0R0	-1	-32.27	1.0401
C00427	Prostaglandin H2		(5Z,13E)-(15S)-9alpha,11alpha-Epidioxy-15-hydroxyprosta-5,13- dienoate|Prostaglandin H2	C20H31O5	C20H31N0O5P0S0F0Cl0Mg0Fe0Se0Co0As0Br0I0R0	-1	10000000	10000000
C00429	Hydrouracil		Hydrouracil|5,6-Dihydro-2,4-dihydroxypyrimidine|Dihydrouracil|Dihydrouracile|2,4(1H,3H)-Pyrimidinedione, dihydro-|5,6-Dihydrouracil	C4H6N2O2	C4H6N2O2P0S0F0Cl0Mg0Fe0Se0Co0As0Br0I0R0	0	-70.08	1.48378
C00430	5-Aminolevulinate		5-amino-levulinate|5-Amino-4-oxovaleric acid|5-Amino-4-oxopentanoate|5-Aminolevulinate	C5H9NO3	C5H9N1O3P0S0F0Cl0Mg0Fe0Se0Co0As0Br0I0R0	0	-112.89	0.390534
C00431	5-Aminopentanoate		5-Aminovaleric acid|5-Aminopentanoic acid|5-Aminopentanoate	C5H11NO2	C5H11N1O2P0S0F0Cl0Mg0Fe0Se0Co0As0Br0I0R0	0	-82.87	0.417227
C00433	2,5-Dioxopentanoate		2-Oxoglutarate semialdehyde|2,5-Dioxopentanoate	C5H5O4	C5H5N0O4P0S0F0Cl0Mg0Fe0Se0Co0As0Br0I0R0	-1	-136.2	0.368702
C00436	N-Carbamoylputrescine		N-Carbamoylputrescine	C5H14N3O	C5H14N3O1P0S0F0Cl0Mg0Fe0Se0Co0As0Br0I0R0	1	-44.23	1.02633
C00437	N-Acetylornithine		N-acetyl-L-ornithine|N2-Acetyl-L-ornithine|N-Acetylornithine	C7H14N2O3	C7H14N2O3P0S0F0Cl0Mg0Fe0Se0Co0As0Br0I0R0	0	-115.26	0.757717
C00438	N-Carbamoyl-L-aspartate		N-Carbamoyl-L-aspartate	C5H6N2O5	C5H6N2O5P0S0F0Cl0Mg0Fe0Se0Co0As0Br0I0R0	-2	-203.96	0.985903
C00441	L-Aspartate4-semialdehyde		L-Aspartate4-semialdehyde|L-Aspartic 4-semialdehyde|Aspartate beta-semialdehyde|L-Aspartate 4-semialdehyde	C4H7NO3	C4H7N1O3P0S0F0Cl0Mg0Fe0Se0Co0As0Br0I0R0	0	-113.05	0.329774
C00446	D-Galactose 1-phosphate		D-Galactose 1-phosphate|alpha-D-galactose-1-phosphate|alpha-D-Galactose1-phosphate|alpha-D-Galactopyranose 1-phosphate|alpha-D-Galactose 1-phosphate	C6H12O9P	C6H12N0O9P1S0F0Cl0Mg0Fe0Se0Co0As0Br0I0R0	-1	-430.78	1.50566
C00448	Farnesyldiphosphate		trans, trans-farnesyl diphosphate|Farnesyldiphosphate|2-trans,6-trans-Farnesyl diphosphate|Farnesyl pyrophosphate|Farnesyl diphosphate|trans,trans-Farnesyl diphosphate	C15H26O7P2	C15H26N0O7P2S0F0Cl0Mg0Fe0Se0Co0As0Br0I0R0	-2	-383	1.53205
C00449	Saccharopine		N-[(S)-5-Amino-5-carboxypentyl]-L-glutamic acid|L-Saccharopine|Saccharopine|N6-(L-1,3-Dicarboxypropyl)-L-lysine	C11H19N2O6	C11H19N2O6P0S0F0Cl0Mg0Fe0Se0Co0As0Br0I0R0	-1	-229.72	1.15346
C00450	delta1-Piperideine-6-L-carboxylate		delta1-Piperideine-6-L-carboxylate|2,3,4,5-Tetrahydropyridine-2-carboxylate	C6H8NO2	C6H8N1O2P0S0F0Cl0Mg0Fe0Se0Co0As0Br0I0R0	-1	-56.09	1.01049
C00451	D-threo-Isocitric acid		D-threo-Isocitric acid|(1R,2S)-1-Hydroxypropane-1,2,3-tricarboxylate	C6H5O7	C6H5N0O7P0S0F0Cl0Mg0Fe0Se0Co0As0Br0I0R0	-3	-279.02	0.477608
C00455	Nicotinamide ribonucleotide		beta-Nicotinamide mononucleotide|beta-Nicotinamide ribonucleotide|beta-Nicotinamide D-ribonucleotide|Nicotinamide nucleotide|Nicotinamide ribonucleotide|Nicotinamide mononucleotide|NMN|Nicotinamide D-ribonucleotide	C11H15N2O8P	C11H15N2O8P1S0F0Cl0Mg0Fe0Se0Co0As0Br0I0R0	0	-337.74	2.01206
C00458	dCTP		2'-Deoxycytidine 5'-triphosphate|Deoxycytidine triphosphate|Deoxycytidine 5'-triphosphate|dCTP	C9H13N3O13P3	C9H13N3O13P3S0F0Cl0Mg0Fe0Se0Co0As0Br0I0R0	-3	-721.54	1.84804
C00459	TTP		TTP|Deoxythymidine 5'-triphosphate|Deoxythymidine triphosphate|dTTP	C10H14N2O14P3	C10H14N2O14P3S0F0Cl0Mg0Fe0Se0Co0As0Br0I0R0	-3	-774.34	1.78283
C00460	dUTP		2'-Deoxyuridine 5'-triphosphate|dUTP	C9H12N2O14P3	C9H12N2O14P3S0F0Cl0Mg0Fe0Se0Co0As0Br0I0R0	-3	-773.93	1.81469
C00461	Chitin		Chitin|beta-1,4-Poly-N-acetyl-D-glucosamine|[1,4-(N-Acetyl-beta-D-glucosaminyl)]n|[1,4-(N-Acetyl-beta-D-glucosaminyl)]n+1	C24H41N3O16	C24H41N3O16P0S0F0Cl0Mg0Fe0Se0Co0As0Br0I0R0	0	-518.29	4.84219
C00463	indol		indol|2,3-Benzopyrrole|Indole	C8H7N	C8H7N1O0P0S0F0Cl0Mg0Fe0Se0Co0As0Br0I0R0	0	54.41	1.59304
C00468	Estrone		3-Hydroxy-1,3,5(10)-estratrien-17-one|Estrone	C18H22O2	C18H22N0O2P0S0F0Cl0Mg0Fe0Se0Co0As0Br0I0R0	0	-16.98	4.32493
C00469	Ethanol		ETOH|Dehydrated ethanol|Methylcarbinol|Ethyl alcohol|Ethanol	C2H6O	C2H6N0O1P0S0F0Cl0Mg0Fe0Se0Co0As0Br0I0R0	0	-43.44	0.5
C00472	Chinone		2,5-Cyclohexadiene-1,4-dione|Chinone|Quinone|p-Benzoquinone	C6H4O2	C6H4N0O2P0S0F0Cl0Mg0Fe0Se0Co0As0Br0I0R0	0	-32.56	1.62365
C00473	Retinol		Vitamin A1|Vitamin A|all-trans-Retinol|Retinol	C20H30O	C20H30N0O1P0S0F0Cl0Mg0Fe0Se0Co0As0Br0I0R0	0	70.9	2.66618
C00474	Ribitol		Adonitol|Ribitol	C5H12O5	C5H12N0O5P0S0F0Cl0Mg0Fe0Se0Co0As0Br0I0R0	0	-189.02	0.79901
C00475	Cytidine		Cytidine	C9H13N3O5	C9H13N3O5P0S0F0Cl0Mg0Fe0Se0Co0As0Br0I0R0	0	-132.88	1.92951
C00476	D-Lyxose		D-Lyxose	C5H10O5	C5H10N0O5P0S0F0Cl0Mg0Fe0Se0Co0As0Br0I0R0	0	-180.06	1.36935
C00477	Ecdysone		Ecdysone	C27H44O6	C27H44N0O6P0S0F0Cl0Mg0Fe0Se0Co0As0Br0I0R0	0	-184.59	9.46581
C00479	Propanal		Propionaldehyde|Propanal	C3H6O	C3H6N0O1P0S0F0Cl0Mg0Fe0Se0Co0As0Br0I0R0	0	-32.43	0.215606
C00481	Pyrazole		1,2-Diazole|Pyrazole	C3H4N2	C3H4N2O0P0S0F0Cl0Mg0Fe0Se0Co0As0Br0I0R0	0	33.78	1.22383
C00482	Sinapate		3,5-Dimethoxy-4-hydroxycinnamic acid|Sinapic acid|Sinapate	C11H11O5	C11H11N0O5P0S0F0Cl0Mg0Fe0Se0Co0As0Br0I0R0	-1	-121.41	1.69031
C00483	Tyramine		2-(p-Hydroxyphenyl)ethylamine|Tyramine	C8H12NO	C8H12N1O1P0S0F0Cl0Mg0Fe0Se0Co0As0Br0I0R0	1	-10.89	0.894219
C00486	Bilirubin		Bilirubin	C33H34N4O6	C33H34N4O6P0S0F0Cl0Mg0Fe0Se0Co0As0Br0I0R0	-2	-3.16	7.1632
C00487	Carnitine		3-Hydroxy-4-trimethylammoniobutanoate|gamma-Trimethyl-hydroxybutyrobetaine|Carnitine|(R)-Carnitine|Levocarnitine|3-Carboxy-2-hydroxy-N,N,N-trimethyl-1-propanaminium hydroxide, inner salt|Vitamin BT|L-gamma-Trimethyl-beta-hydroxybutyrobetaine|L-Carnitine	C7H15NO3	C7H15N1O3P0S0F0Cl0Mg0Fe0Se0Co0As0Br0I0R0	0	-65.83	1.97845
C00488	Formamide		Methanamide|Formamide	CH3NO	C1H3N1O1P0S0F0Cl0Mg0Fe0Se0Co0As0Br0I0R0	0	-28.36	0.369401
C00489	Glutarate		1,3-Propanedicarboxylic acid|Pentanedioic acid|Glutaric acid|Glutarate	C5H6O4	C5H6N0O4P0S0F0Cl0Mg0Fe0Se0Co0As0Br0I0R0	-2	-161.34	0.344476
C00490	Itaconate		Methylenesuccinic acid|Itaconic acid|Itaconate	C5H4O4	C5H4N0O4P0S0F0Cl0Mg0Fe0Se0Co0As0Br0I0R0	-2	-143.56	0.605948
C00491	L-Cystine		L-alpha-Diamino-beta-dithiolactic acid|L-Dicysteine|L-Cystine	C6H12N2O4S2	C6H12N2O4P0S2F0Cl0Mg0Fe0Se0Co0As0Br0I0R0	0	-159.61	1.32944
C00492	Melitose		6G-alpha-D-galactosylsucrose|Gossypose|Melitriose|Melitose|Raffinose	C18H32O16	C18H32N0O16P0S0F0Cl0Mg0Fe0Se0Co0As0Br0I0R0	0	-536.13	4.25369
C00493	Shikimate		3,4,5-Trihydroxy-1-cyclohexenecarboxylic acid|Shikimic acid|Shikimate	C7H9O5	C7H9N0O5P0S0F0Cl0Mg0Fe0Se0Co0As0Br0I0R0	-1	-171.29	0.954259
C00495	Sulochrin		Sulochrin	C17H16O7	C17H16N0O7P0S0F0Cl0Mg0Fe0Se0Co0As0Br0I0R0	0	-191.68	2.78169
C00497	D-Malate		D-Malic acid|D-Malate|(R)-Malate	C4H4O5	C4H4N0O5P0S0F0Cl0Mg0Fe0Se0Co0As0Br0I0R0	-2	-201	0.310287
C00498	ADPglucose		ADPglucose|Adenosine diphosphoglucose|ADP-glucose	C16H23N5O15P2	C16H23N5O15P2S0F0Cl0Mg0Fe0Se0Co0As0Br0I0R0	-2	-622.63	3.92265
C00499	Allantoate		Allantoic acid|Allantoate	C4H7N4O4	C4H7N4O4P0S0F0Cl0Mg0Fe0Se0Co0As0Br0I0R0	-1	-166.94	1.89793
C00500	Biliverdin		Biliverdin IXalpha|Biliverdin	C33H32N4O6	C33H32N4O6P0S0F0Cl0Mg0Fe0Se0Co0As0Br0I0R0	-2	12.96	8.60192
C00501	CDP-glucose		CDP-D-Glucose|CDP-glucose	C15H23N3O16P2	C15H23N3O16P2S0F0Cl0Mg0Fe0Se0Co0As0Br0I0R0	-2	-710.16	3.13926
C00502	D-Xylonate		D-Xylonate	C5H9O6	C5H9N0O6P0S0F0Cl0Mg0Fe0Se0Co0As0Br0I0R0	-1	-232.24	0.696223
C00503	Phycite		Erythrite|Phycite|Phycitol|Erythrol|Erythritol	C4H10O4	C4H10N0O4P0S0F0Cl0Mg0Fe0Se0Co0As0Br0I0R0	0	-152.6	0.615213
C00504	Folate		FOL|Folic acid|Pteroylglutamic acid|Folate	C19H17N7O6	C19H17N7O6P0S0F0Cl0Mg0Fe0Se0Co0As0Br0I0R0	-2	-109.27	3.18647
C00506	L-Cysteate		2-Amino-3-sulfopropionic acid|3-Sulfoalanine|L-Cysteic acid|L-Cysteate	C3H6NO5S	C3H6N1O5P0S1F0Cl0Mg0Fe0Se0Co0As0Br0I0R0	-1	-206.402	0.790911
C00507	L-Rhamnose		L-Mannomethylose|6-Deoxy-L-mannose|L-Rhamnose	C6H12O5	C6H12N0O5P0S0F0Cl0Mg0Fe0Se0Co0As0Br0I0R0	0	-182.05	1.49863
C00508	L-Ribulose		L-Riboketose|L-Arabinulose|L-Arabinoketose|L-erythro-Pentulose|L-Ribulose	C5H10O5	C5H10N0O5P0S0F0Cl0Mg0Fe0Se0Co0As0Br0I0R0	0	-180.95	1.22448
C00509	Naringenin		4',5,7-Trihydroxyflavanone|Naringenin	C15H12O5	C15H12N0O5P0S0F0Cl0Mg0Fe0Se0Co0As0Br0I0R0	0	-113.81	2.2303
C00510	Oleoyl-CoA		(9Z)-Octadecenoyl-CoA|Oleoyl-CoA	C39H65N7O17P3S	C39H65N7O17P3S1F0Cl0Mg0Fe0Se0Co0As0Br0I0R0	-3	-737.55	3.9411
C00511	Acrylate		Vinylformic acid|2-Propenoic acid|Acrylate|Acrylic acid|Propenoate	C3H3O2	C3H3N0O2P0S0F0Cl0Mg0Fe0Se0Co0As0Br0I0R0	-1	-64.98	0.475215
C00512	Benzoyl-CoA		Benzoyl-CoA|S-Benzoate coenzyme A	C28H37N7O17P3S	C28H37N7O17P3S1F0Cl0Mg0Fe0Se0Co0As0Br0I0R0	-3	-752.13	3.61833
C00513	CDPglycerol		CDPglycerol|CDP-glycerol	C12H19N3O13P2	C12H19N3O13P2S0F0Cl0Mg0Fe0Se0Co0As0Br0I0R0	-2	-608.06	2.03125
C00514	D-Mannonate		D-Mannonate	C6H11O7	C6H11N0O7P0S0F0Cl0Mg0Fe0Se0Co0As0Br0I0R0	-1	-268.66	0.889648
C00515	D-Ornithine		D-Ornithine	C5H13N2O2	C5H13N2O2P0S0F0Cl0Mg0Fe0Se0Co0As0Br0I0R0	1	-85.66	0.508698
C00517	Hexadecanal		16-Hexadecanal|Palmitaldehyde|Hexadecanal	C16H32O	C16H32N0O1P0S0F0Cl0Mg0Fe0Se0Co0As0Br0I0R0	0	-11.37	1.24487
C00518	Hyaluronate		Hyaluronate|Hyaluronic acid|[beta-N-Acetyl-D-glucosaminyl(1,4)beta-D-glucuronosyl(1,3)]n	C14H21NO12*2	C14H21N1O12P0S0F0Cl0Mg0Fe0Se0Co0As0Br0I0R0	0	10000000	10000000
C00519	Hypotaurine		2-Aminoethanesulfinic acid|Hypotaurine	C2H7NO2S	C2H7N1O2P0S1F0Cl0Mg0Fe0Se0Co0As0Br0I0R0	0	10000000	10000000
C00521	Limonene		Kautschin|Cajeputene|dl-Limonene|Limonene|Dipentene|(-)-(4S)-Limonene|(-)-(S)-Limonene|(-)-Limonene	C10H16	C10H16N0O0P0S0F0Cl0Mg0Fe0Se0Co0As0Br0I0R0	0	53.49	1.36417
C00522	Pantoate		R-Pantoate|Pantoic acid|Pantoate|(R)-Pantoate	C6H11O4	C6H11N0O4P0S0F0Cl0Mg0Fe0Se0Co0As0Br0I0R0	-1	-159.58	0.493225
C00523	Androsterone		3alpha-Hydroxy-5alpha-androstan-17-one|Androsterone	C19H30O2	C19H30N0O2P0S0F0Cl0Mg0Fe0Se0Co0As0Br0I0R0	0	-42.82	7.18123
C00525	D-Tryptophan		D-Tryptophan	C11H12N2O2	C11H12N2O2P0S0F0Cl0Mg0Fe0Se0Co0As0Br0I0R0	0	-25	1.57896
C00526	Deoxyuridine		2'-Deoxyuridine|2-Deoxyuridine|Deoxyuridine	C9H12N2O5	C9H12N2O5P0S0F0Cl0Mg0Fe0Se0Co0As0Br0I0R0	0	-145.43	1.80441
C00527	Glutaryl-CoA		Glutaryl-CoA	C26H38N7O19P3S	C26H38N7O19P3S1F0Cl0Mg0Fe0Se0Co0As0Br0I0R0	-4	-860.42	3.57657
C00530	Quinol		p-Benzosemiquinone|Benzosemiquinone|4-Hydroxyphenol|Quinol|Benzene-1,4-diol|1,4-Dihydroxybenzene|1,4-Benzenediol|Hydroquinone|p-Benzenediol	C6H6O2	C6H6N0O2P0S0F0Cl0Mg0Fe0Se0Co0As0Br0I0R0	0	-49.38	0.882045
C00531	Itaconyl-CoA		Itaconyl-CoA	C26H36N7O19P3S	C26H36N7O19P3S1F0Cl0Mg0Fe0Se0Co0As0Br0I0R0	-4	-842.64	3.58543
C00532	L-Lyxitol		L-Lyxitol|L-Arabinitol|L-Arabinol|L-Arabitol	C5H12O5	C5H12N0O5P0S0F0Cl0Mg0Fe0Se0Co0As0Br0I0R0	0	-189.02	0.79901
C00533	NO		Nitricoxide|Nitrogen monoxide|NO|Nitric oxide	NO	C0H0N1O1P0S0F0Cl0Mg0Fe0Se0Co0As0Br0I0R0	0	10000000	0.71845
C00534	PM		PM|Pyridoxamine	C8H13N2O2	C8H13N2O2P0S0F0Cl0Mg0Fe0Se0Co0As0Br0I0R0	1	-32.18	1.66412
C00535	Testosterone		17beta-Hydroxy-4-androsten-3-one|Testosterone	C19H28O2	C19H28N0O2P0S0F0Cl0Mg0Fe0Se0Co0As0Br0I0R0	0	-24.99	6.87186
C00536	Triphosphate		Tripolyphosphate|Inorganic triphosphate|Triphosphate	HO10P3	C0H1N0O10P3S0F0Cl0Mg0Fe0Se0Co0As0Br0I0R0	-4	10000000	10000000
C00539	Aromatic acid		Aromatic acid|Aromatic carboxylic acid	CO2R	C1H0N0O2P0S0F0Cl0Mg0Fe0Se0Co0As0Br0I0R1	-1	10000000	10000000
C00540	Cinnamoyl-CoA		Cinnamoyl-CoA	C30H39N7O17P3S	C30H39N7O17P3S1F0Cl0Mg0Fe0Se0Co0As0Br0I0R0	-3	-731.35	3.67452
C00541	Vitamin B12r		Vitamin B12r|Cob(II)alamin	C62H89CoN13O14P	C62H89N13O14P1S0F0Cl0Mg0Fe0Se0Co1As0Br0I0R0	1	10000000	10000000
C00542	Cystathionine		L-Cystathionine|Cystathionine	C7H14N2O4S	C7H14N2O4P0S1F0Cl0Mg0Fe0Se0Co0As0Br0I0R0	0	-154.91	0.955805
C00544	Homogentisate		2,5-Dihydroxyphenylacetate|2,5-Dihydroxyphenylacetic acid|Homogentisic acid|Homogentisate	C8H7O4	C8H7N0O4P0S0F0Cl0Mg0Fe0Se0Co0As0Br0I0R0	-1	-128.84	1.07086
C00545	L-Arabinonate		L-Arabinonate	C5H9O6	C5H9N0O6P0S0F0Cl0Mg0Fe0Se0Co0As0Br0I0R0	-1	-232.24	0.696223
C00547	Arterenol		4-[(1R)-2-Amino-1-hydroxyethyl]-1,2-benzenediol|Arterenol|Norepinephrine|Noradrenaline|L-Noradrenaline	C8H12NO3	C8H12N1O3P0S0F0Cl0Mg0Fe0Se0Co0As0Br0I0R0	1	-88.41	1.12943
C00548	PACT		PACT|Phenylaceticacid|Benzylformate|Benzeneacetiic acid|Phenylacetate|Benzylformic acid|Phenylacetic acid|Acetic acid,phenyl ester|Acetylphenol|Phenyl acetate	C8H8O2	C8H8N0O2P0S0F0Cl0Mg0Fe0Se0Co0As0Br0I0R0	0	-47.35	0.889963
C00552	meso-Tartrate		meso-Tartrate|meso-Tartaric acid	C4H4O6	C4H4N0O6P0S0F0Cl0Mg0Fe0Se0Co0As0Br0I0R0	-2	-239.04	0.454339
C00553	(+)-Neomenthol		(+)-Neomenthol	C10H20O	C10H20N0O1P0S0F0Cl0Mg0Fe0Se0Co0As0Br0I0R0	0	-23.31	1.05603
C00555	4-Aminobutanal		Butyraldehyde, 4-amino-|4-Aminobutyraldehyde|4-Aminobutanal	C4H10NO	C4H10N1O1P0S0F0Cl0Mg0Fe0Se0Co0As0Br0I0R0	1	-31.79	0.367003
C00556	Phenylcarbinol		Hydroxymethylbenzene|Phenylcarbinol|Phenylmethanol|Benzenemethanol|alpha-Hydroxytoluene|Benzyl alcohol	C7H8O	C7H8N0O1P0S0F0Cl0Mg0Fe0Se0Co0As0Br0I0R0	0	-8.28	0.790983
C00557	Cyclopentanone		Cyclopentanone	C5H8O	C5H8N0O1P0S0F0Cl0Mg0Fe0Se0Co0As0Br0I0R0	0	-17.38	1.03025
C00558	D-Tagaturonate		D-Tagaturonic acid|D-Tagaturonate	C6H9O7	C6H9N0O7P0S0F0Cl0Mg0Fe0Se0Co0As0Br0I0R0	-1	-262.39	1.29767
C00559	Deoxyadenosine		2'-Deoxyadenosine|Deoxyadenosine	C10H13N5O3	C10H13N5O3P0S0F0Cl0Mg0Fe0Se0Co0As0Br0I0R0	0	-5.51	2.98501
C00561	Mandelonitrile		Benzaldehyde cyanohydrin|Mandelonitrile	C8H7NO	C8H7N1O1P0S0F0Cl0Mg0Fe0Se0Co0As0Br0I0R0	0	4.68	4.98592
C00568	ABEE		p-Aminobenzoate|4-Aminobenzoic acid|ABEE|4-Aminobenzoate	C7H6NO2	C7H6N1O2P0S0F0Cl0Mg0Fe0Se0Co0As0Br0I0R0	-1	-48.99	0.945506
C00570	CDPethanolamine		CDPethanolamine|CDP-ethanolamine	C11H19N4O11P2	C11H19N4O11P2S0F0Cl0Mg0Fe0Se0Co0As0Br0I0R0	-1	-536.39	1.98758
C00571	Cyclohexanamine		Cyclohexanamine|Cyclohexylamine	C6H14N	C6H14N1O0P0S0F0Cl0Mg0Fe0Se0Co0As0Br0I0R0	1	14.49	1.26897
C00575	cAMP		cAMP|Adenosine 3',5'-phosphate|Cyclic AMP|Cyclic adenylic acid|3',5'-Cyclic AMP	C10H11N5O6P	C10H11N5O6P1S0F0Cl0Mg0Fe0Se0Co0As0Br0I0R0	-1	-191.87	3.79548
C00576	Betaine aldehyde		Betaine aldehyde	C5H12NO	C5H12N1O1P0S0F0Cl0Mg0Fe0Se0Co0As0Br0I0R0	1	21.67	1.96632
C00577	D-Glyceraldehyde		D-Glyceraldehyde	C3H6O3	C3H6N0O3P0S0F0Cl0Mg0Fe0Se0Co0As0Br0I0R0	0	-106.7	0.348594
C00579	Dihydrolipoamide		Enzyme N6-(dihydrolipoyl)lysine|Dihydrolipoamide-E|Dihydrothioctamide|Dihydrolipoamide	C8H17NOS2	C8H17N1O1P0S2F0Cl0Mg0Fe0Se0Co0As0Br0I0R0	0	-27.348	1.47715
C00580	Methyl sulfide		Methyl thioether|Methyl sulfide|Dimethyl sulfide	C2H6S	C2H6N0O0P0S1F0Cl0Mg0Fe0Se0Co0As0Br0I0R0	0	1.47	0.771443
C00581	Glycocyamine		Guanidoacetic acid|N-Amidinoglycine|Glycocyamine|Guanidinoacetic acid|Guanidinoacetate	C3H7N3O2	C3H7N3O2P0S0F0Cl0Mg0Fe0Se0Co0As0Br0I0R0	0	-75.84	1.52281
C00582	Phenylacetyl-CoA		Phenylacetyl-CoA	C29H39N7O17P3S	C29H39N7O17P3S1F0Cl0Mg0Fe0Se0Co0As0Br0I0R0	-3	-748.96	3.62421
C00583	1,2-Propanediol		(S)-Propylene glycol|(S)-1,2-Propanediol|(S)-Propane-1,2-diol|Propylene glycol|1,2-Propanediol|Propane-1,2-diol	C3H8O2	C3H8N0O2P0S0F0Cl0Mg0Fe0Se0Co0As0Br0I0R0	0	-79.95	0.326348
C00584	Dinoprostone		Dinoprostone|(5Z,13E)-(15S)-11alpha,15-Dihydroxy-9-oxoprost-13-enoate|(5Z,13E)-(15S)-11alpha,15-Dihydroxy-9-oxoprosta-5,13-dienoate|Prostaglandin E2	C20H31O5	C20H31N0O5P0S0F0Cl0Mg0Fe0Se0Co0As0Br0I0R0	-1	-112.91	1.45179
C00586	2-Deoxy-D-glucose		D-arabino-2-Deoxyhexose|2-Deoxy-D-arabino-hexose|2-Deoxy-D-glucose	C6H12O5	C6H12N0O5P0S0F0Cl0Mg0Fe0Se0Co0As0Br0I0R0	0	-178.44	1.37216
C00587	3-Hydroxybenzoate		m-Hydroxybenzoic acid|3-Hydroxybenzoate	C7H5O3	C7H5N0O3P0S0F0Cl0Mg0Fe0Se0Co0As0Br0I0R0	-1	-92.53	0.894593
C00588	Phosphocholine		O-Phosphocholine|Phosphocholine|Phosphorylcholine|Choline phosphate	C5H14NO4P	C5H14N1O4P1S0F0Cl0Mg0Fe0Se0Co0As0Br0I0R0	0	-200.31	1.97179
C00590	Coniferol		4-(3-Hydroxy-1-propenyl)-2-methoxyphenol|Coniferol|Coniferyl alcohol	C10H12O3	C10H12N0O3P0S0F0Cl0Mg0Fe0Se0Co0As0Br0I0R0	0	-51.81	1.31247
C00593	Sulfoacetaldehyde		2-Sulfoacetaldehyde|Sulfoacetaldehyde	C2H3O4S	C2H3N0O4P0S1F0Cl0Mg0Fe0Se0Co0As0Br0I0R0	-1	-152.532	0.760454
C00596	Oxopent-4-enoate		2-Hydroxypenta-2,4-dienoate|2-Oxopent-4-enoate|Oxopent-4-enoate|cis-2-Hydroxypenta-2,4-dienoate|2-Hydroxy-2,4-pentadienoate	C5H5O3	C5H5N0O3P0S0F0Cl0Mg0Fe0Se0Co0As0Br0I0R0	-1	-82.8	0.864982
C00599	Cholestenone		4-Cholesten-3-one|Cholestenone|Cholest-4-en-3-one	C27H44O	C27H44N0O1P0S0F0Cl0Mg0Fe0Se0Co0As0Br0I0R0	0	20.58	6.90065
C00601	alpha-Tolualdehyde		alpha-Tolualdehyde|Phenylacetaldehyde	C8H8O	C8H8N0O1P0S0F0Cl0Mg0Fe0Se0Co0As0Br0I0R0	0	2.82	0.797918
C00603	Ureidoglycolate		Ureidoglycolate|(S)-Ureidoglycolate|(-)-Ureidoglycolate	C3H5N2O4	C3H5N2O4P0S0F0Cl0Mg0Fe0Se0Co0As0Br0I0R0	-1	-163.98	0.971189
C00606	3-Sulfinoalanine		3-Sulfinoalanine|3-Sulphino-L-alanine|L-Cysteinesulfinic acid|3-Sulfino-L-alanine	C3H6NO4S	C3H6N1O4P0S1F0Cl0Mg0Fe0Se0Co0As0Br0I0R0	1	10000000	10000000
C00611	N-Acetyllactosamine		beta-D-Galactosyl-1,4-N-acetyl-beta-D-glucosamine|beta-D-Galactosyl-1,4-N-acetyl-D-glucosamine|N-Acetyllactosamine	C14H25NO11	C14H25N1O11P0S0F0Cl0Mg0Fe0Se0Co0As0Br0I0R0	0	-371.11	3.05383
C00612	N1-Acetylspermidine		N1-Acetylspermidine	C9H23N3O	C9H23N3O1P0S0F0Cl0Mg0Fe0Se0Co0As0Br0I0R0	2	-24.81	1.28715
C00616	Quercetin 3-sulfate		Quercetin 3-sulfate	C15H9O10S	C15H9N0O10P0S1F0Cl0Mg0Fe0Se0Co0As0Br0I0R0	-1	-300.28	2.64525
C00617	UDPgalacturonate		UDPgalacturonate|UDP-D-galacturonate	C15H19N2O18P2	C15H19N2O18P2S0F0Cl0Mg0Fe0Se0Co0As0Br0I0R0	-3	-805.77	3.08989
C00618	3-Dehydro-L-gulonate		3-Dehydro-L-gulonate	C6H9O7	C6H9N0O7P0S0F0Cl0Mg0Fe0Se0Co0As0Br0I0R0	-1	-260.64	0.719115
C00619	3-Oxo-delta4-steroid		3-Oxo-delta4-steroid	C19H28O	C19H28N0O1P0S0F0Cl0Mg0Fe0Se0Co0As0Br0I0R0	0	14.85	6.94241
C00620	Ribose 1-phosphate		D-ribose-1-phosphate|alpha-D-Ribose1-phosphate|D-Ribose 1-phosphate|Ribose 1-phosphate|alpha-D-Ribose 1-phosphate	C5H10O8P	C5H10N0O8P1S0F0Cl0Mg0Fe0Se0Co0As0Br0I0R0	-1	-394.12	1.31756
C00621	Dolichyl diphosphate		Dolichyl diphosphate|Dolichol diphosphate	C25H44O7P2	C25H44N0O7P2S0F0Cl0Mg0Fe0Se0Co0As0Br0I0R0	-2	-348.62	1.17745
C00623	Glycerol-3-phosphate		L-Glycerol 1-phosphate|sn-Glycerol 1-phosphate|Glycerol 1-phosphate|D-Glycerol 1-phosphate|GLYC-3-P|Glycerol3-phosphate|Glycerol 3-phosphate|Glycerol-3-phosphate|sn-Gro-1-P|Glycerophosphoric acid|sn-Glycerol 3-phosphate	C3H8O6P	C3H8N0O6P1S0F0Cl0Mg0Fe0Se0Co0As0Br0I0R0	-1	-328.68	0.378192
C00624	N-Acetyl-L-glutamate		N-Acetyl-L-glutamic acid|N-Acetyl-L-glutamate	C7H9NO5	C7H9N1O5P0S0F0Cl0Mg0Fe0Se0Co0As0Br0I0R0	-2	-193.73	0.730848
C00627	Pyridoxine phosphate		pyridoxine-5'-phosphate|Pyridoxine 5'-phosphate|Pyridoxine 5-phosphate|Pyridoxine phosphate	C8H11NO6P	C8H11N1O6P1S0F0Cl0Mg0Fe0Se0Co0As0Br0I0R0	-1	-279.93	1.66017
C00628	Gentisate		Gentisate|Hydroquinonecarboxylic acid|Gentisic acid|2,5-Dihydroxybenzoate	C7H5O4	C7H5N0O4P0S0F0Cl0Mg0Fe0Se0Co0As0Br0I0R0	-1	-132.01	1.0939
C00632	3-Hydroxyanthranilate		3-Hydroxyanthranilic acid|3-Hydroxyanthranilate	C7H6NO3	C7H6N1O3P0S0F0Cl0Mg0Fe0Se0Co0As0Br0I0R0	-1	-88.47	1.12185
C00633	p-Hydroxybenzaldehyde		p-Hydroxybenzaldehyde|4-Hydroxybenzaldehyde	C7H6O2	C7H6N0O2P0S0F0Cl0Mg0Fe0Se0Co0As0Br0I0R0	0	-39.83	0.902703
C00634	Chondroitin 4-sulfate		Chondroitin 4-sulfate|Chondroitin sulfate A|Chondroitin 4'-sulfate	C14H21NO14S*2	C14H21N1O14P0S1F0Cl0Mg0Fe0Se0Co0As0Br0I0R0	0	10000000	10000000
C00636	D-Mannose1-phosphate		D-Mannose1-phosphate|alpha-D-Mannose 1-phosphate|D-Mannose 1-phosphate	C6H12O9P	C6H12N0O9P1S0F0Cl0Mg0Fe0Se0Co0As0Br0I0R0	-1	-430.78	1.50566
C00637	Indoleacetaldehyde		indol-3-acetaldehyde|Indoleacetaldehyde|2-(Indol-3-yl)acetaldehyde|Indole-3-acetaldehyde	C10H9NO	C10H9N1O1P0S0F0Cl0Mg0Fe0Se0Co0As0Br0I0R0	0	28.87	1.56393
C00639	PGF2a		U 14583|Protamodin|Prostin F 2 alpha|Prostaglandin F2a|9,11,15-Trihydroxy-(5Z,9a,11a,13E,15S)-prosta-5,13-dien-1-oic acid|PGF2a|Panacelan|Enzaprost F|Enzaprost|Dinoprost|Cyclosin|Amoglandin|9a,11a-PGF2|7-[3,5-Dihydroxy-2-(3-hydroxy-1-octenyl)cyclopentyl]-5-heptenoic acid|(+)-Prostaglandin F2a|(5Z,13E)-(15S)-9alpha,11alpha,15-Trihydroxyprosta-5,13-dienoate|Prostaglandin F2alpha	C20H33O5	C20H33N0O5P0S0F0Cl0Mg0Fe0Se0Co0As0Br0I0R0	-1	-119.47	1.55833
C00642	4-Hydroxyphenylacetate		4-Hydroxyphenyl acetate|4-Hydroxyphenylacetic acid|4-Hydroxyphenylacetate	C8H7O3	C8H7N0O3P0S0F0Cl0Mg0Fe0Se0Co0As0Br0I0R0	-1	-89.36	0.86626
C00643	5-Hydroxy-L-tryptophan		5-Hydroxy-L-tryptophan	C11H12N2O3	C11H12N2O3P0S0F0Cl0Mg0Fe0Se0Co0As0Br0I0R0	0	-64.48	1.57029
C00644	D-mannitol-1-phosphate		D-mannitol-1-phosphate|D-Mannitol 1-phosphate	C6H14O9P	C6H14N0O9P1S0F0Cl0Mg0Fe0Se0Co0As0Br0I0R0	-1	-437.94	0.909703
C00645	N-Acetyl-D-mannosamine		2-Acetamido-2-deoxy-D-mannose|N-Acetyl-D-mannosamine	C8H15NO6	C8H15N1O6P0S0F0Cl0Mg0Fe0Se0Co0As0Br0I0R0	0	-212.63	1.63473
C00647	Pyridoxamine phosphate		Pyridoxamine 5'-phosphate|Pyridoxamine 5-phosphate|Pyridoxamine phosphate	C8H13N2O5P	C8H13N2O5P1S0F0Cl0Mg0Fe0Se0Co0As0Br0I0R0	0	-244.68	1.65739
C00650	4-Hydroxymandelonitrile		4-Hydroxymandelonitrile	C8H7NO2	C8H7N1O2P0S0F0Cl0Mg0Fe0Se0Co0As0Br0I0R0	0	-34.8	5.00194
C00651	4-Methylene-L-glutamate		4-Methylene-L-glutamate	C6H8NO4	C6H8N1O4P0S0F0Cl0Mg0Fe0Se0Co0As0Br0I0R0	-1	-144.73	0.654979
C00652	D-Arabinono-1,4-lactone		D-Arabinono-1,4-lactone	C5H8O5	C5H8N0O5P0S0F0Cl0Mg0Fe0Se0Co0As0Br0I0R0	0	-179.36	1.09081
C00653	(Ribitol phosphate)n		Poly(ribitol phosphate)|(Ribitol phosphate)n|(Ribitol phosphate)n+1|Poly-1,5-ribitol phosphate	C5H11O7P*2	C5H11N0O7P1S0F0Cl0Mg0Fe0Se0Co0As0Br0I0R0	0	10000000	10000000
C00663	beta-D-Glucose 1-phosphate		beta-D-Glucose 1-phosphate	C6H12O9P	C6H12N0O9P1S0F0Cl0Mg0Fe0Se0Co0As0Br0I0R0	-1	-430.78	1.50566
C00665	D-Fructose 2,6-bisphosphate		D-Fructose 2,6-bisphosphate|beta-D-Fructose 2,6-bisphosphate	C6H12O12P2	C6H12N0O12P2S0F0Cl0Mg0Fe0Se0Co0As0Br0I0R0	-2	-644.17	1.29798
C00666	LL-2,6-Diaminopimelate		LL-2-6-Diaminoheptanedioate|LL-2,6-Diaminopimelic acid|LL-2,6-Diaminopimelate|LL-2,6-Diaminoheptanedioate	C7H14N2O4	C7H14N2O4P0S0F0Cl0Mg0Fe0Se0Co0As0Br0I0R0	0	-163.68	0.604949
C00668	D-glucose-6-phosphate		glucose-6-phosphate|D-glucose-6-phosphate|alpha-D-glucose-6-phosphate|D-Glucose6-phosphate|alpha-D-Glucose 6-phosphate|Robison ester|Glucose 6-phosphate|D-Glucose 6-phosphate	C6H12O9P	C6H12N0O9P1S0F0Cl0Mg0Fe0Se0Co0As0Br0I0R0	-1	-430.78	1.50566
C00669	gamma-Glutamylcysteine		gamma-Glutamylcysteine|5-L-Glutamyl-L-cysteine|L-gamma-Glutamylcysteine|gamma-L-Glutamyl-L-cysteine	C8H13N2O5S	C8H13N2O5P0S1F0Cl0Mg0Fe0Se0Co0As0Br0I0R0	-1	-190.374	1.03631
C00670	Glycerophosphocholine		Glycerophosphocholine|sn-glycero-3-Phosphocholine	C8H20NO6P	C8H20N1O6P1S0F0Cl0Mg0Fe0Se0Co0As0Br0I0R0	0	-254.99	2.05765
C00671	3MOP		2-keto-3-methyl-valerate|2-keto-3-methylvalerate|2-Oxo-3-methylvalerate|3MOP|S-3-Methyl-2-oxopentanoate|(3S)-3-Methyl-2-oxopentanoate|(3S)-3-Methyl-2-oxopentanoic acid|(S)-3-Methyl-2-oxopentanoate|3-Methyl-2-oxopentanoate|(S)-3-Methyl-2-oxopentanoic acid	C6H9O3	C6H9N0O3P0S0F0Cl0Mg0Fe0Se0Co0As0Br0I0R0	-1	-109.64	0.396045
C00672	deoxyribose-1-phosphate		deoxyribose-1-phosphate|2-Deoxy-D-ribose1-phosphate|2-Deoxy-alpha-D-ribose 1-phosphate|2-Deoxy-D-ribose 1-phosphate	C5H10O7P	C5H10N0O7P1S0F0Cl0Mg0Fe0Se0Co0As0Br0I0R0	-1	-354.28	1.17941
C00673	deoxyribose-5-phosphate		deoxyribose-5-phosphate|2-Deoxy-D-ribose5-phosphate|2-Deoxy-D-ribose 5-phosphate	C5H10O7P	C5H10N0O7P1S0F0Cl0Mg0Fe0Se0Co0As0Br0I0R0	-1	-354.28	1.17941
C00674	Androstanedione		Androstanedione|5alpha-Androstane-3,17-dione	C19H28O2	C19H28N0O2P0S0F0Cl0Mg0Fe0Se0Co0As0Br0I0R0	0	-36.26	7.19468
C00679	5-Dehydro-4-deoxy-D-glucarate		5-Dehydro-4-deoxy-D-glucarate	C6H6O7	C6H6N0O7P0S0F0Cl0Mg0Fe0Se0Co0As0Br0I0R0	-2	-263.36	0.529171
C00680	meso-2,6-Diaminopimelate		meso-2-6-Diaminoheptanedioate|meso-Diaminoheptanedioate|meso-2,6-Diaminopimelic acid|meso-2,6-Diaminopimelate|meso-2,6-Diaminoheptanedioate	C7H14N2O4	C7H14N2O4P0S0F0Cl0Mg0Fe0Se0Co0As0Br0I0R0	0	-163.68	0.604949
C00682	2-Hydroxymuconic semialdehyde		2-Hydroxymuconic semialdehyde|2-Hydroxymuconate semialdehyde	C6H5O4	C6H5N0O4P0S0F0Cl0Mg0Fe0Se0Co0As0Br0I0R0	-1	-108.82	1.06928
C00683	D-methylmalonyl-CoA		D-methylmalonyl-CoA|(S)-3-Oxo-2-methylpropanoyl-CoA|(S)-Methylmalonyl-coenzyme A|(S)-Methylmalonyl-CoA|(S)-2-Methyl-3-oxopropionyl-CoA|(S)-2-Methyl-3-oxopropanoyl-CoA	C25H36N7O19P3S	C25H36N7O19P3S1F0Cl0Mg0Fe0Se0Co0As0Br0I0R0	-4	-863.85	3.54606
C00684	2-Dehydro-3-deoxy-L-pentonate		2-Dehydro-3-deoxy-L-pentonate|2-Dehydro-3-deoxy-L-arabinonate	C5H7O5	C5H7N0O5P0S0F0Cl0Mg0Fe0Se0Co0As0Br0I0R0	-1	-183.72	0.442672
C00688	dTDP-4-oxo-L-rhamnose		dTDP-4-oxo-L-rhamnose|dTDP-4-oxo-6-deoxy-L-mannose|dTDP-4-dehydro-6-deoxy-L-mannose	C16H22N2O15P2	C16H22N2O15P2S0F0Cl0Mg0Fe0Se0Co0As0Br0I0R0	-2	-680.33	2.86294
C00689	Trehalose 6-phosphate		D-trehalose-6-phosphate|Trehalose 6-phosphate|alpha,alpha'-Trehalose 6-phosphate	C12H22O14P	C12H22N0O14P1S0F0Cl0Mg0Fe0Se0Co0As0Br0I0R0	-1	-589.26	2.98672
C00691	2-Inosose		2-Inosose|scyllo-Inosose|2,4,6/3,5-Pentahydroxycyclohexanone	C6H10O6	C6H10N0O6P0S0F0Cl0Mg0Fe0Se0Co0As0Br0I0R0	0	-213.4	1.28396
C00692	UDP-N-acetylmuramoyl-L-alanyl-D-glutamate		UDP-N-acetylmuramoyl-L-alanyl-D-glutamate	C28H39N5O23P2	C28H39N5O23P2S0F0Cl0Mg0Fe0Se0Co0As0Br0I0R0	-4	-958.02	3.90679
C00695	Cholate		Cholic acid|3alpha,7alpha,12alpha-Trihydroxy-5beta-cholanic acid|Cholate|3alpha,7alpha,12alpha-Trihydroxy-5beta-cholanate	C24H39O5	C24H39N0O5P0S0F0Cl0Mg0Fe0Se0Co0As0Br0I0R0	-1	-165.99	7.10531
C00696	Prostaglandin D2		Prostaglandin D2|(5Z,13E)-(15S)-9alpha,15-Dihydroxy-11-oxoprosta-5,13-dienoate	C20H31O5	C20H31N0O5P0S0F0Cl0Mg0Fe0Se0Co0As0Br0I0R0	-1	-112.91	1.45179
C00697	N2		N2|Nitrogen	N2	C0H0N2O0P0S0F0Cl0Mg0Fe0Se0Co0As0Br0I0R0	0	4.4694	0.5
C00698	Cl-		Hydrochloride|Hydrogen chloride|Hydrochloric acid|Chloride ion|Cl-|HCl|Chloride	Cl	C0H0N0O0P0S0F0Cl1Mg0Fe0Se0Co0As0Br0I0R0	-1	10000000	10000000
C00700	XTP		XTP	C10H12N4O15P3	C10H12N4O15P3S0F0Cl0Mg0Fe0Se0Co0As0Br0I0R0	-3	-780.43	2.79562
C00701	Base		Base|Base1|Base2		C0H0N0O0P0S0F0Cl0Mg0Fe0Se0Co0As0Br0I0R0	10000000	10000000	10000000
C00703	Hg2+		Mercuric ion|Mercury(2+)|Mercury (charged +2)|Hg2+	Hg	C0H1N0O0P0S0F0Cl0Mg0Fe0Se0Co0As0Br0I0R0	2	10000000	10000000
C00704	O2-		Superoxideanion|O2-|Superoxide|Superoxide anion|O2.-	HO2	C0H1N0O2P0S0F0Cl0Mg0Fe0Se0Co0As0Br0I0R0	0	3.9197	0.5
C00705	dCDP		2'-Deoxycytidine 5'-diphosphate|2'-Deoxycytidine diphosphate|dCDP	C9H13N3O10P2	C9H13N3O10P2S0F0Cl0Mg0Fe0Se0Co0As0Br0I0R0	-2	-513.54	1.83592
C00708	I-		I-|Iodide	I	C0H0N0O0P0S0F0Cl0Mg0Fe0Se0Co0As0Br0I1R0	-1	10000000	10000000
C00712	Oleate		Oleic acid|Oleate|(Z)-Octadec-9-enoic acid|(9Z)-Octadecenoic acid	C18H33O2	C18H33N0O2P0S0F0Cl0Mg0Fe0Se0Co0As0Br0I0R0	-1	-38.47	1.33018
C00714	Pectin		Pectin|Poly(1,4-alpha-D-galacturonide)	C26H36O24*2	C26H36N0O24P0S0F0Cl0Mg0Fe0Se0Co0As0Br0I0R0	0	10000000	10000000
C00715	Pterin		2-Amino-4-hydroxypteridine|2-Amino-4-oxopteridine|Pterin	C6H5N5O	C6H5N5O1P0S0F0Cl0Mg0Fe0Se0Co0As0Br0I0R0	0	33.38	2.76536
C00716	L-Serine		DL-Serine|3-Hydroxyalanine|2-Amino-3-hydroxypropionic acid|Serine|L-3-Hydroxy-alanine|L-2-Amino-3-hydroxypropionic acid|L-Serine	C3H7NO3	C3H7N1O3P0S0F0Cl0Mg0Fe0Se0Co0As0Br0I0R0	0	-124.15	0.312619
C00719	BET		BET|Trimethylammonioacetate|N,N,N-Trimethylglycine|Glycine betaine|Trimethylaminoacetate|Betaine	C5H11NO2	C5H11N1O2P0S0F0Cl0Mg0Fe0Se0Co0As0Br0I0R0	0	-31.03	1.96262
C00725	Lipoate		Thioctic acid|alpha-Lipoic acid|Lipoic acid|Lipoate	C8H13O2S2	C8H13N0O2P0S2F0Cl0Mg0Fe0Se0Co0As0Br0I0R0	-1	-63.98	1.55567
C00727	Orcinol		3,5-Dihydroxytoluene|3,5-Toluenediol|5-Methylresorcinol|5-Methyl-1,3-benzenediol|Orcinol	C7H8O2	C7H8N0O2P0S0F0Cl0Mg0Fe0Se0Co0As0Br0I0R0	0	-51.01	1.06704
C00729	Tropine		3alpha-Tropanol|Tropine	C8H15NO	C8H15N1O1P0S0F0Cl0Mg0Fe0Se0Co0As0Br0I0R0	0	10000000	10000000
C00734	Chitosan		Chitosan|beta-1,4-Poly-D-glucosamine	C18H38N3O13	C18H38N3O13P0S0F0Cl0Mg0Fe0Se0Co0As0Br0I0R0	3	-429.49	4.46286
C00735	Cortisol		Reichstein's substance M|Kendall's compound F|11beta,17alpha,21-Trihydroxy-4-pregnene-3,20-dione|Hydrocortisone|Cortisol	C21H30O5	C21H30N0O5P0S0F0Cl0Mg0Fe0Se0Co0As0Br0I0R0	0	-130.78	6.83014
C00736	Cysteine		2-Amino-3-mercaptopropionic acid|Cysteine	C3H7NO2S	C3H7N1O2P0S1F0Cl0Mg0Fe0Se0Co0As0Br0I0R0	0	-83.394	0.697389
C00737	D-Aldose		D-Aldose|D-Aldose1|D-Aldose2	C6H12O6	C6H12N0O6P0S0F0Cl0Mg0Fe0Se0Co0As0Br0I0R0	0	-218.28	1.54422
C00738	D-Hexose		D-Hexose	C6H12O6	C6H12N0O6P0S0F0Cl0Mg0Fe0Se0Co0As0Br0I0R0	0	-218.28	1.54422
C00739	D-Lysine		D-2,6-Diaminohexanoic acid|D-Lysine	C6H15N2O2	C6H15N2O2P0S0F0Cl0Mg0Fe0Se0Co0As0Br0I0R0	1	-84.04	0.559228
C00740	D-Serine		D-Serine	C3H7NO3	C3H7N1O3P0S0F0Cl0Mg0Fe0Se0Co0As0Br0I0R0	0	-124.15	0.312619
C00741	DTYL		DTYL|2,3-Butanedione|Dimethylglyoxal|Biacetyl|Diacetyl	C4H6O2	C4H6N0O2P0S0F0Cl0Mg0Fe0Se0Co0As0Br0I0R0	0	-61.64	0.458926
C00742	F-		Hydrogen fluoride|Hydrofluoric acid|Fluoride ion|F-|Fluoride	F	C0H0N0O0P0S0F1Cl0Mg0Fe0Se0Co0As0Br0I0R0	-1	10000000	10000000
C00744	Macrocin		Macrocin	C45H76NO17	C45H76N1O17P0S0F0Cl0Mg0Fe0Se0Co0As0Br0I0R0	1	10000000	10000000
C00745	Nicotine		(S)-Nicotine|(S)-3-(1-methylpyrrolidin-2-yl)pyridine|Nicotine	C10H14N2	C10H14N2O0P0S0F0Cl0Mg0Fe0Se0Co0As0Br0I0R0	0	80.59	1.7132
C00747	Pyridine		Azabenzene|Pyridine	C5H5N	C5H5N1O0P0S0F0Cl0Mg0Fe0Se0Co0As0Br0I0R0	0	44.52	1.60883
C00748	Siroheme		Siroheme	C42H36FeN4O16	C42H36N4O16P0S0F1Cl0Mg0Fe1Se0Co0As0Br0I0R0	-8	10000000	10000000
C00750	Spermine		SPRM|N,N'-Bis(3-aminopropyl)-1,4-butanediamine|Spermine	C10H30N4	C10H30N4O0P0S0F0Cl0Mg0Fe0Se0Co0As0Br0I0R0	4	15.6	2.04072
C00751	Supraene		Supraene|Spinacene|Squalene	C30H50	C30H50N0O0P0S0F0Cl0Mg0Fe0Se0Co0As0Br0I0R0	0	161.68	3.15853
C00755	Vanillin		4-Hydroxy-3-methoxybenzaldehyde|Vanillaldehyde|Vanillin|4-Hydroxy-3-methoxy-benzaldehyde	C8H8O3	C8H8N0O3P0S0F0Cl0Mg0Fe0Se0Co0As0Br0I0R0	0	-64.66	1.15841
C00756	1-Octanol		1-Octanol	C8H18O	C8H18N0O1P0S0F0Cl0Mg0Fe0Se0Co0As0Br0I0R0	0	-33.81	0.636781
C00757	Berberine		Umbellatine|Berberine	C20H18NO4	C20H18N1O4P0S0F0Cl0Mg0Fe0Se0Co0As0Br0I0R0	1	-7.68	4.62176
C00758	Bergaptol		5-Hydroxyfuranocoumarin|5-Hydroxypsoralen|Bergaptol	C11H6O4	C11H6N0O4P0S0F0Cl0Mg0Fe0Se0Co0As0Br0I0R0	0	-84.62	3.03048
C00761	Coniferin		Coniferin	C16H22O8	C16H22N0O8P0S0F0Cl0Mg0Fe0Se0Co0As0Br0I0R0	0	-210.29	2.13506
C00762	Cortisone		Reichstein's substance Fa|Kendall's compound E|17alpha,21-Dihydroxy-4-pregnene-3,11,20-trione|Cortisone	C21H28O5	C21H28N0O5P0S0F0Cl0Mg0Fe0Se0Co0As0Br0I0R0	0	-124.22	6.83963
C00763	D-Proline		D-Proline	C5H8NO2	C5H8N1O2P0S0F0Cl0Mg0Fe0Se0Co0As0Br0I0R0	-1	-62.54	0.943971
C00764	D-Sorbose		D-xylo-Hexulose|D-Sorbose	C6H12O6	C6H12N0O6P0S0F0Cl0Mg0Fe0Se0Co0As0Br0I0R0	0	-217.61	1.3695
C00766	Flavanone		2,3-Dihydroflavone|Flavanone	C15H12O2	C15H12N0O2P0S0F0Cl0Mg0Fe0Se0Co0As0Br0I0R0	0	4.63	2.0662
C00770	L-Idonate		L-Idonate	C6H11O7	C6H11N0O7P0S0F0Cl0Mg0Fe0Se0Co0As0Br0I0R0	-1	-268.66	0.889648
C00772	Mevaldate		Mevaldic acid|Mevaldate	C6H10O4	C6H10N0O4P0S0F0Cl0Mg0Fe0Se0Co0As0Br0I0R0	0	-139.28	1.07789
C00774	Phloretin		Phloretin	C15H14O5	C15H14N0O5P0S0F0Cl0Mg0Fe0Se0Co0As0Br0I0R0	0	-121.43	2.15119
C00777	Tretin M		all-trans-Vitamin A1 acid|Tretin M|trans-Retinoic acid|Ro 1-5488|all-trans-Vitamin A acid|all-trans-Tretinoin|all-trans-Retinoic acid|all-trans-beta-Retinoic acid|all-(E)-Retinoic acid|AGN 100335|beta-Retinoic acid|(all-E)-3,7-Dimethyl-9-(2,6,6-trimethyl-1-cyclohexen-1-yl)-2,4,6,8- nonatetraenoic acid|3,7-Dimethyl-9-(2,6,6-trimethyl-1-cyclohexene-1-yl)-2,4,6,8- nonatetraenoic acid (ECL)|Tretinoin…	C20H27O2	C20H27N0O2P0S0F0Cl0Mg0Fe0Se0Co0As0Br0I0R0	-1	26.13	2.67485
C00779	Scytalone		3,4-Dihydro-3,6,8-trihydoroxy-1(2H)-napthalenone|Scytalone	C10H10O4	C10H10N0O4P0S0F0Cl0Mg0Fe0Se0Co0As0Br0I0R0	0	-107.65	1.58832
C00780	Serotonin		Enteramine|5-Hydroxytryptamine|Serotonin|3-(2-Aminoethyl)-1H-indol-5-ol	C10H13N2O	C10H13N2O1P0S0F0Cl0Mg0Fe0Se0Co0As0Br0I0R0	1	15.16	1.56627
C00783	Tropinone		3-Tropanone|Tropinone	C8H13NO	C8H13N1O1P0S0F0Cl0Mg0Fe0Se0Co0As0Br0I0R0	0	10000000	10000000
C00785	Urocanate		Urocanic acid|Urocanate	C6H5N2O2	C6H5N2O2P0S0F0Cl0Mg0Fe0Se0Co0As0Br0I0R0	-1	-26.85	1.29588
C00786	Vestitone		Vestitone|(-)-Vestitone	C16H14O5	C16H14N0O5P0S0F0Cl0Mg0Fe0Se0Co0As0Br0I0R0	0	-99.16	2.25237
C00788	L-Adrenaline		4-[(1R)-1-Hydroxy-2-(methylamino)ethyl]-1,2-benzenediol|(R)-(-)-Adnephrine|(R)-(-)-Epirenamine|(R)-(-)-Epinephrine|(R)-(-)-Adrenaline|L-Adrenaline	C9H14NO3	C9H14N1O3P0S0F0Cl0Mg0Fe0Se0Co0As0Br0I0R0	1	-79.86	1.43495
C00789	CDP-ribitol		CDP 5-ester with D-ribitol|CDP-ribitol	C14H23N3O15P2	C14H23N3O15P2S0F0Cl0Mg0Fe0Se0Co0As0Br0I0R0	-2	-680.9	2.15192
C00791	Creatinine		1-Methylglycocyamidine|Creatinine	C4H7N3O	C4H7N3O1P0S0F0Cl0Mg0Fe0Se0Co0As0Br0I0R0	0	-6.19	2.79874
C00792	D-Arginine		D-2-Amino-5-guanidinovaleric acid|D-Arginine	C6H15N4O2	C6H15N4O2P0S0F0Cl0Mg0Fe0Se0Co0As0Br0I0R0	1	-73.77	1.56283
C00793	D-Cysteine		D-Amino-3-mercaptopropionic acid|D-Cysteine	C3H7NO2S	C3H7N1O2P0S1F0Cl0Mg0Fe0Se0Co0As0Br0I0R0	0	-83.394	0.697389
C00794	Sorbitol		Sorbitol|L-Gulitol|D-Glucitol|D-Sorbitol	C6H14O6	C6H14N0O6P0S0F0Cl0Mg0Fe0Se0Co0As0Br0I0R0	0	-225.44	0.98839
C00795	D-Tagatose		lyxo-Hexulose|D-Tagatose	C6H12O6	C6H12N0O6P0S0F0Cl0Mg0Fe0Se0Co0As0Br0I0R0	0	-217.61	1.3695
C00797	Ethylamine		Ethylamine	C2H8N	C2H8N1O0P0S0F0Cl0Mg0Fe0Se0Co0As0Br0I0R0	1	-8.28	0.240844
C00798	Formyl-CoA		Formyl-CoA	C22H33N7O17P3S	C22H33N7O17P3S1F0Cl0Mg0Fe0Se0Co0As0Br0I0R0	-3	-784.18	3.50678
C00799	Isoflavone		Isoflavone	C15H10O2	C15H10N0O2P0S0F0Cl0Mg0Fe0Se0Co0As0Br0I0R0	0	10.4	2.17411
C00800	Gulonate		Gulonic acid|Gulonate|L-Gulonic acid|L-Gulonate	C6H11O7	C6H11N0O7P0S0F0Cl0Mg0Fe0Se0Co0As0Br0I0R0	-1	-268.66	0.889648
C00802	Oxalurate		Oxalurate|Monooxalylurea|Oxaluric acid|Oxalureate	C3H3N2O4	C3H3N2O4P0S0F0Cl0Mg0Fe0Se0Co0As0Br0I0R0	-1	-153.5	1.01716
C00803	Valerate		n-Valeric acid|n-Pentanoate|Valerianic acid|Valeric acid|Pentanoic acid|Valerate|Pentanoate	C5H9O2	C5H9N0O2P0S0F0Cl0Mg0Fe0Se0Co0As0Br0I0R0	-1	-81.89	0.305911
C00804	Propynoate		Acetylenemonocarboxylate|Acetylenecarboxylic acid|Propiolic acid|Propynoate	C3HO2	C3H1N0O2P0S0F0Cl0Mg0Fe0Se0Co0As0Br0I0R0	-1	19.2	5.27848
C00805	SALC		SALC|Salicylic acid|o-Hydroxybenzoic acid|Salicylate	C7H5O3	C7H5N0O3P0S0F0Cl0Mg0Fe0Se0Co0As0Br0I0R0	-1	-92.53	0.894593
C00806	L-Tryptophan		alpha-Amino-beta-(3-indolyl)-propionic acid|(S)-alpha-Amino-beta-(3-indolyl)-propionic acid|Tryptophan|L-Tryptophan	C11H12N2O2	C11H12N2O2P0S0F0Cl0Mg0Fe0Se0Co0As0Br0I0R0	0	-25	1.57896
C00808	D-Camphor		D-Camphor|(+)-Camphor	C10H16O	C10H16N0O1P0S0F0Cl0Mg0Fe0Se0Co0As0Br0I0R0	0	-36.69	6.17023
C00809	(-)-Camphor		(-)-Camphor	C10H16O	C10H16N0O1P0S0F0Cl0Mg0Fe0Se0Co0As0Br0I0R0	0	-36.69	6.17023
C00810	ACTN		(R)-3-Hydroxybutan-2-one|(R)-Dimethylketol|(R)-3-Hydroxy-2-butanone|(R)-2-Acetoin|(R)-Acetoin|ACTN|Dimethylketol|3-Hydroxy-2-butanone|3-Hydroxybutan-2-one|2-Acetoin|Acetoin	C4H8O2	C4H8N0O2P0S0F0Cl0Mg0Fe0Se0Co0As0Br0I0R0	0	-72.12	0.345267
C00811	4-Coumarate		trans-p-Hydroxycinnamate|4-Hydroxycinnamate|4-Hydroxycinnamic acid|trans-4-Hydroxycinnamate|p-Coumaric acid|4-Coumarate	C9H7O3	C9H7N0O3P0S0F0Cl0Mg0Fe0Se0Co0As0Br0I0R0	-1	-71.75	1.10005
C00813	Malonylurea		Malonylurea|Barbituric acid|Barbiturate	C4H2N2O3	C4H2N2O3P0S0F0Cl0Mg0Fe0Se0Co0As0Br0I0R0	-2	10000000	10000000
C00814	Biochanin A		Biochanin A	C16H12O5	C16H12N0O5P0S0F0Cl0Mg0Fe0Se0Co0As0Br0I0R0	0	-93.39	2.35176
C00815	Citramalate		2-Methylmalic acid|alpha-Hydroxypyrotartaric acid|Citramalic acid|Citramalate	C5H6O5	C5H6N0O5P0S0F0Cl0Mg0Fe0Se0Co0As0Br0I0R0	-2	-202.61	0.416598
C00817	D-Altronate		D-altronatete|D-Altronate	C6H11O7	C6H11N0O7P0S0F0Cl0Mg0Fe0Se0Co0As0Br0I0R0	-1	-268.66	0.889648
C00818	D-Glucarate		D-Glucosaccharic acid|d-Saccharic acid|L-Gularic acid|D-Glucaric acid|D-Glucarate	C6H8O8	C6H8N0O8P0S0F0Cl0Mg0Fe0Se0Co0As0Br0I0R0	-2	-311.88	0.823313
C00819	D-Glutamine		D-2-Aminoglutaramic acid|D-Glutamine	C5H10N2O3	C5H10N2O3P0S0F0Cl0Mg0Fe0Se0Co0As0Br0I0R0	0	-121.69	0.606668
C00820	D-Threonine		D-2-Amino-3-hydroxybutyric acid|D-Threonine	C4H9NO3	C4H9N1O3P0S0F0Cl0Mg0Fe0Se0Co0As0Br0I0R0	0	-124.34	0.414886
C00821	DNA adenine		DNA adenine	C20H27N5O16P3R2	C20H27N5O16P3S0F0Cl0Mg0Fe0Se0Co0As0Br0I0R2	-3	10000000	10000000
C00822	Dopaquinone		Dopaquinone	C9H9NO4	C9H9N1O4P0S0F0Cl0Mg0Fe0Se0Co0As0Br0I0R0	0	-111.23	1.32893
C00823	Hexadecanol		16-Hexadecanol|Palmityl alcohol|Cetyl alcohol|Hexadecanol|1-Hexadecanol	C16H34O	C16H34N0O1P0S0F0Cl0Mg0Fe0Se0Co0As0Br0I0R0	0	-20.85	1.3275
C00825	Bekanamycin		Nebramycin factor 5|Bekanamycin|Kanamycin B	C18H42N5O10	C18H42N5O10P0S0F0Cl0Mg0Fe0Se0Co0As0Br0I0R0	5	-320.83	4.0052
C00826	Pretyrosine		Pretyrosine|L-Arogenic acid|L-Arogenate	C10H12NO5	C10H12N1O5P0S0F0Cl0Mg0Fe0Se0Co0As0Br0I0R0	-1	-161.4	1.3158
C00828	mql7		mql7|Menaquinol 7|Menaquinone|Menatetrenone	C46H66O2	C46H66N0O2P0S0F0Cl0Mg0Fe0Se0Co0As0Br0I0R0	0	152.181	4.2582
C00829	Naphthalene		Naphthalene	C10H8	C10H8N0O0P0S0F0Cl0Mg0Fe0Se0Co0As0Br0I0R0	0	43.071	2.34009
C00830	Oxomalonate		Mesoxalic acid|Ketomalonic acid|Oxomalonic acid|Oxomalonate	C3O5	C3H0N0O5P0S0F0Cl0Mg0Fe0Se0Co0As0Br0I0R0	-2	-189.68	0.464371
C00831	Pantetheine		(R)-Pantetheine|Pantetheine	C11H22N2O4S	C11H22N2O4P0S1F0Cl0Mg0Fe0Se0Co0As0Br0I0R0	0	-135.144	1.57968
C00835	Sepiapterin		Sepiapterin	C9H11N5O3	C9H11N5O3P0S0F0Cl0Mg0Fe0Se0Co0As0Br0I0R0	0	-34.72	2.64525
C00836	Sphinganine		2-Amino-1,3-dihydroxyoctadecane|Dihydrosphingosine|Sphinganine	C18H40NO2	C18H40N1O2P0S0F0Cl0Mg0Fe0Se0Co0As0Br0I0R0	1	-58.44	1.39353
C00841	Xanthotoxol		8-Hydroxypsoralen|8-Hydroxyfuranocoumarin|Xanthotoxol	C11H6O4	C11H6N0O4P0S0F0Cl0Mg0Fe0Se0Co0As0Br0I0R0	0	-84.62	3.03048
C00842	dTDPglucose		dTDP-alpha-D-glucose|dTDPglucose|dTDP-D-glucose|dTDP-glucose	C16H24N2O16P2	C16H24N2O16P2S0F0Cl0Mg0Fe0Se0Co0As0Br0I0R0	-2	-723.12	2.95151
C00843	l-Menthone		p-Menthan-3-one|l-Menthone|(-)-Menthone	C10H18O	C10H18N0O1P0S0F0Cl0Mg0Fe0Se0Co0As0Br0I0R0	0	-16.75	0.97535
C00844	(R)-Prunasin		(R)-Prunasin	C14H17NO6	C14H17N1O6P0S0F0Cl0Mg0Fe0Se0Co0As0Br0I0R0	0	-153.8	5.22031
C00845	2-Furoyl-CoA		2-Furoyl-CoA	C26H35N7O18P3S	C26H35N7O18P3S1F0Cl0Mg0Fe0Se0Co0As0Br0I0R0	-3	-785.2	4.20733
C00846	3-Oxoadipate		3-ketoadipate|3-Keto-adipate|3-Oxoadipic acid|3-Oxoadipate	C6H6O5	C6H6N0O5P0S0F0Cl0Mg0Fe0Se0Co0As0Br0I0R0	-2	-189.74	0.388669
C00847	4-Pyridoxate		4-Pyridoxic acid|4-Pyridoxate	C8H8NO4	C8H8N1O4P0S0F0Cl0Mg0Fe0Se0Co0As0Br0I0R0	-1	-112.2	1.66664
C00848	6-Oxocineole		(1R,4S)-1,3,3-Trimethyl-2-oxabicyclo[2.2.2]octan-6-one|6-Oxocineole	C10H16O2	C10H16N0O2P0S0F0Cl0Mg0Fe0Se0Co0As0Br0I0R0	0	10000000	10000000
C00850	Arylsulfate		phenyl sulfate|Phenylsulfate|Aryl sulfate|Arylsulfate|Phenol sulfate	C6H5O4S	C6H5N0O4P0S1F0Cl0Mg0Fe0Se0Co0As0Br0I0R0	-1	-124.4	1.04368
C00852	Chlorogenate		trans-5-O-Caffeoyl-D-quinate|Caffeoyl quinic acid|Chlorogenic acid|Chlorogenate	C16H17O9	C16H17N0O9P0S0F0Cl0Mg0Fe0Se0Co0As0Br0I0R0	-1	-282.98	1.71996
C00853	Cbl		Vitamin B12s|Cbl|Cob(I)alamin	C62H89CoN13O14P	C62H89N13O14P1S0F0Cl0Mg0Fe0Se0Co1As0Br0I0R0	0	10000000	10000000
C00854	Hexalin		Cyclohexan-1-ol|Hexahydrophenol|Hexalin|Cyclohexanol	C6H12O	C6H12N0O1P0S0F0Cl0Mg0Fe0Se0Co0As0Br0I0R0	0	-20.76	1.26006
C00855	D-Methionine		D-2-Amino-4-(methylthio)butyric acid|D-Methionine	C5H11NO2S	C5H11N1O2P0S1F0Cl0Mg0Fe0Se0Co0As0Br0I0R0	0	-75.91	0.815146
C00856	DNA cytosine		DNA cytosine|Cytosine (in DNA)	C19H27N3O17P3R2	C19H27N3O17P3S0F0Cl0Mg0Fe0Se0Co0As0Br0I0R2	-3	10000000	10000000
C00857	Deamido-NAD		Deamido-NAD|Deamido-NAD+|Deamino-NAD+	C21H24N6O15P2	C21H24N6O15P2S0F0Cl0Mg0Fe0Se0Co0As0Br0I0R0	-2	-572.03	4.30267
C00858	Formononetin		Formononetin	C16H12O4	C16H12N0O4P0S0F0Cl0Mg0Fe0Se0Co0As0Br0I0R0	0	-53.91	2.24933
C00859	Gibberellin 1		Gibberellin 1|Gibberellin A1	C19H23O6	C19H23N0O6P0S0F0Cl0Mg0Fe0Se0Co0As0Br0I0R0	-1	10000000	10000000
C00860	L-Histidinol		L-Histidinol	C6H12N3O	C6H12N3O1P0S0F0Cl0Mg0Fe0Se0Co0As0Br0I0R0	1	-2.41	1.14372
C00861	L-Rhamnulose		L-Rhamnulose	C6H12O5	C6H12N0O5P0S0F0Cl0Mg0Fe0Se0Co0As0Br0I0R0	0	-181.19	0.718809
C00862	Methanofuran		Methanofuran	C34H40N4O15	C34H40N4O15P0S0F0Cl0Mg0Fe0Se0Co0As0Br0I0R0	-4	-466.4	2.87692
C00864	PAN		PAN|R-Pantothenate|(R)-Pantothenate|Pantothenic acid|Pantothenate	C9H16NO5	C9H16N1O5P0S0F0Cl0Mg0Fe0Se0Co0As0Br0I0R0	-1	-188.54	0.850688
C00869	2-Oxostearate		2-Oxostearate|2-Oxooctadecanoic acid	C18H33O3	C18H33N0O3P0S0F0Cl0Mg0Fe0Se0Co0As0Br0I0R0	-1	-88.39	1.35077
C00870	PNP		4-Hydroxynitrobenzene|Niphen|PNP|p-Nitrophenol|4-Nitrophenol	C6H5NO3	C6H5N1O3P0S0F0Cl0Mg0Fe0Se0Co0As0Br0I0R0	0	10000000	10000000
C00872	Aminomalonate		Aminomalonate	C3H4NO4	C3H4N1O4P0S0F0Cl0Mg0Fe0Se0Co0As0Br0I0R0	-1	-167.37	0.33333
C00876	Coenzyme F420		Coenzyme F420	C29H32N5O18P	C29H32N5O18P1S0F0Cl0Mg0Fe0Se0Co0As0Br0I0R0	-4	-653.72	3.32613
C00878	D-Arabinonate		D-Arabinonate	C5H9O6	C5H9N0O6P0S0F0Cl0Mg0Fe0Se0Co0As0Br0I0R0	-1	-232.24	0.696223
C00879	D-Mucic acid		D-Galactaric acid|D-Mucic acid|D-Galactarate	C6H8O8	C6H8N0O8P0S0F0Cl0Mg0Fe0Se0Co0As0Br0I0R0	-2	-311.88	0.823313
C00880	D-Galactonate		D-Galactonic acid|D-Galactonate	C6H11O7	C6H11N0O7P0S0F0Cl0Mg0Fe0Se0Co0As0Br0I0R0	-1	-268.66	0.889648
C00881	Deoxycytidine		2'-Deoxycytidine|Deoxycytidine	C9H13N3O4	C9H13N3O4P0S0F0Cl0Mg0Fe0Se0Co0As0Br0I0R0	0	-93.04	1.83795
C00882	Dephospho-CoA		Dephospho-CoA	C21H33N7O13P2S	C21H33N7O13P2S1F0Cl0Mg0Fe0Se0Co0As0Br0I0R0	-2	-539.494	3.4599
C00884	Homocarnosine		N-(4-Amino-1-oxobutyryl)histidine|gamma-Aminobutyryl histidine|L-Homocarnosine|Homocarnosine	C10H16N4O3	C10H16N4O3P0S0F0Cl0Mg0Fe0Se0Co0As0Br0I0R0	0	-72.97	1.34751
C00885	Isochorismate		Isochorismic acid|Isochorismate	C10H8O6	C10H8N0O6P0S0F0Cl0Mg0Fe0Se0Co0As0Br0I0R0	-2	-169.49	1.40729
C00887	Nitrous oxide		Dinitrogen oxide|Dinitrogen monoxide|Nitrous oxide	N2O	C0H0N2O1P0S0F0Cl0Mg0Fe0Se0Co0As0Br0I0R0	1	18.2552	1.5241
C00888	Pentanoyl-CoA		Pentanoyl-CoA	C26H41N7O17P3S	C26H41N7O17P3S1F0Cl0Mg0Fe0Se0Co0As0Br0I0R0	-3	-780.97	3.58314
C00897	alpha-Maltose		alpha-Malt sugar|alpha-Maltose	C12H22O11	C12H22N0O11P0S0F0Cl0Mg0Fe0Se0Co0As0Br0I0R0	0	-376.76	3.02215
C00898	Tartrate		L-tartarate|(-)-Tartaric acid|(2S,3S)-Tartaric acid|D-Tartaric acid|D-Tartrate|(S,S)-Tartrate|(S,S)-Tartaric acid|L-tartrate|(+)-Tartaric acid|(2R,3R)-Tartaric acid|2,3-Dihydroxybutanedioic acid|Tartrate|Tartaric acid|L-Tartaric acid|(R,R)-Tartrate|(R,R)-Tartaric acid	C4H4O6	C4H4N0O6P0S0F0Cl0Mg0Fe0Se0Co0As0Br0I0R0	-2	-239.04	0.454339
C00899	11-cis-Retinol		11-cis-Retinol	C20H30O	C20H30N0O1P0S0F0Cl0Mg0Fe0Se0Co0As0Br0I0R0	0	70.9	2.66618
C00903	Cinnamaldehyde		Cinnamaldehyde	C9H8O	C9H8N0O1P0S0F0Cl0Mg0Fe0Se0Co0As0Br0I0R0	0	20.43	1.04708
C00904	Citramalyl-CoA		Citramalyl-CoA	C26H38N7O20P3S	C26H38N7O20P3S1F0Cl0Mg0Fe0Se0Co0As0Br0I0R0	-4	-901.69	3.59866
C00905	D-Fructuronate		D-Fructuronic acid|D-Fructuronate	C6H9O7	C6H9N0O7P0S0F0Cl0Mg0Fe0Se0Co0As0Br0I0R0	-1	-262.39	1.29767
C00906	Dihydrothymine		5,6-Dihydro-5-methyluracil|Dihydrothymine|5,6-Dihydrothymine	C5H8N2O2	C5H8N2O2P0S0F0Cl0Mg0Fe0Se0Co0As0Br0I0R0	0	-72.07	1.44122
C00908	Gentamicin C1a		Gentamicin C1a	C19H44N5O7	C19H44N5O7P0S0F0Cl0Mg0Fe0Se0Co0As0Br0I0R0	5	-195.7	3.51297
C00909	LTA4		(5S,6S,7E,9E,11Z,14Z)-5,6-epoxyicosa-7,9,11,14-tetraenoate|(7E,9E,11Z,14Z)-(5S,6S)-5,6-Epoxyicosa-7,9,11,14-tetraenoate|(7E,9E,11Z,14Z)-(5S,6S)-5,6-Epoxyeicosa-7,9,11,14-tetraenoate|(7E,9E,11Z,14Z)-(5S,6S)-5,6-Epoxyeicosa-7,9,11,14-tetraenoic acid|LTA4|Leukotriene A4	C20H29O3	C20H29N0O3P0S0F0Cl0Mg0Fe0Se0Co0As0Br0I0R0	-1	6.45	2.89857
C00916	Cephalosporin C		Cephalosporin C	C16H20N3O8S	C16H20N3O8P0S1F0Cl0Mg0Fe0Se0Co0As0Br0I0R0	-1	-256.55	1.98321
C00918	Chloramphenicol		Chloramphenicol	C11H12N2O5Cl2	C11H12N2O5P0S0F0Cl2Mg0Fe0Se0Co0As0Br0I0R0	0	10000000	10000000
C00919	Choline sulfate		Choline sulfate	C5H13NO4S	C5H13N1O4P0S1F0Cl0Mg0Fe0Se0Co0As0Br0I0R0	0	-102.31	2.08563
C00920	CoA-glutathione		Coenzyme A-glutathione mixed disulfide|CoA-glutathione	C31H47N10O22P3S2	C31H47N10O22P3S2F0Cl0Mg0Fe0Se0Co0As0Br0I0R0	-4	-965.77	4.3296
C00921	Dihydropteroate		7,8-Dihydropteroate|Dihydropteroate	C14H13N6O3	C14H13N6O3P0S0F0Cl0Mg0Fe0Se0Co0As0Br0I0R0	-1	-2.14	2.78346
C00922	Dimethylmaleic acid		Dimethylmaleic acid|2,3-Dimethylmaleate	C6H6O4	C6H6N0O4P0S0F0Cl0Mg0Fe0Se0Co0As0Br0I0R0	-2	-145.2	0.973731
C00927	Isonocardicin A		Isonocardicin A	C23H23N4O9	C23H23N4O9P0S0F0Cl0Mg0Fe0Se0Co0As0Br0I0R0	-1	-221	3.95594
C00931	Porphobilinogen		Porphobilinogen	C10H13N2O4	C10H13N2O4P0S0F0Cl0Mg0Fe0Se0Co0As0Br0I0R0	-1	-118.18	1.36903
C00933	Sinapine		Sinapine|Sinapoylcholine	C16H24NO5	C16H24N1O5P0S0F0Cl0Mg0Fe0Se0Co0As0Br0I0R0	1	-59.92	2.65107
C00934	Sugar phosphate		Sugar phosphate	C12H22O14P	C12H22N0O14P1S0F0Cl0Mg0Fe0Se0Co0As0Br0I0R0	-1	-589.26	2.98672
C00935	UDP-L-arabinose		UDP-L-arabinose	C14H20N2O16P2	C14H20N2O16P2S0F0Cl0Mg0Fe0Se0Co0As0Br0I0R0	-2	-724.33	2.96697
C00937	D-Lactaldehyde		D-2-Hydroxypropionaldehyde|D-Lactaldehyde|(R)-Lactaldehyde	C3H6O2	C3H6N0O2P0S0F0Cl0Mg0Fe0Se0Co0As0Br0I0R0	0	-70.47	0.279396
C00940	2-Oxoglutaramate		2-Oxoglutaramic acid|2-Oxoglutaramate	C5H6NO4	C5H6N1O4P0S0F0Cl0Mg0Fe0Se0Co0As0Br0I0R0	-1	-146.46	0.660992
C00941	3',5'-Cyclic CMP		Cytidine 3',5'-cyclic monophosphate|3',5'-Cyclic CMP	C9H11N3O7P	C9H11N3O7P1S0F0Cl0Mg0Fe0Se0Co0As0Br0I0R0	-1	-279.4	2.97884
C00942	cGMP		cGMP|Cyclic GMP|Guanosine 3',5'-cyclic phosphate|Guanosine 3',5'-cyclic monophosphate|3',5'-Cyclic GMP	C10H11N5O7P	C10H11N5O7P1S0F0Cl0Mg0Fe0Se0Co0As0Br0I0R0	-1	-242.32	3.56573
C00944	5-Dehydroquinate		5-Dehydroquinic acid|3-Dehydroquinic acid|5-Dehydroquinate|3-Dehydroquinate	C7H9O6	C7H9N0O6P0S0F0Cl0Mg0Fe0Se0Co0As0Br0I0R0	-1	-214.49	0.920613
C00950	DTE		DTE|erythro-1,4-Dimercapto-2,3-butanediol|Dithioerythritol	C4H10O2S2	C4H10N0O2P0S2F0Cl0Mg0Fe0Se0Co0As0Br0I0R0	0	-71.088	1.34386
C00951	Estradiol		Estradiol|beta-Estradiol|Estradiol-17beta	C18H24O2	C18H24N0O2P0S0F0Cl0Mg0Fe0Se0Co0As0Br0I0R0	0	-23.54	4.32598
C00954	Indoleacetate		Indoleacetic acid|Indoleacetate|(Indol-3-yl)acetate|Indole-3-acetic acid|Indole-3-acetate	C10H8NO2	C10H8N1O2P0S0F0Cl0Mg0Fe0Se0Co0As0Br0I0R0	-1	-23.83	1.55926
C00955	Tryptophol		Tryptophol|Indole-3-ethanol	C10H11NO	C10H11N1O1P0S0F0Cl0Mg0Fe0Se0Co0As0Br0I0R0	0	19.39	1.56779
C00956	L-2-Aminoadipate		L-2-Aminohexanedioate|L-2-Aminoadipic acid|L-alpha-Aminoadipic acid|L-alpha-Aminoadipate|L-2-Aminoadipate	C6H10NO4	C6H10N1O4P0S0F0Cl0Mg0Fe0Se0Co0As0Br0I0R0	-1	-162.51	0.424839
C00957	Mercaptopyruvate		3-Mercaptopyruvate|Mercaptopyruvate	C3H3O3S	C3H3N0O3P0S1F0Cl0Mg0Fe0Se0Co0As0Br0I0R0	-1	-108.164	0.700296
C00961	Sterigmatocystin		Sterigmatocystin	C18H12O6	C18H12N0O6P0S0F0Cl0Mg0Fe0Se0Co0As0Br0I0R0	0	-114.99	4.958
C00964	(-)-trans-Carveol		(-)-trans-Carveol	C10H16O	C10H16N0O1P0S0F0Cl0Mg0Fe0Se0Co0As0Br0I0R0	0	9.97	0.981597
C00966	2-Dehydropantoate		2-Dehydropantoate	C6H9O4	C6H9N0O4P0S0F0Cl0Mg0Fe0Se0Co0As0Br0I0R0	-1	-149.1	0.487978
C00971	4-Pyridoxolactone		4-Pyridoxolactone	C8H7NO3	C8H7N1O3P0S0F0Cl0Mg0Fe0Se0Co0As0Br0I0R0	0	-47.04	2.23459
C00974	Aromadendrin		(+)-Aromadendrin|(+)-Dihydrokaempferol|Aromadendrin|Dihydrokaempferol	C15H12O6	C15H12N0O6P0S0F0Cl0Mg0Fe0Se0Co0As0Br0I0R0	0	-153.65	2.27251
C00975	Dihydroxyfumarate		Dihydroxyfumaric acid|Dihydroxyfumarate	C4H2O6	C4H2N0O6P0S0F0Cl0Mg0Fe0Se0Co0As0Br0I0R0	-2	-220.9	0.981902
C00976	GDP-D-mannuronate		GDP-D-mannuronic acid|GDP-D-mannuronate	C16H20N5O17P2	C16H20N5O17P2S0F0Cl0Mg0Fe0Se0Co0As0Br0I0R0	-3	-716.3	3.67567
C00977	L-Tryptophanamide		L-Tryptophanamide	C11H14N3O	C11H14N3O1P0S0F0Cl0Mg0Fe0Se0Co0As0Br0I0R0	1	17.44	1.65646
C00978	N-Acetylserotonin		N-Acetyl-5-hydroxytryptamine|N-Acetylserotonin	C12H14N2O2	C12H14N2O2P0S0F0Cl0Mg0Fe0Se0Co0As0Br0I0R0	0	-14.44	1.68683
C00979	O-Acetyl-L-serine		O3-Acetyl-L-serine|O-Acetyl-L-serine	C5H9NO4	C5H9N1O4P0S0F0Cl0Mg0Fe0Se0Co0As0Br0I0R0	0	-161.6	0.521363
C00982	Renilla luciferin		Renilla luciferin	C26H21N3O2	C26H21N3O2P0S0F0Cl0Mg0Fe0Se0Co0As0Br0I0R0	0	103.63	3.16942
C00986	1,3-Propanediamine		Propane-1,3-diamine|1,3-Propanediamine|Trimethylenediamine|1,3-Diaminopropane	C3H12N2	C3H12N2O0P0S0F0Cl0Mg0Fe0Se0Co0As0Br0I0R0	2	-7.64	0.472275
C00988	2-Phosphoglycolate		Phosphoglycolic acid|2-Phosphoglycolate	C2H3O6P	C2H3N0O6P1S0F0Cl0Mg0Fe0Se0Co0As0Br0I0R0	-2	-335.48	0.212863
C00990	5-Aminopentanamide		5-Aminopentanamide	C5H13N2O	C5H13N2O1P0S0F0Cl0Mg0Fe0Se0Co0As0Br0I0R0	1	-40.43	0.651784
C00991	beta-L-Aldose 1-phosphate		alpha-D-Aldose 1-phosphate|beta-L-Aldose 1-phosphate	C6H12O9P	C6H12N0O9P1S0F0Cl0Mg0Fe0Se0Co0As0Br0I0R0	-1	-428.46	0.829726
C00992	Aquacobalamin		Aquacobalamin|Aquacob(III)alamin	C62H90CoN13O15P	C62H90N13O15P1S0F0Cl0Mg0Fe0Se0Co1As0Br0I0R0	1	10000000	10000000
C00993	Ala-Ala		D-Ala-D-Ala|D-Alanyl-D-alanine|Ala-Ala	C6H12N2O3	C6H12N2O3P0S0F0Cl0Mg0Fe0Se0Co0As0Br0I0R0	0	-118.69	0.781426
C01001	Formylmethanofuran		Formylmethanofuran	C35H39N4O16	C35H39N4O16P0S0F0Cl0Mg0Fe0Se0Co0As0Br0I0R0	-5	-494.35	3.31202
C01004	Gynesine		Gynesine|Caffearin|Betaine nicotinate|1-Methylpyridinio-3-carboxylate|Trigenelline|Trigonelline|N-Methylnicotinate	C7H7NO2	C7H7N1O2P0S0F0Cl0Mg0Fe0Se0Co0As0Br0I0R0	0	-31.21	1.46729
C01007	Reduced riboflavin		Reduced riboflavin	C17H22N4O6	C17H22N4O6P0S0F0Cl0Mg0Fe0Se0Co0As0Br0I0R0	0	-133.83	2.48842
C01008	Trimethylsulfonium		Trimethylsulfonium	C3H9S	C3H9N0O0P0S1F0Cl0Mg0Fe0Se0Co0As0Br0I0R0	1	10.95	2.07592
C01010	Allophanate		Allophanic acid|Allophanate|Urea-1-carboxylate	C2H3N2O3	C2H3N2O3P0S0F0Cl0Mg0Fe0Se0Co0As0Br0I0R0	-1	-127.56	0.950749
C01011	L-Citramalyl-CoA		L-Citramalyl-CoA|(3S)-Citramalyl-CoA	C26H38N7O20P3S	C26H38N7O20P3S1F0Cl0Mg0Fe0Se0Co0As0Br0I0R0	-4	-901.69	3.59866
C01012	(R)-Pantolactone		(3R)-Dihydro-3-hydroxy-4,4-dimethyl-2(3H)-Furanone|(R)-Pantoyl lactone|(R)-Pantolactone	C6H10O3	C6H10N0O3P0S0F0Cl0Mg0Fe0Se0Co0As0Br0I0R0	0	-104.61	0.983277
C01013	Hydracrylic acid		Hydracrylic acid|3-Hydroxypropionic acid|3-Hydroxypropionate|3-Hydroxypropanoic acid|3-Hydroxypropanoate	C3H5O3	C3H5N0O3P0S0F0Cl0Mg0Fe0Se0Co0As0Br0I0R0	-1	-121.36	0.242966
C01015	L-Hydroxyproline		L-Hydroxyproline|4-Hydroxy-L-proline	C5H8NO3	C5H8N1O3P0S0F0Cl0Mg0Fe0Se0Co0As0Br0I0R0	-1	-102.38	0.861325
C01019	L-Fucose		L-Fucose|6-Deoxy-L-galactose	C6H12O5	C6H12N0O5P0S0F0Cl0Mg0Fe0Se0Co0As0Br0I0R0	0	-182.05	1.49863
C01020	6-Hydroxynicotinate		6-Hydroxynicotinic acid|6-Hydroxynicotinate	C6H4NO3	C6H4N1O3P0S0F0Cl0Mg0Fe0Se0Co0As0Br0I0R0	-1	-75.15	1.35082
C01024	Hydroxymethylbilane		Hydroxymethylbilane	C40H38N4O17	C40H38N4O17P0S0F0Cl0Mg0Fe0Se0Co0As0Br0I0R0	-8	-479.5	6.2222
C01026	Dimethylglycine		Dimethylglycine|N,N-Dimethylglycine	C4H9NO2	C4H9N1O2P0S0F0Cl0Mg0Fe0Se0Co0As0Br0I0R0	0	-73.28	1.19852
C01028	N6-Hydroxy-L-lysine		N6-Hydroxy-L-lysine	C6H14N2O3	C6H14N2O3P0S0F0Cl0Mg0Fe0Se0Co0As0Br0I0R0	0	-108.79	0.691801
C01029	N8-Acetylspermidine		N8-Acetylspermidine	C9H23N3O	C9H23N3O1P0S0F0Cl0Mg0Fe0Se0Co0As0Br0I0R0	2	-24.81	1.28715
C01031	S-Formylglutathione		S-Formylglutathione	C11H16N3O7S	C11H16N3O7P0S1F0Cl0Mg0Fe0Se0Co0As0Br0I0R0	-1	-253.14	1.66276
C01034	3-Oxo-delta5-steroid		3-Oxo-delta5-steroid	C19H28O	C19H28N0O1P0S0F0Cl0Mg0Fe0Se0Co0As0Br0I0R0	0	16.4	6.93826
C01035	4-Guanidinobutanoate		4-Guanidinobutanoate	C5H11N3O2	C5H11N3O2P0S0F0Cl0Mg0Fe0Se0Co0As0Br0I0R0	0	-72.6	1.54293
C01036	4-Maleylacetoacetate		4-Maleylacetoacetic acid|4-Maleylacetoacetate	C8H6O6	C8H6N0O6P0S0F0Cl0Mg0Fe0Se0Co0As0Br0I0R0	-2	-197.26	0.821204
C01037	7-8-Diaminononanoate		7-8-Diaminononanoate|7,8-Diaminononanoate	C9H21N2O2	C9H21N2O2P0S0F0Cl0Mg0Fe0Se0Co0As0Br0I0R0	1	-80.99	0.681339
C01040	L-Gulonolactone		L-Gulonolactone|L-Gulonic acid gamma-lactone|gamma-Gulonolactone|L-Gulono-gamma-lactone|L-Gulono-1,4-lactone	C6H10O6	C6H10N0O6P0S0F0Cl0Mg0Fe0Se0Co0As0Br0I0R0	0	-215.78	1.15083
C01041	Ascorbate radical		Ascorbate radical|Monodehydroascorbate radical|Monodehydroascorbate	C6H5O6	C6H5N0O6P0S0F0Cl0Mg0Fe0Se0Co0As0Br0I0R0	-2	-186.21	1.51465
C01042	N-Acetyl-L-aspartate		N-Acetyl-L-aspartate	C6H7NO5	C6H7N1O5P0S0F0Cl0Mg0Fe0Se0Co0As0Br0I0R0	-2	-195.35	0.714851
C01043	N-Carbamoylsarcosine		N-Carbamoylsarcosine	C4H7N2O3	C4H7N2O3P0S0F0Cl0Mg0Fe0Se0Co0As0Br0I0R0	-1	-115.69	1.39925
C01044	N-Formyl-L-aspartate		N-Formyl-L-aspartate	C5H5NO5	C5H5N1O5P0S0F0Cl0Mg0Fe0Se0Co0As0Br0I0R0	-2	-193.7	0.702586
C01046	N-Methyl-L-glutamate		N-Methyl-L-glutamic acid|N-Methyl-L-glutamate	C6H10NO4	C6H10N1O4P0S0F0Cl0Mg0Fe0Se0Co0As0Br0I0R0	-1	-155.58	0.961982
C01047	L-Theanine		L-Theanine|N5-Ethyl-L-glutamine	C7H14N2O3	C7H14N2O3P0S0F0Cl0Mg0Fe0Se0Co0As0Br0I0R0	0	-115.26	0.757717
C01048	Polyprenyl phosphate		Polyprenyl phosphate	C10H18O4P	C10H18N0O4P1S0F0Cl0Mg0Fe0Se0Co0As0Br0I0R0	-1	-203.09	1.028
C01050	UDP-MurNAc		UDP-MurNAc|UDP-N-acetylmuramic acid|UDP-N-acetylmuramate	C20H28N3O19P2	C20H28N3O19P2S0F0Cl0Mg0Fe0Se0Co0As0Br0I0R0	-3	-820.27	3.25087
C01051	UroporphyrinogenIII		uroporphyrinogen-iii|UroporphyrinogenIII|Uroporphyrinogen III	C40H36N4O16	C40H36N4O16P0S0F0Cl0Mg0Fe0Se0Co0As0Br0I0R0	-8	10000000	10000000
C01053	(R)-4-Dehydropantoate		(R)-4-Dehydropantoate	C6H9O4	C6H9N0O4P0S0F0Cl0Mg0Fe0Se0Co0As0Br0I0R0	-1	-150.1	0.463498
C01054	Squalene 2,3-oxide		(S)-Squalene-2,3-epoxide|Squalene 2,3-oxide|Squalene 2,3-epoxide|(S)-2,3-Epoxysqualene	C30H50O	C30H50N0O1P0S0F0Cl0Mg0Fe0Se0Co0As0Br0I0R0	0	119.31	3.2166
C01056	(S)-6-Hydroxynicotine		(S)-6-Hydroxynicotine	C10H14N2O	C10H14N2O1P0S0F0Cl0Mg0Fe0Se0Co0As0Br0I0R0	0	42.33	1.65623
C01059	2,5-Dihydroxypyridine		2,5-Dihydroxypyridine	C5H5NO2	C5H5N1O2P0S0F0Cl0Mg0Fe0Se0Co0As0Br0I0R0	0	-32	1.34254
C01060	L-Diiodotyrosine		L-Diiodotyrosine|3,5-Diiodotyrosine|3,5-Diiodo-L-tyrosine	C9H9NO3I2	C9H9N1O3P0S0F0Cl0Mg0Fe0Se0Co0As0Br0I2R0	0	-53.29	2.8454
C01061	Fumarylacetoacetate		4-fumaryl-acetoacetate|Fumarylacetoacetate|4-Fumarylacetoacetic acid|4-Fumarylacetoacetate	C8H6O6	C8H6N0O6P0S0F0Cl0Mg0Fe0Se0Co0As0Br0I0R0	-2	-197.26	0.821204
C01062	5-Dehydrogluconate		5-Dehydrogluconate|5-Dehydro-D-gluconate	C6H9O7	C6H9N0O7P0S0F0Cl0Mg0Fe0Se0Co0As0Br0I0R0	-1	-260.64	0.719115
C01063	Pimeloyl-CoA		Pimeloyl-CoA|6-Carboxyhexanoyl-CoA	C28H42N7O19P3S	C28H42N7O19P3S1F0Cl0Mg0Fe0Se0Co0As0Br0I0R0	-4	-857.18	3.61942
C01066	Dihydroresorcinol		Dihydroresorcinol|1,3-Cyclohexanedione|Cyclohexane-1,3-dione	C6H8O2	C6H8N0O2P0S0F0Cl0Mg0Fe0Se0Co0As0Br0I0R0	0	-47.48	1.14769
C01068	Ribitol 5-phosphate		L-Ribitol 1-phosphate|Ribitol 5-phosphate|D-Ribitol 5-phosphate	C5H12O8P	C5H12N0O8P1S0F0Cl0Mg0Fe0Se0Co0As0Br0I0R0	-1	-401.52	0.721674
C01069	Desulfoglucotropeolin		Desulfoglucotropeolin	C14H19NO6S	C14H19N1O6P0S1F0Cl0Mg0Fe0Se0Co0As0Br0I0R0	0	-144.49	3.70111
C01073	N-Acetyl-beta-alanine		N-Acetyl-beta-alanine	C5H8NO3	C5H8N1O3P0S0F0Cl0Mg0Fe0Se0Co0As0Br0I0R0	-1	-115.71	0.688307
C01075	N-Sulfo-D-glucosamine		N-Sulfo-D-glucosamine	C6H12NO8S	C6H12N1O8P0S1F0Cl0Mg0Fe0Se0Co0As0Br0I0R0	-1	-290.033	1.74661
C01079	ProtoporphyrinogenIX		ProtoporphyrinogenIX|Protoporphyrinogen IX	C34H38N4O4	C34H38N4O4P0S0F0Cl0Mg0Fe0Se0Co0As0Br0I0R0	-2	10000000	10000000
C01080	Reduced coenzyme F420		Reduced coenzyme F420	C29H34N5O18P	C29H34N5O18P1S0F0Cl0Mg0Fe0Se0Co0As0Br0I0R0	-4	-661.18	3.42319
C01081	Thiamine phosphate		thiamine-phosphate|Thiaminmonophosphate|TMP|Thiamine phosphate|Thiamin phosphate|Thiamine monophosphate|Thiamin monophosphate	C12H17N4O4PS	C12H17N4O4P1S1F0Cl0Mg0Fe0Se0Co0As0Br0I0R0	0	-160.32	2.56704
C01083	TRHL		TRHL|Trehalose|alpha,alpha'-Trehalose|alpha,alpha-Trehalose	C12H22O11	C12H22N0O11P0S0F0Cl0Mg0Fe0Se0Co0As0Br0I0R0	0	-376.76	3.02215
C01087	(R)-2-Hydroxyglutarate		(R)-2-Hydroxyglutarate	C5H6O5	C5H6N0O5P0S0F0Cl0Mg0Fe0Se0Co0As0Br0I0R0	-2	-199.38	0.345549
C01088	(R)-3,3-Dimethylmalate		(R)-3,3-Dimethylmalate	C6H8O5	C6H8N0O5P0S0F0Cl0Mg0Fe0Se0Co0As0Br0I0R0	-2	-202.8	0.474233
C01090	16alpha-Hydroxysteroid		16alpha-Hydroxysteroid	C19H32O2	C19H32N0O2P0S0F0Cl0Mg0Fe0Se0Co0As0Br0I0R0	0	-49.38	7.18835
C01091	Deacetylvindoline		Desacetylvindoline|17-O-Deacetylvindoline|Deacetylvindoline	C23H30N2O5	C23H30N2O5P0S0F0Cl0Mg0Fe0Se0Co0As0Br0I0R0	0	10000000	10000000
C01092	8-Amino-7-oxononanoate		8-Amino-7-oxononanoic acid|8-Amino-7-oxononanoate	C9H17NO3	C9H17N1O3P0S0F0Cl0Mg0Fe0Se0Co0As0Br0I0R0	0	-108.22	0.557806
C01093	Cellobiose-1,5-lactone		Cellobiose-1,5-lactone|Cellobiono-1,5-lactone	C12H20O11	C12H20N0O11P0S0F0Cl0Mg0Fe0Se0Co0As0Br0I0R0	0	-374.5	2.48743
C01094	D-fructose-1-phosphate		fructose-1-phosphate|Fructose 1-phosphate|D-fructose-1-phosphate|D-Fructose1-phosphate|D-Fructose 1-phosphate	C6H12O9P	C6H12N0O9P1S0F0Cl0Mg0Fe0Se0Co0As0Br0I0R0	-1	-431.67	1.3115
C01096	Sorbitol 6-phosphate		D-Glucitol 6-phosphate|D-Sorbitol 6-phosphate|Sorbitol 6-phosphate	C6H14O9P	C6H14N0O9P1S0F0Cl0Mg0Fe0Se0Co0As0Br0I0R0	-1	-437.94	0.909703
C01097	D-Tagatose 6-phosphate		D-Tagatose 6-phosphate	C6H12O9P	C6H12N0O9P1S0F0Cl0Mg0Fe0Se0Co0As0Br0I0R0	-1	-431.67	1.3115
C01099	L-Fuculose1-phosphate		L-Fuculose1-phosphate|L-Fuculose 1-phosphate	C6H12O8P	C6H12N0O8P1S0F0Cl0Mg0Fe0Se0Co0As0Br0I0R0	-1	-393.69	1.46971
C01100	L-histidinol-phosphate		L-histidinol-phosphate|L-Histidinol phosphate	C6H12N3O4P	C6H12N3O4P1S0F0Cl0Mg0Fe0Se0Co0As0Br0I0R0	0	-214.91	1.14783
C01101	L-ribulose-5-phosphate		L-ribulose-5-phosphate|L-Ribulose 5-phosphate	C5H10O8P	C5H10N0O8P1S0F0Cl0Mg0Fe0Se0Co0As0Br0I0R0	-1	-393.5	0.57012
C01102	O-Phospho-L-homoserine		O-Phospho-L-homoserine	C4H9NO6P	C4H9N1O6P1S0F0Cl0Mg0Fe0Se0Co0As0Br0I0R0	-1	-335.03	0.360919
C01103	Orotidylic acid		orotidine-5'-phosphate|orotidine 5-phosphate|Orotidine5-phosphate|Orotidylic acid|Orotidine 5'-phosphate	C10H11N2O11P	C10H11N2O11P1S0F0Cl0Mg0Fe0Se0Co0As0Br0I0R0	-2	-479.18	1.89879
C01107	5-phosphomevalonate		(R)-Mevalonic acid 5-phosphate|(R)-5-Phosphomevaloonic acid|(R)-5-Phosphomevalonate|5-phosphomevalonate	C6H11O7P	C6H11N0O7P1S0F0Cl0Mg0Fe0Se0Co0As0Br0I0R0	-2	-370.27	0.472803
C01108	Pyrogallol		1,2,3-Benzenetriol|Pyrogallic acid|Pyrogallol|1,2,3-Trihydroxybenzene	C6H6O3	C6H6N0O3P0S0F0Cl0Mg0Fe0Se0Co0As0Br0I0R0	0	-88.86	1.09822
C01109	4-Methylene-L-glutamine		4-Methylene-L-glutamine	C6H10N2O3	C6H10N2O3P0S0F0Cl0Mg0Fe0Se0Co0As0Br0I0R0	0	-102.29	0.809382
C01110	2-Oxo-5-aminovalerate		2-Oxo-5-aminovalerate|alpha-Keto-delta-aminopentanoate|2-Oxo-5-aminopentanoate|2-Oxo-5-amino-pentanoate|5-Amino-2-oxopentanoate|5-Amino-2-oxopentanoic acid	C5H9NO3	C5H9N1O3P0S0F0Cl0Mg0Fe0Se0Co0As0Br0I0R0	0	-110.43	0.431284
C01111	7,8-Dihydroxykynurenate		7,8-Dihydroxykynurenate	C10H6NO5	C10H6N1O5P0S0F0Cl0Mg0Fe0Se0Co0As0Br0I0R0	-1	-137.77	1.792
C01112	D-Arabinose5-phosphate		D-Arabinose5-phosphate|D-Arabinose 5-phosphate	C5H10O8P	C5H10N0O8P1S0F0Cl0Mg0Fe0Se0Co0As0Br0I0R0	-1	-392.04	0.643001
C01113	6-Phospho-D-galactose		6-Phospho-D-galactose|D-Galactose 6-phosphate	C6H12O9P	C6H12N0O9P1S0F0Cl0Mg0Fe0Se0Co0As0Br0I0R0	-1	-430.78	1.50566
C01114	L-Arabinono-1,4-lactone		L-Arabinono-1,4-lactone	C5H8O5	C5H8N0O5P0S0F0Cl0Mg0Fe0Se0Co0As0Br0I0R0	0	-179.36	1.09081
C01115	L-Galactono-1,4-lactone		L-Galactono-1,4-lactone	C6H10O6	C6H10N0O6P0S0F0Cl0Mg0Fe0Se0Co0As0Br0I0R0	0	-215.78	1.15083
C01118	O-Succinyl-L-homoserine		O-Succinyl-L-homoserine	C8H12NO6	C8H12N1O6P0S0F0Cl0Mg0Fe0Se0Co0As0Br0I0R0	-1	-236.19	0.642288
C01119	Oxidized dithiothreitol		Oxidized dithiothreitol	C4H8O2S2	C4H8N0O2P0S2F0Cl0Mg0Fe0Se0Co0As0Br0I0R0	0	-65.52	1.57731
C01120	Sphinganine 1-phosphate		Dihydrosphingosine 1-phosphate|Sphinganine 1-phosphate	C18H40NO5P	C18H40N1O5P1S0F0Cl0Mg0Fe0Se0Co0As0Br0I0R0	0	-270.94	1.38549
C01121	Streptidine 6-phosphate		Streptidine 6-phosphate	C8H20N6O7P	C8H20N6O7P1S0F0Cl0Mg0Fe0Se0Co0As0Br0I0R0	1	-338.18	3.32317
C01123	(-)-trans-Isopiperitenol		(-)-trans-Isopiperitenol	C10H16O	C10H16N0O1P0S0F0Cl0Mg0Fe0Se0Co0As0Br0I0R0	0	9.97	0.981597
C01125	2-Dehydropantolactone		2-Dehydropantolactone|2-Dehydropantoyl lactone|Dihydro-4,4-dimethyl-2,3-Furandione	C6H8O3	C6H8N0O3P0S0F0Cl0Mg0Fe0Se0Co0As0Br0I0R0	0	-95.59	1.01146
C01126	2-trans,6-trans-Farnesol		2-trans,6-trans-Farnesol	C15H26O	C15H26N0O1P0S0F0Cl0Mg0Fe0Se0Co0As0Br0I0R0	0	37.5	1.5241
C01127	4-Hydroxy-2-oxoglutarate		D-4-Hydroxy-2-oxoglutarate|4-Hydroxy-2-oxoglutaric acid|4-Hydroxy-2-oxoglutarate	C5H4O6	C5H4N0O6P0S0F0Cl0Mg0Fe0Se0Co0As0Br0I0R0	-2	-226.94	0.402699
C01131	L-Rhamnulose 1-phosphate		L-Rhamnulose 1-phosphate	C6H12O8P	C6H12N0O8P1S0F0Cl0Mg0Fe0Se0Co0As0Br0I0R0	-1	-393.69	0.656381
C01132	N-Acetyl-D-chondrosamine		2-Acetamido-2-deoxy-D-galactose|N-Acetyl-D-chondrosamine|N-Acetyl-D-galactosamine	C8H15NO6	C8H15N1O6P0S0F0Cl0Mg0Fe0Se0Co0As0Br0I0R0	0	-212.63	1.63473
C01133	N-Acetyl-D-glucosaminate		N-Acetyl-D-glucosaminate	C8H14NO7	C8H14N1O7P0S0F0Cl0Mg0Fe0Se0Co0As0Br0I0R0	-1	-263.01	1.03885
C01134	Phosphopantetheine		Pantetheine4-phosphate|D-Pantetheine 4'-phosphate|Phosphopantetheine|4'-Phosphopantetheine|Pantetheine 4'-phosphate	C11H22N2O7PS	C11H22N2O7P1S1F0Cl0Mg0Fe0Se0Co0As0Br0I0R0	-1	-347.644	1.57259
C01137	S-Adenosylmethioninamine		S-Adenosyl-(5')-3-methylthiopropylamine|(5-Deoxy-5-adenosyl)(3-aminopropyl)methylsulfonium salt|S-Adenosylmethioninamine	C14H24N6O3S	C14H24N6O3P0S1F0Cl0Mg0Fe0Se0Co0As0Br0I0R0	2	13.01	3.68026
C01138	Streptomycin 6-phosphate		Streptomycin 6-phosphate	C21H42N7O15P	C21H42N7O15P1S0F0Cl0Mg0Fe0Se0Co0As0Br0I0R0	2	-566.52	4.89141
C01142	L-beta-Lysine		L-beta-Lysine|(3S)-3,6-Diaminohexanoate	C6H15N2O2	C6H15N2O2P0S0F0Cl0Mg0Fe0Se0Co0As0Br0I0R0	1	-84.04	0.559228
C01143	5-diphosphomevalonate		(R)-5-Diphosphomevalonate|5-diphosphomevalonate	C6H11O10P2	C6H11N0O10P2S0F0Cl0Mg0Fe0Se0Co0As0Br0I0R0	-3	-578.27	0.488289
C01146	Tartronate semialdehyde		Tartronate semialdehyde|2-Hydroxy-3-oxopropanoate	C3H3O4	C3H3N0O4P0S0F0Cl0Mg0Fe0Se0Co0As0Br0I0R0	-1	-149.92	0.280182
C01147	2-Hydroxycyclohexan-1-one		2-Hydroxycyclohexan-1-one	C6H10O2	C6H10N0O2P0S0F0Cl0Mg0Fe0Se0Co0As0Br0I0R0	0	-54.04	1.06016
C01149	4-Trimethylammoniobutanal		4-Trimethylammoniobutanal	C7H16NO	C7H16N1O1P0S0F0Cl0Mg0Fe0Se0Co0As0Br0I0R0	1	24.91	1.98194
C01152	1-Methylhistidine		N-pros-Methyl-L-histidine|1-Methylhistidine|N(pi)-Methyl-L-histidine|N(pai)-Methyl-L-histidine	C7H11N3O2	C7H11N3O2P0S0F0Cl0Mg0Fe0Se0Co0As0Br0I0R0	0	-33.36	1.17939
C01155	Quercetin 3,3'-bissulfate		Quercetin 3,3'-bissulfate	C15H8O13S2	C15H8N0O13P0S2F0Cl0Mg0Fe0Se0Co0As0Br0I0R0	-2	-414.78	2.88926
C01156	Quercetin 3,4'-bissulfate		Quercetin 3,4'-bissulfate	C15H8O13S2	C15H8N0O13P0S2F0Cl0Mg0Fe0Se0Co0As0Br0I0R0	-2	-414.78	2.88926
C01157	trans-4-Hydroxy-L-proline		trans-4-Hydroxy-L-proline	C5H8NO3	C5H8N1O3P0S0F0Cl0Mg0Fe0Se0Co0As0Br0I0R0	-1	-102.38	0.861325
C01158	beta-Glucogallin		1-Galloyl-beta-D-glucose|beta-Glucogallin|1-Galloyl-beta-glucose|1-O-Galloyl-beta-D-glucose	C13H16O10	C13H16N0O10P0S0F0Cl0Mg0Fe0Se0Co0As0Br0I0R0	0	-340.47	2.15627
C01159	DPG		DPG|D-Greenwald ester|2,3-Disphospho-D-glycerate|2,3-Bisphospho-D-glycerate|3-Phospho-D-glycerol phosphate	C3H5O10P2	C3H5N0O10P2S0F0Cl0Mg0Fe0Se0Co0As0Br0I0R0	-3	-584.4	0.380214
C01161	Homoprotocatechuate		Homoprotocatechuate|3,4-Dihydroxyphenyl acetate|3,4-Dihydroxyphenyl acetic acid|3,4-Dihydroxyphenylacetic acid|3,4-Dihydroxyphenylacetate	C8H7O4	C8H7N0O4P0S0F0Cl0Mg0Fe0Se0Co0As0Br0I0R0	-1	-128.84	1.07086
C01162	beta-Pyrazol-1-ylalanine		beta-Pyrazol-1-ylalanine|3-(Pyrazol-1-yl)-L-alanine	C6H9N3O2	C6H9N3O2P0S0F0Cl0Mg0Fe0Se0Co0As0Br0I0R0	0	-32.95	1.2951
C01163	3-Carboxy-cis,cis-muconate		cis,cis-Butadiene-1,2,4-tricarboxylate|beta-Carboxy-cis,cis-muconate|3-Carboxy-cis,cis-muconate	C7H3O6	C7H3N0O6P0S0F0Cl0Mg0Fe0Se0Co0As0Br0I0R0	-3	-204.67	1.21949
C01164	Provitamin D3		Provitamin D3|7-Dehydrocholesterol|Cholesta-5,7-dien-3beta-ol	C27H44O	C27H44N0O1P0S0F0Cl0Mg0Fe0Se0Co0As0Br0I0R0	0	30.13	6.8189
C01165	L-Glutamate5-semialdehyde		L-glutamate-gamma-semialdehyde|L-Glutamate5-semialdehyde|L-Glutamate gamma-semialdehyde|L-Glutamate 5-semialdehyde	C5H9NO3	C5H9N1O3P0S0F0Cl0Mg0Fe0Se0Co0As0Br0I0R0	0	-111.43	0.363149
C01168	Pseudouridine 5'-phosphate		Pseudouridine 5'-phosphate	C9H12N2O9P	C9H12N2O9P1S0F0Cl0Mg0Fe0Se0Co0As0Br0I0R0	-1	-410.45	1.97197
C01170	UDP-N-acetyl-D-mannosamine		UDP-N-acetyl-D-mannosamine	C17H25N3O17P2	C17H25N3O17P2S0F0Cl0Mg0Fe0Se0Co0As0Br0I0R0	-2	-756.9	3.23624
C01171	alpha-D-Hexose 1-phosphate		alpha-D-Hexose 1-phosphate	C6H12O9P	C6H12N0O9P1S0F0Cl0Mg0Fe0Se0Co0As0Br0I0R0	-1	-430.78	1.50566
C01172	beta-D-Glucose 6-phosphate		beta-D-Glucose 6-phosphate	C6H12O9P	C6H12N0O9P1S0F0Cl0Mg0Fe0Se0Co0As0Br0I0R0	-1	-430.78	1.50566
C01173	1,3,8-Naphthalenertriol		1,3,8-Trihydroxynaphthalene|1,3,8-Naphthalenertriol	C10H8O3	C10H8N0O3P0S0F0Cl0Mg0Fe0Se0Co0As0Br0I0R0	0	-79.049	2.22846
C01175	1-O-Sinapoyl-beta-D-glucose		1-O-Sinapoyl beta-D-glucoside|1-O-Sinapoyl-beta-D-glucose	C17H22O10	C17H22N0O10P0S0F0Cl0Mg0Fe0Se0Co0As0Br0I0R0	0	-290.39	2.32199
C01176	17alpha-Hydroxyprogesterone		17alpha-Hydroxy-progesterone|Pregn-4-ene-3,20-dione-17-ol|17alpha-Hydroxy-4-pregnene-3,20-dione|17alpha-Hydroxyprogesterone	C21H30O3	C21H30N0O3P0S0F0Cl0Mg0Fe0Se0Co0As0Br0I0R0	0	-54.71	6.88796
C01177	Inositol 1-phosphate		1D-myo-Inositol 1-monophosphate|D-myo-Inositol 1-phosphate|1D-myo-Inositol 1-phosphate|myo-Inositol 1-phosphate|Inositol 1-phosphate	C6H12O9P	C6H12N0O9P1S0F0Cl0Mg0Fe0Se0Co0As0Br0I0R0	-1	-432.46	1.44976
C01179	p-hydroxyphenylpyruvate		p-hydroxyphenylpyruvate|3--4-Hydroxyphenylpyruvate|p-Hydroxyphenylpyruvic acid|4-Hydroxyphenylpyruvate|3-(4-Hydroxyphenyl)pyruvate	C9H7O4	C9H7N0O4P0S0F0Cl0Mg0Fe0Se0Co0As0Br0I0R0	-1	-115.3	0.90349
C01180	4-methylthio 2-oxobutyrate		4-methylthio 2-oxobutyrate|4-Methylthio-2-oxobutanoate|2-keto-4-methylthiobutyrate|4-Methylthio-2-oxobutanoic acid	C5H7O3S	C5H7N0O3P0S1F0Cl0Mg0Fe0Se0Co0As0Br0I0R0	-1	-100.68	0.817635
C01181	gamma-butyrobetaine		4-Trimethylammoniobutanoate|gamma-butyrobetaine	C7H15NO2	C7H15N1O2P0S0F0Cl0Mg0Fe0Se0Co0As0Br0I0R0	0	-27.79	1.97826
C01182	D-Ribulose 1,5-bisphosphate		D-Ribulose 1,5-bisphosphate	C5H10O11P2	C5H10N0O11P2S0F0Cl0Mg0Fe0Se0Co0As0Br0I0R0	-2	-606	0.567009
C01183	N,N-Dimethylaniline N-oxide		N,N-Dimethylaniline N-oxide	C8H11NO	C8H11N1O1P0S0F0Cl0Mg0Fe0Se0Co0As0Br0I0R0	0	10000000	10000000
C01185	Nicotinate ribonucleotide		NicotinateD-ribonucleotide|Nicotinic acid ribonucleotide|Nicotinate ribonucleotide|beta-Nicotinate D-ribonucleotide|Nicotinate D-ribonucleotide	C11H13NO9P	C11H13N1O9P1S0F0Cl0Mg0Fe0Se0Co0As0Br0I0R0	-1	-380.18	1.94876
C01186	(3S,5S)-3,5-Diaminocaproate		L-erythro-3,5-Diaminocaproate|(3S,5S)-3,5-Diaminocaproate|L-erythro-3,5-Diaminohexanoate|(3S,5S)-3,5-Diaminohexanoate	C6H15N2O2	C6H15N2O2P0S0F0Cl0Mg0Fe0Se0Co0As0Br0I0R0	1	-85.85	0.549852
C01187	KDO		3-Deoxyoctulosonic acid|3-Deoxy-D-manno-2-octulosonate|2-Dehydro-3-deoxy-D-octonate|KDO|3-Deoxy-D-manno-octulosonate	C8H13O8	C8H13N0O8P0S0F0Cl0Mg0Fe0Se0Co0As0Br0I0R0	-1	-292.98	0.938344
C01188	3-Hydroxyisobutyrate		3-hydroxy-isobutyrate|(S)-3-Hydroxyisobutyrate|3-Hydroxyisobutyric acid|3-Hydroxyisobutyrate|3-Hydroxy-2-methylpropanoate	C4H7O3	C4H7N0O3P0S0F0Cl0Mg0Fe0Se0Co0As0Br0I0R0	-1	-121.55	0.266825
C01189	Lathosterol		Lathosterol|5alpha-Cholest-7-en-3beta-ol	C27H46O	C27H46N0O1P0S0F0Cl0Mg0Fe0Se0Co0As0Br0I0R0	0	15.57	6.9016
C01192	Palmitoylglycerone phosphate		Palmitoylglycerone phosphate	C19H36O7P	C19H36N0O7P1S0F0Cl0Mg0Fe0Se0Co0As0Br0I0R0	-1	-335.43	1.49034
C01197	Caffeate		cis-Caffeic acid|3,4-Dihydroxycinnamic acid|Caffeic acid|Caffeate|trans-Caffeate|3,4-Dihydroxy-trans-cinnamate	C9H7O4	C9H7N0O4P0S0F0Cl0Mg0Fe0Se0Co0As0Br0I0R0	-1	-111.23	1.26745
C01198	Melilotate		3-(2-Hydroxyphenyl)propionate|Melilotate|3-(2-Hydroxyphenyl)propionic acid|2-Hydroxyphenylpropanoate|3-(2-Hydroxyphenyl)propanoate	C9H9O3	C9H9N0O3P0S0F0Cl0Mg0Fe0Se0Co0As0Br0I0R0	-1	-87.74	0.879507
C01201	N(omega)-(ADP-D-ribosyl)-L-arginine		N(omega)-(ADP-D-ribosyl)-L-arginine	C21H34N9O15P2	C21H34N9O15P2S0F0Cl0Mg0Fe0Se0Co0As0Br0I0R0	-1	-609.78	4.18301
C01204	Phytate		1D-myo-Inositol hexakisphosphate|Inositol 1,2,3,4,5,6-hexakisphosphate|myo-Inositol 1,2,3,4,5,6-hexakisphosphate|D-myo-Inositol 1,2,3,4,5,6-hexakisphosphate|1D-myo-Inositol 1,2,3,4,5,6-hexakisphosphate|Phytate|Phytic acid|myo-Inositol hexakisphosphate	C6H12O24P6	C6H12N0O24P6S0F0Cl0Mg0Fe0Se0Co0As0Br0I0R0	-6	-1494.96	1.60926
C01205	D-3-Amino-isobutanoate		D-3-Amino-isobutanoate|(R)-3-Amino-2-methylpropanoate	C4H9NO2	C4H9N1O2P0S0F0Cl0Mg0Fe0Se0Co0As0Br0I0R0	0	-86.3	0.306163
C01207	3-(3,4-Dihydroxyphenyl)lactate		3-(3,4-Dihydroxyphenyl)lactate	C9H9O5	C9H9N0O5P0S0F0Cl0Mg0Fe0Se0Co0As0Br0I0R0	-1	-165.26	1.11782
C01209	Malonyl-acyl-carrierprotein-		Malonyl-[acyl-carrier protein]|Malonyl-acyl-carrierprotein-	C14H22N2O10PRS	C14H22N2O10P1S1F0Cl0Mg0Fe0Se0Co0As0Br0I0R1	-2	10000000	10000000
C01210	N-Methylethanolamine phosphate		N-Methylethanolamine phosphate	C3H10NO4P	C3H10N1O4P1S0F0Cl0Mg0Fe0Se0Co0As0Br0I0R0	0	-248.46	0.937015
C01212	UDP-N-acetylmuramoyl-L-alanine		UDP-N-acetylmuramoyl-L-alanine	C23H33N4O20P2	C23H33N4O20P2S0F0Cl0Mg0Fe0Se0Co0As0Br0I0R0	-3	-851.04	3.52681
C01213	L-methylmalonyl-CoA		L-methylmalonyl-CoA|(R)-Methylmalonyl-CoA|(R)-3-Oxo-2-methylpropanoyl-CoA|(R)-2-Methyl-3-oxopropionyl-CoA|(R)-2-Methyl-3-oxopropanoyl-CoA	C25H36N7O19P3S	C25H36N7O19P3S1F0Cl0Mg0Fe0Se0Co0As0Br0I0R0	-4	-863.85	3.54606
C01214	scyllo-Inosamine		scyllo-Inosamine|1-Amino-1-deoxy-scyllo-inositol	C6H14NO5	C6H14N1O5P0S0F0Cl0Mg0Fe0Se0Co0As0Br0I0R0	1	-184.71	1.45428
C01215	2-(Acetamidomethylene)succinate		2-(Acetamidomethylene)succinate	C7H7NO5	C7H7N1O5P0S0F0Cl0Mg0Fe0Se0Co0As0Br0I0R0	-2	-173.48	0.871208
C01216	2-Dehydro-3-deoxy-D-galactonate		2-Dehydro-3-deoxy-D-galactonate	C6H9O6	C6H9N0O6P0S0F0Cl0Mg0Fe0Se0Co0As0Br0I0R0	-1	-220.14	0.587848
C01217	H4MPT		H4MPT|5,6,7,8-Tetrahydromethanopterin	C30H42N6O16P	C30H42N6O16P1S0F0Cl0Mg0Fe0Se0Co0As0Br0I0R0	-3	-544.24	3.41429
C01218	6-Phospho-2-dehydro-D-gluconate		2-Dehydro-D-gluconate 6-phosphate|6-Phospho-2-dehydro-D-gluconate	C6H9O10P	C6H9N0O10P1S0F0Cl0Mg0Fe0Se0Co0As0Br0I0R0	-2	-470.68	0.681737
C01219	CDP-4-dehydro-6-deoxy-D-glucose		CDP-4-dehydro-6-deoxy-D-glucose	C15H21N3O15P2	C15H21N3O15P2S0F0Cl0Mg0Fe0Se0Co0As0Br0I0R0	-2	-667.37	2.99814
C01220	Inositol 1,4-bisphosphate		Inositol 1,4-bisphosphate|myo-Inositol 1,4-bisphosphate|D-myo-Inositol 1,4-bisphosphate|1D-myo-Inositol 1,4-bisphosphate	C6H12O12P2	C6H12N0O12P2S0F0Cl0Mg0Fe0Se0Co0As0Br0I0R0	-2	-644.96	1.42645
C01221	Dihydrostreptomycin 6-phosphate		Dihydrostreptomycin 6-phosphate	C21H44N7O15P	C21H44N7O15P1S0F0Cl0Mg0Fe0Se0Co0As0Br0I0R0	2	-576	4.91208
C01222	GDP-4-dehydro-D-rhamnose		GDP-4-keto-6-deoxy-D-mannose|GDP-4-dehydro-D-rhamnose|GDP-4-oxo-6-deoxy-D-mannose|GDP-4-dehydro-6-deoxy-D-talose|GDP-4-dehydro-6-deoxy-D-mannose	C16H21N5O15P2	C16H21N5O15P2S0F0Cl0Mg0Fe0Se0Co0As0Br0I0R0	-2	-630.29	3.58188
C01225	sn-glycero-3-Phospho-1-inositol		1-(sn-glycero-3-Phospho)-1D-myo-inositol|sn-glycero-3-Phospho-1-inositol	C9H18O11P	C9H18N0O11P1S0F0Cl0Mg0Fe0Se0Co0As0Br0I0R0	-1	-487.14	1.64427
C01226	12-OPDA		12-Oxo-10,15(Z)-phytodienoic acid|9(S),13(S)-12-Oxo-PDA|(15Z)-12-Oxophyto-10,15-dienoic acid|(15Z)-12-Oxophyto-10,15-dienoate|12-OPDA	C18H27O3	C18H27N0O3P0S0F0Cl0Mg0Fe0Se0Co0As0Br0I0R0	-1	-51.62	1.2473
C01227	DHA		DHEA|DHA|Dehydroisoandrosterone|Dehydroepiandrosterone|3beta-Hydroxyandrost-5-en-17-one	C19H28O2	C19H28N0O2P0S0F0Cl0Mg0Fe0Se0Co0As0Br0I0R0	0	-23.44	6.86766
C01228	Guanosine 3',5'-bis(diphosphate)		Guanosine 5'-diphosphate,3'-diphosphate|Guanosine 3'-diphosphate 5'-diphosphate|Guanosine 3',5'-bis(diphosphate)	C10H13N5O17P4	C10H13N5O17P4S0F0Cl0Mg0Fe0Se0Co0As0Br0I0R0	-4	-936.8	2.75639
C01230	all-trans-Hexaprenyl diphosphate		all-trans-Hexaprenyl diphosphate	C30H50O7P2	C30H50N0O7P2S0F0Cl0Mg0Fe0Se0Co0As0Br0I0R0	-2	-298.73	3.04169
C01231	alpha-D-glucose-1,6-biphosphate		alpha-D-glucose-1,6-biphosphate|alpha-D-Glucose 1,6-biphosphate|alpha-D-Glucose 1,6-bisphosphate	C6H12O12P2	C6H12N0O12P2S0F0Cl0Mg0Fe0Se0Co0As0Br0I0R0	-2	-643.28	1.49389
C01233	Glycerophosphoethanolamine		Glycerophosphoethanolamine|sn-glycero-3-Phosphoethanolamine	C5H14NO6P	C5H14N1O6P1S0F0Cl0Mg0Fe0Se0Co0As0Br0I0R0	0	-311.69	0.663713
C01234	1-Aminocyclopropane-1-carboxylate		1-Aminocyclopropane-1-carboxylic acid|1-Aminocyclopropane-1-carboxylate	C4H7NO2	C4H7N1O2P0S0F0Cl0Mg0Fe0Se0Co0As0Br0I0R0	0	-61.42	1.70434
C01235	Galactinol		Galactinol|1-O-alpha-D-Galactosyl-D-myo-inositol|1-alpha-D-Galactosyl-myo-inositol	C12H22O11	C12H22N0O11P0S0F0Cl0Mg0Fe0Se0Co0As0Br0I0R0	0	-378.44	2.81409
C01236	6-phospho-D-glucono-1-5-lactone		6-phospho-D-glucono-1-5-lactone|6-Phospho-D-glucono-1,5-lactone|D-Glucono-1,5-lactone 6-phosphate	C6H10O9P	C6H10N0O9P1S0F0Cl0Mg0Fe0Se0Co0As0Br0I0R0	-1	-428.52	1.24167
C01239	N-Acetyl-beta-D-glucosaminylamine		N-Acetyl-beta-D-glucosaminylamine	C8H16N2O5	C8H16N2O5P0S0F0Cl0Mg0Fe0Se0Co0As0Br0I0R0	0	-169.09	1.63425
C01243	Inositol 1,3,4-trisphosphate		Inositol 1,3,4-trisphosphate|D-myo-Inositol 1,3,4-trisphosphate|1D-myo-Inositol 1,3,4-trisphosphate	C6H12O15P3	C6H12N0O15P3S0F0Cl0Mg0Fe0Se0Co0As0Br0I0R0	-3	-857.46	1.43179
C01244	3,5-Diiodo-4-hydroxyphenylpyruvate		3-(3,5-Diiodo-4-hydroxyphenyl)pyruvate|3,5-Diiodo-4-hydroxyphenylpyruvate	C9H5O4I2	C9H5N0O4P0S0F0Cl0Mg0Fe0Se0Co0As0Br0I2R0	-1	-78.06	2.84611
C01245	Ins(1,4,5)P3		Ins(1,4,5)P3|Inositol 1,4,5-trisphosphate|1D-myo-Inositol 1,4,5-trisphosphate|D-myo-Inositol 1,4,5-trisphosphate	C6H12O15P3	C6H12N0O15P3S0F0Cl0Mg0Fe0Se0Co0As0Br0I0R0	-3	-857.46	1.43179
C01249	7,8-Dihydro-7,8-dihydroxykynurenate		7,8-Dihydro-7,8-dihydroxykynurenate	C10H7NO5	C10H7N1O5P0S0F0Cl0Mg0Fe0Se0Co0As0Br0I0R0	-2	-111.19	2.50647
C01250	2-Acetamido-5-oxopentanoate		2-Acetamido-5-oxopentanoate|N-Acetyl-L-glutamate 5-semialdehyde	C7H10NO4	C7H10N1O4P0S0F0Cl0Mg0Fe0Se0Co0As0Br0I0R0	-1	-141.03	0.723928
C01251	Homocitrate		(R)-2-Hydroxybutane-1,2,4-tricarboxylate|(R)-2-Hydroxy-1,2,4-butanetricarboxylic acid|3-Hydroxy-3-carboxyadipic acid|Homocitric acid|Homocitrate|2-Hydroxybutane-1,2,4-tricarboxylate	C7H7O7	C7H7N0O7P0S0F0Cl0Mg0Fe0Se0Co0As0Br0I0R0	-3	-278.82	0.533806
C01252	4-(2-Aminophenyl)-2,4-dioxobutanoate		4-(2-Aminophenyl)-2,4-dioxobutanoate	C10H8NO4	C10H8N1O4P0S0F0Cl0Mg0Fe0Se0Co0As0Br0I0R0	-1	-101.71	1.03188
C01255	N-(6-Aminohexanoyl)-6-aminohexanoate		N-(6-Aminohexanoyl)-6-aminohexanoate	C12H24N2O3	C12H24N2O3P0S0F0Cl0Mg0Fe0Se0Co0As0Br0I0R0	0	-105.35	1.11371
C01259	3-Hydroxy-N6,N6,N6-trimethyl-L-lysine		3-Hydroxy-N6,N6,N6-trimethyl-L-lysine	C9H21N2O3	C9H21N2O3P0S0F0Cl0Mg0Fe0Se0Co0As0Br0I0R0	1	-65.38	2.01531
C01260	AppppA		p(1),p(4)-bis(5'-adenosyl)tetraphosphate|AppppA|P1,P4-Bis(5'-adenosyl) tetraphosphate	C20H24N10O19P4	C20H24N10O19P4S0F0Cl0Mg0Fe0Se0Co0As0Br0I0R0	-4	-865.7	6.08517
C01261	GppppG		Bis(5'-guanosyl) tetraphosphate|GppppG|P1,P4-Bis(5'-guanosyl) tetraphosphate	C20H24N10O21P4	C20H24N10O21P4S0F0Cl0Mg0Fe0Se0Co0As0Br0I0R0	-4	-966.6	5.5013
C01262	Anserine		Anserine|beta-Alanyl-N(pi)-methyl-L-histidine	C10H16N4O3	C10H16N4O3P0S0F0Cl0Mg0Fe0Se0Co0As0Br0I0R0	0	-62.32	1.36798
C01263	(-)-Glycinol		(-)-Glycinol|3,6,9-Trihydroxypterocarpan|(6aS,11aS)-3,6a,9-Trihydroxypterocarpan	C15H12O5	C15H12N0O5P0S0F0Cl0Mg0Fe0Se0Co0As0Br0I0R0	0	-125.25	4.501
C01265	3,7-Di-O-methylquercetin		3,7-Di-O-methylquercetin|3',4',5-Trihydroxy-3,7-dimethoxyflavone	C17H14O7	C17H14N0O7P0S0F0Cl0Mg0Fe0Se0Co0As0Br0I0R0	0	-156.48	2.66691
C01267	imidazole acetol-phosphate		imidazole acetol-phosphate|imidazole-acetol-phosphate|imidazole-acetol- phosphate|Imidazole-acetol phosphate|3-(Imidazol-4-yl)-2-oxopropyl phosphate	C6H8N2O5P	C6H8N2O5P1S0F0Cl0Mg0Fe0Se0Co0As0Br0I0R0	-1	-242.14	1.13494
C01268	5-Amino-6--5-phosphoribosylaminouracil		5-Amino-6--5-phosphoribosylaminouracil|5-Amino-6-(5-phosphoribosylamino)uracil|5-Amino-6-(ribosylamino)-2,4-(1H,3H)-pyrimidinedione 5'-phosphate|5-Amino-6-(5'-phosphoribosylamino)uracil	C9H14N4O9P	C9H14N4O9P1S0F0Cl0Mg0Fe0Se0Co0As0Br0I0R0	-1	-394.67	2.13793
C01269	5-O--1-Carboxyvinyl-3-phosphoshikimate		5-O--1-Carboxyvinyl-3-phosphoshikimate|O5-(1-Carboxyvinyl)-3-phosphoshikimate|5-O-(1-Carboxyvinyl)-3-phosphoshikimate	C10H10O10P	C10H10N0O10P1S0F0Cl0Mg0Fe0Se0Co0As0Br0I0R0	-3	-427.57	1.19904
C01270	3-Hydroxy-2-methylpyridine-5-carboxylate		3-Hydroxy-2-methylpyridine-5-carboxylate	C7H6NO3	C7H6N1O3P0S0F0Cl0Mg0Fe0Se0Co0As0Br0I0R0	-1	-75.56	1.43617
C01272	Inositol 1,3,4,5-tetrakisphosphate		Inositol 1,3,4,5-tetrakisphosphate|D-myo-Inositol 1,3,4,5-tetrakisphosphate|1D-myo-Inositol 1,3,4,5-tetrakisphosphate	C6H12O18P4	C6H12N0O18P4S0F0Cl0Mg0Fe0Se0Co0As0Br0I0R0	-4	-1069.96	1.46547
C01273	2,6-Dioxo-6-phenylhexa-3-enoate		2,6-Dioxo-6-phenylhexa-3-enoate|2-Hydroxy-6-oxo-6-phenylhexa-2,4-dienoate	C12H9O4	C12H9N0O4P0S0F0Cl0Mg0Fe0Se0Co0As0Br0I0R0	-1	-76.77	1.42791
C01274	5-Formyl-H4MPT		5-Formyl-H4MPT|5-Formyl-5,6,7,8-tetrahydromethanopterin	C31H42N6O17P	C31H42N6O17P1S0F0Cl0Mg0Fe0Se0Co0As0Br0I0R0	-3	-573.02	3.31861
C01275	trans-2'-Carboxybenzalpyruvate		trans-2'-Carboxybenzalpyruvate|(3E)-4-(2-Carboxyphenyl)-2-oxobut-3-enoate	C11H6O5	C11H6N0O5P0S0F0Cl0Mg0Fe0Se0Co0As0Br0I0R0	-2	-140.84	1.21239
C01278	4-Carboxymuconolactone		gamma-Carboxymuconolactone|4-Carboxymuconolactone|5-Carboxy-2,5-dihydro-2-oxofuran-5-acetate|2-Carboxy-2,5-dihydro-5-oxofuran-2-acetate	C7H4O6	C7H4N0O6P0S0F0Cl0Mg0Fe0Se0Co0As0Br0I0R0	-2	-213.04	1.11971
C01279	Toxopyrimidine		4-Amino-2-methyl-5-pyrimidinemethanol|Toxopyrimidine|4-Amino-5-hydroxymethyl-2-methylpyrimidine	C6H9N3O	C6H9N3O1P0S0F0Cl0Mg0Fe0Se0Co0As0Br0I0R0	0	8.46	1.68343
C01280	Dihydrostreptomycin 3'alpha,6-bisphosphate		Dihydrostreptomycin 3'alpha,6-bisphosphate	C21H44N7O18P2	C21H44N7O18P2S0F0Cl0Mg0Fe0Se0Co0As0Br0I0R0	1	-788.5	4.89877
C01283	1-Amino-1-deoxy-scyllo-inositol 4-phosphate		1-Amino-1-deoxy-scyllo-inositol 4-phosphate	C6H14NO8P	C6H14N1O8P1S0F0Cl0Mg0Fe0Se0Co0As0Br0I0R0	0	-397.21	1.41327
C01284	Inositol 1,3,4,5,6-pentakisphosphate		Inositol 1,3,4,5,6-pentakisphosphate|D-myo-Inositol 1,3,4,5,6-pentakisphosphate|1D-myo-Inositol 1,3,4,5,6-pentakisphosphate	C6H12O21P5	C6H12N0O21P5S0F0Cl0Mg0Fe0Se0Co0As0Br0I0R0	-5	-1282.46	1.52562
C01286	2-Dehydro-3-deoxy-D-galactonate 6-phosphate		2-Dehydro-3-deoxy-D-galactonate 6-phosphate	C6H9O9P	C6H9N0O9P1S0F0Cl0Mg0Fe0Se0Co0As0Br0I0R0	-2	-432.64	0.539876
C01289	Undecaprenyl diphospho N-acetyl-glucosamine		Undecaprenyl diphospho N-acetyl-glucosamine|N-Acetyl-D-glucosaminyldiphosphoundecaprenol	C63H103NO12P2	C63H103N1O12P2S0F0Cl0Mg0Fe0Se0Co0As0Br0I0R0	-2	-309.41	5.86149
C01291	Isohexenyl-glutaconyl-CoA		3-(4-Methylpent-3-en-1-yl)pent-2-enedioyl-CoA|Isohexenyl-glutaconyl-CoA|3-(4-Methylpent-3-en-1-yl)-pent-2-enedioyl-CoA	C32H46N7O19P3S	C32H46N7O19P3S1F0Cl0Mg0Fe0Se0Co0As0Br0I0R0	-4	-812.27	3.72118
C01292	3alpha,7alpha-Dihydroxy-12-oxo-5beta-cholanate		3alpha,7alpha-Dihydroxy-12-oxo-5beta-cholanate	C24H37O5	C24H37N0O5P0S0F0Cl0Mg0Fe0Se0Co0As0Br0I0R0	-1	-159.43	7.0827
C01294	N-Amidino-scyllo-inosamine 4-phosphate		N-Amidino-scyllo-inosamine 4-phosphate|1-Guanidino-1-deoxy-scyllo-inositol 4-phosphate	C7H16N3O8P	C7H16N3O8P1S0F0Cl0Mg0Fe0Se0Co0As0Br0I0R0	0	-385.32	2.06345
C01295	D-5-O-Methyl-2,3,5/4,6-pentahydroxycyclohexanone		2D-5-O-methyl-2,3,5/4,6-pentahydroxycyclohexanone|D-5-O-Methyl-2,3,5/4,6-pentahydroxycyclohexanone|5D-5-O-Methyl-2,3,5/4,6-pentahydroxycyclohexanone	C7H12O6	C7H12N0O6P0S0F0Cl0Mg0Fe0Se0Co0As0Br0I0R0	0	-198.75	1.2977
C01297	6-Hydroxypseudooxynicotine		1-(6-Hydroxypyridin-3-yl)-4-(methylamino)butan-1-one|6-Hydroxypseudooxynicotine	C10H15N2O2	C10H15N2O2P0S0F0Cl0Mg0Fe0Se0Co0As0Br0I0R0	1	-13.29	1.6541
C01298	1D-1-Guanidino-3-amino-1,3-dideoxy-scyllo-inositol		1D-1-Guanidino-3-amino-1,3-dideoxy-scyllo-inositol	C7H18N4O4	C7H18N4O4P0S0F0Cl0Mg0Fe0Se0Co0As0Br0I0R0	2	-137.57	2.06663
C01300	6-hydroxymethyl dihydropterin		6-hydroxymethyl dihydropterin|2-Amino-4-hydroxy-6-hydroxymethyl-7-8-dihydropteridine|2-Amino-4-hydroxy-6-hydroxymethyl-7,8-dihydropteridine	C7H9N5O2	C7H9N5O2P0S0F0Cl0Mg0Fe0Se0Co0As0Br0I0R0	0	-3.11	2.81768
C01301	3alpha,7alpha,12alpha-Trihydroxy-5beta-cholestan-26-al		3alpha,7alpha,12alpha-Trihydroxy-5beta-cholestan-26-al	C27H46O4	C27H46N0O4P0S0F0Cl0Mg0Fe0Se0Co0As0Br0I0R0	0	-110.24	7.11982
C01302	1-(2-carboxyphenylamino)-1-deoxyribulose 5-phosphate		1--2-Carboxyphenylamino-1-deoxy-D-ribulose5-phosphate|1-(2-Carboxyphenylamino)-1-deoxy-D-ribulose 5-phosphate|1-(2-carboxyphenylamino)-1-deoxyribulose 5-phosphate|1-(2-Carboxyphenylamino)-1'-deoxy-D-ribulose 5'-phosphate	C12H14NO9P	C12H14N1O9P1S0F0Cl0Mg0Fe0Se0Co0As0Br0I0R0	-2	-392.53	1.13811
C01304	2,5-Diamino-6-(5'-phosphoribosylamino)-4-pyrimidineone		2,5-diamino-6-hydroxy-4-(5-phosphoribosylamino)pyrimidine|2,5-Diamino-6-(ribosylamino)-4-(3H)-pyrimidinone 5'-phosphate|2-5-Diamino-6-hydroxy-4--5-phosphoribosylamino-pyrimidine|2,5-Diamino-6-hydroxy-4-(5'-phosphoribosylamino)-pyrimidine|2,5-Diamino-6-(5'-phosphoribosylamino)-4-pyrimidineone	C9H15N5O8P	C9H15N5O8P1S0F0Cl0Mg0Fe0Se0Co0As0Br0I0R0	-1	-338.54	2.10087
C01310	4-Deoxy-beta-D-gluc-4-enuronosyl-(1,3)-N-acetyl-D-galactosamine		4-Deoxy-beta-D-gluc-4-enuronosyl-(1,3)-N-acetyl-D-galactosamine	C14H20NO11	C14H20N1O11P0S0F0Cl0Mg0Fe0Se0Co0As0Br0I0R0	-1	-363.9	2.74388
C01312	PGI2		Epoprostenol|PGI2|Prostacyclin|(5Z,13E)-(15S)-6,9alpha-Epoxy-11alpha,15-dihydroxyprosta-5,13- dienoate|Prostaglandin I2	C20H31O5	C20H31N0O5P0S0F0Cl0Mg0Fe0Se0Co0As0Br0I0R0	-1	-98.19	3.0442
C01319	Hg		Mercury|Hg	H2Hg	C0H2N0O0P0S0F0Cl0Mg0Fe0Se0Co0As0Br0I0R0	2	10000000	10000000
C01324	HBr		Hydrobromic acid|HBr|Br-|Bromide	Br	C0H0N0O0P0S0F0Cl0Mg0Fe0Se0Co0As0Br1I0R0	-1	10000000	10000000
C01326	HCN		HCN|Hydrogen cyanide|Cyano|CN-|Prussiate|Cyanide	CHN	C1H1N1O0P0S0F0Cl0Mg0Fe0Se0Co0As0Br0I0R0	0	10000000	10000000
C01327	Cl-		Hydrochloride|Hydrogen chloride|Hydrochloric acid|Chloride ion|Cl-|HCl|Chloride	Cl	C0H0N0O0P0S0F0Cl1Mg0Fe0Se0Co0As0Br0I0R0	-1	10000000	10000000
C01344	dIDP		2'-Deoxyinosine 5'-diphosphate|2'-Deoxyinosine-5'-diphosphate|dIDP	C10H12N4O10P2	C10H12N4O10P2S0F0Cl0Mg0Fe0Se0Co0As0Br0I0R0	-2	-481.74	2.68859
C01345	dITP		2'-Deoxyinosine 5'-triphosphate|2'-Deoxyinosine-5'-triphosphate|dITP	C10H12N4O13P3	C10H12N4O13P3S0F0Cl0Mg0Fe0Se0Co0As0Br0I0R0	-3	-689.74	2.69688
C01346	dUDP		2'-Deoxyuridine 5'-diphosphate|dUDP	C9H12N2O11P2	C9H12N2O11P2S0F0Cl0Mg0Fe0Se0Co0As0Br0I0R0	-2	-565.93	1.80235
C01352	FADH2		Flavinadeninedinucleotidereduced|Flavin adenine dinucleotide reduced|FADH2	C27H33N9O15P2	C27H33N9O15P2S0F0Cl0Mg0Fe0Se0Co0As0Br0I0R0	-2	-538.18	5.10697
C01353	H2CO3		HCO3(-)|carbonicacid|HCO(3-)|H2CO3|Dihydrogen carbonate|Carbonic acid|Acid carbonate|Hydrogencarbonate|Bicarbonate|HCO3-	CHO3	C1H1N0O3P0S0F0Cl0Mg0Fe0Se0Co0As0Br0I0R0	-1	-140.26	0.5
C01358	NH4OH		Ammonium hydroxide|NH4OH	H5NO	C0H5N1O1P0S0F0Cl0Mg0Fe0Se0Co0As0Br0I0R0	2	10000000	0.5
C01359	PQQH2		Reduced pyrroloquinoline-quinone|PQQH2	C14H5N2O8	C14H5N2O8P0S0F0Cl0Mg0Fe0Se0Co0As0Br0I0R0	-3	-238.97	3.10214
C01367	3'-AMP		AMP 3'-phosphate|Adenosine 3'-phosphate|Adenosine-3'-monophosphate|3'-Adenosine monophosphate|3'-Adenylic acid|3'-AMP	C10H13N5O7P	C10H13N5O7P1S0F0Cl0Mg0Fe0Se0Co0As0Br0I0R0	-1	-257.85	3.03334
C01368	3'-UMP		Uridine 3'-phosphate|Uridine 3'-monophosphate|3'-UMP	C9H12N2O9P	C9H12N2O9P1S0F0Cl0Mg0Fe0Se0Co0As0Br0I0R0	-1	-397.77	1.88329
C01378	Fustin		2,3-Dihydrofisetin|Fustin	C15H12O6	C15H12N0O6P0S0F0Cl0Mg0Fe0Se0Co0As0Br0I0R0	0	-153.65	2.27251
C01382	I2		I2|Iodine	I2	C0H0N0O0P0S0F0Cl0Mg0Fe0Se0Co0As0Br0I2R0	0	10000000	10000000
C01384	Maleate		cis-Butenedioic acid|Maleate|Maleic acid	C4H2O4	C4H2N0O4P0S0F0Cl0Mg0Fe0Se0Co0As0Br0I0R0	-2	-143.7	0.716896
C01389	Phytol		Phytol	C20H40O	C20H40N0O1P0S0F0Cl0Mg0Fe0Se0Co0As0Br0I0R0	0	0.19	1.22811
C01394	Xylose		Xylose|Wood sugar|D-Xylose	C5H10O5	C5H10N0O5P0S0F0Cl0Mg0Fe0Se0Co0As0Br0I0R0	0	-180.06	1.36935
C01401	Alanine		2-Aminopropanoic acid|2-Aminopropionic acid|Alanine	C3H7NO2	C3H7N1O2P0S0F0Cl0Mg0Fe0Se0Co0As0Br0I0R0	0	-87.92	0.293304
C01403	Anisole		Phenol methyl ether|Methyl phenyl ether|Methoxybenzene|Anisole	C7H8O	C7H8N0O1P0S0F0Cl0Mg0Fe0Se0Co0As0Br0I0R0	0	4.75	0.88341
C01405	Aspirin		Acetylsalicylate|2-Acetoxybenzenecarboxylic acid|Acetylsalicylic acid|Aspirin	C9H7O4	C9H7N0O4P0S0F0Cl0Mg0Fe0Se0Co0As0Br0I0R0	-1	-129.98	0.98711
C01407	Benzene		Aromatic alkane|Benzene	C6H6	C6H6N0O0P0S0F0Cl0Mg0Fe0Se0Co0As0Br0I0R0	0	33.26	1.21414
C01408	Benzoin		Benzoin tincture|2-Hydroxy-1,2-diphenylethanone|Benzoin	C14H12O2	C14H12N0O2P0S0F0Cl0Mg0Fe0Se0Co0As0Br0I0R0	0	-3.17	1.59297
C01414	Casbene		Casbene	C20H32	C20H32N0O0P0S0F0Cl0Mg0Fe0Se0Co0As0Br0I0R0	0	10000000	10000000
C01416	Cocaine		beta-Cocain|l-Cocain|Cocaine	C17H21NO4	C17H21N1O4P0S0F0Cl0Mg0Fe0Se0Co0As0Br0I0R0	0	10000000	10000000
C01417	Cyanate		Cyanic acid|Cyanate	CNO	C1H0N1O1P0S0F0Cl0Mg0Fe0Se0Co0As0Br0I0R0	-1	-23.3	5.00903
C01418	Cycasin		Cycasin	C8H16N2O7	C8H16N2O7P0S0F0Cl0Mg0Fe0Se0Co0As0Br0I0R0	0	10000000	10000000
C01419	Cys-Gly		L-Cysteinylglycine|Cys-Gly	C5H10N2O3S	C5H10N2O3P0S1F0Cl0Mg0Fe0Se0Co0As0Br0I0R0	0	-113.974	0.963435
C01420	Cystine		alpha-Diamino-beta-dithiolactic acid|Dicysteine|Cystine	C6H12N2O4S2	C6H12N2O4P0S2F0Cl0Mg0Fe0Se0Co0As0Br0I0R0	0	-159.61	1.32944
C01421	Daphnin		Daphnin	C15H16O9	C15H16N0O9P0S0F0Cl0Mg0Fe0Se0Co0As0Br0I0R0	0	-264.63	2.38607
C01424	Gallate		Pyrogallol-5-carboxylic acid|3,4,5-Trihydroxybenzoate|3,4,5-Trihydroxybenzoic acid|Gallic acid|Gallate	C7H5O5	C7H5N0O5P0S0F0Cl0Mg0Fe0Se0Co0As0Br0I0R0	-1	-171.49	1.36417
C01433	Loganin		Loganin	C17H26O10	C17H26N0O10P0S0F0Cl0Mg0Fe0Se0Co0As0Br0I0R0	0	-319.17	3.13049
C01441	Neamine		Neomycin A|Neamine	C12H30N4O6	C12H30N4O6P0S0F0Cl0Mg0Fe0Se0Co0As0Br0I0R0	4	-197.6	2.56575
C01444	Oxamate		Oxalic monoamide|Oxamic acid|Oxamate	C2H2NO3	C2H2N1O3P0S0F0Cl0Mg0Fe0Se0Co0As0Br0I0R0	-1	-121.3	0.555765
C01448	Questin		Questin	C16H12O5	C16H12N0O5P0S0F0Cl0Mg0Fe0Se0Co0As0Br0I0R0	0	-105.3	3.05376
C01451	Salicin		Salicoside|Salicin	C13H18O7	C13H18N0O7P0S0F0Cl0Mg0Fe0Se0Co0As0Br0I0R0	0	-206.24	1.81348
C01454	Toluate		Crithminic acid|Toluenecarboxylic acid|4-Methylbenzoic acid|p-Toluic acid|p-Toluate|Toluate	C8H7O2	C8H7N0O2P0S0F0Cl0Mg0Fe0Se0Co0As0Br0I0R0	-1	-54.68	0.892358
C01455	Toluol		Toluol|Methylbenzene|Toluene	C7H8	C7H8N0O0P0S0F0Cl0Mg0Fe0Se0Co0As0Br0I0R0	0	31.63	1.16712
C01456	Tropate		alpha-(Hydroxymethyl)phenylacetic acid|Tropic acid|Tropate	C9H9O3	C9H9N0O3P0S0F0Cl0Mg0Fe0Se0Co0As0Br0I0R0	-1	-86.3	0.813255
C01457	Tylosin		Tylosin	C46H78NO17	C46H78N1O17P0S0F0Cl0Mg0Fe0Se0Co0As0Br0I0R0	1	10000000	10000000
C01460	Vitexin		Apigenin 8-C-glucoside|Vitexin	C21H19O10	C21H19N0O10P0S0F0Cl0Mg0Fe0Se0Co0As0Br0I0R0	-1	-274.1	3.31778
C01467	m-Cresol		3-Hydroxytoluene|m-Cresol|3-Cresol	C7H8O	C7H8N0O1P0S0F0Cl0Mg0Fe0Se0Co0As0Br0I0R0	0	-11.53	0.861543
C01468	p-Cresol		4-Methylphenol|4-Hydroxytoluene|p-Cresol|4-Cresol	C7H8O	C7H8N0O1P0S0F0Cl0Mg0Fe0Se0Co0As0Br0I0R0	0	-11.53	0.861543
C01470	Acacetin		4'-Methoxy-5,7-dihydroxyflavone|5,7-Dihydroxy-4'-methoxyflavone|Acacetin	C16H12O5	C16H12N0O5P0S0F0Cl0Mg0Fe0Se0Co0As0Br0I0R0	0	-93.39	2.35176
C01471	Propenal		Propenal|Acrylic aldehyde|Acrylaldehyde|Acrolein	C3H4O	C3H4N0O1P0S0F0Cl0Mg0Fe0Se0Co0As0Br0I0R0	0	-12.28	0.49031
C01474	Alizarin		Dihydroxy-9,10-anthracenedione|1,2-Dihydroxyanthraquinone|Dihydroxyanthraquinone|Alizarin	C14H8O4	C14H8N0O4P0S0F0Cl0Mg0Fe0Se0Co0As0Br0I0R0	0	-78.84	2.88775
C01477	Apigenin		5,7,4'-Trihydroxyflavone|4',5,7-Trihydroxyflavone|Apigenin	C15H10O5	C15H10N0O5P0S0F0Cl0Mg0Fe0Se0Co0As0Br0I0R0	0	-108.04	2.33062
C01479	Atropine		dl-Hyoscyamine|Atropine	C17H23NO3	C17H23N1O3P0S0F0Cl0Mg0Fe0Se0Co0As0Br0I0R0	0	10000000	10000000
C01486	Chlorite		Chlorite	O2Cl	C0H0N0O2P0S0F0Cl1Mg0Fe0Se0Co0As0Br0I0R0	-1	4.1	0.5
C01487	D-Allose		D-Allose	C6H12O6	C6H12N0O6P0S0F0Cl0Mg0Fe0Se0Co0As0Br0I0R0	0	-218.28	1.54422
C01488	D-Apiose		D-Apiose	C5H10O5	C5H10N0O5P0S0F0Cl0Mg0Fe0Se0Co0As0Br0I0R0	0	-180.96	0.651122
C01489	D-Iditol		D-Iditol	C6H14O6	C6H14N0O6P0S0F0Cl0Mg0Fe0Se0Co0As0Br0I0R0	0	-225.44	0.98839
C01493	Farnesol		Farnesol	C15H26O	C15H26N0O1P0S0F0Cl0Mg0Fe0Se0Co0As0Br0I0R0	0	37.5	1.5241
C01494	Ferulate		3-Methoxy-4-hydroxy-trans-cinnamate|4-Hydroxy-3-methoxycinnamic acid|Ferulic acid|Ferulate	C10H9O4	C10H9N0O4P0S0F0Cl0Mg0Fe0Se0Co0As0Br0I0R0	-1	-96.58	1.31801
C01495	Flavonol		Flavonol	C15H9O3	C15H9N0O3P0S0F0Cl0Mg0Fe0Se0Co0As0Br0I0R0	-1	-19.16	2.43031
C01499	Geranial		trans-Citral|Geranial	C10H16O	C10H16N0O1P0S0F0Cl0Mg0Fe0Se0Co0As0Br0I0R0	0	17.34	1.03801
C01500	Geraniol		Geraniol	C10H18O	C10H18N0O1P0S0F0Cl0Mg0Fe0Se0Co0As0Br0I0R0	0	9.41	1.02342
C01502	Guaiacol		Catechol monomethyl ether|Guaiacol|o-Methoxyphenol	C7H8O2	C7H8N0O2P0S0F0Cl0Mg0Fe0Se0Co0As0Br0I0R0	0	-34.73	0.953269
C01504	Indanone		1-Indanone|Hydrindone|Indanone	C9H8O	C9H8N0O1P0S0F0Cl0Mg0Fe0Se0Co0As0Br0I0R0	0	7.97	1.47761
C01507	L-Iditol		L-Iditol	C6H14O6	C6H14N0O6P0S0F0Cl0Mg0Fe0Se0Co0As0Br0I0R0	0	-225.44	0.98839
C01508	L-Lyxose		L-Lyxose	C5H10O5	C5H10N0O5P0S0F0Cl0Mg0Fe0Se0Co0As0Br0I0R0	0	-180.06	1.36935
C01510	L-Xylose		L-Xylofuranose|L-Xylose	C5H10O5	C5H10N0O5P0S0F0Cl0Mg0Fe0Se0Co0As0Br0I0R0	0	-181.62	1.36935
C01512	Loganate		Loganic acid|Loganate	C16H23O10	C16H23N0O10P0S0F0Cl0Mg0Fe0Se0Co0As0Br0I0R0	-1	-323.32	3.09815
C01513	Lupinate		(S)-2-Amino-3-{[(E)-4-hydroxy-3-methylbut-2-enylamino]purin-9- yl}propanoic acid|3-[N6-(4-Hydroxyisopentenyl)adeninyl]-L-alanine|Lupinic acid|Lupinate	C13H18N6O3	C13H18N6O3P0S0F0Cl0Mg0Fe0Se0Co0As0Br0I0R0	0	7.17	2.84347
C01514	Luteolin		Trifolitin|Swartziol|Robigenin|Rhamnolutin|Rhamnolutein|Populnetin|Pelargidenolon|Nimbecetin|Kempferol|Kaempherol|Indigo yellow|C.I. 75640|4H-1-Benzopyran-4-one, 3,5,7-trihydroxy-2-(4-hydroxyphenyl)-5,7,4'-Trihydroxyflavonol|3,4',5,7-Tetrahydroxyflavone|Kaempferol|5,7,3',4'-Tetrahydroxyflavone|3',4',5,7-Tetrahydroxyflavone|Luteolin	C15H10O6	C15H10N0O6P0S0F0Cl0Mg0Fe0Se0Co0As0Br0I0R0	0	-147.52	2.49055
C01516	Morphine		Morphine	C17H19NO3	C17H19N1O3P0S0F0Cl0Mg0Fe0Se0Co0As0Br0I0R0	0	10000000	10000000
C01518	Nigerose		Sakebiose|Nigerose	C12H22O11	C12H22N0O11P0S0F0Cl0Mg0Fe0Se0Co0As0Br0I0R0	0	-376.76	3.02215
C01526	Ricinine		Ricinine	C8H8N2O2	C8H8N2O2P0S0F0Cl0Mg0Fe0Se0Co0As0Br0I0R0	0	-9.35	5.11075
C01527	Scopolin		Scopolin	C16H18O9	C16H18N0O9P0S0F0Cl0Mg0Fe0Se0Co0As0Br0I0R0	0	-249.98	2.39357
C01528	Selenide		Hydrogen selenide|Selenide	H2Se	C0H2N0O0P0S0F0Cl0Mg0Fe0Se1Co0As0Br0I0R0	0	10000000	10000000
C01529	Selenium		Selenium	Se	C0H0N0O0P0S0F0Cl0Mg0Fe0Se1Co0As0Br0I0R0	0	10000000	10000000
C01530	ocdca		octadecanoate|Stearic acid|Stearate|Octadecanoic acid|ocdca|octadecanoate (n-C18:0)	C18H35O2	C18H35N0O2P0S0F0Cl0Mg0Fe0Se0Co0As0Br0I0R0	-1	-60.83	1.41339
C01533	Syringin		Syringin	C17H24O9	C17H24N0O9P0S0F0Cl0Mg0Fe0Se0Co0As0Br0I0R0	0	-235.12	2.45182
C01537	Urethane		Ethyl carbamate|Urethane	C3H7NO2	C3H7N1O2P0S0F0Cl0Mg0Fe0Se0Co0As0Br0I0R0	0	-89.59	0.654476
C01540	Viomycin		Viomycin	C25H46N13O10	C25H46N13O10P0S0F0Cl0Mg0Fe0Se0Co0As0Br0I0R0	3	10000000	10000000
C01542	o-Cresol		o-Methylphenol|2-Hydroxytoluene|o-Cresol	C7H8O	C7H8N0O1P0S0F0Cl0Mg0Fe0Se0Co0As0Br0I0R0	0	-11.53	0.861543
C01545	1-Octanal		1-Octaldehyde|1-Octylaldehyde|1-Caprylaldehyde|1-Octanal	C8H16O	C8H16N0O1P0S0F0Cl0Mg0Fe0Se0Co0As0Br0I0R0	0	-24.33	0.562401
C01546	2-Furoate		Pyromucic acid|2-Furancarboxylic acid|2-Furoic acid|2-Furoate	C5H3O3	C5H3N0O3P0S0F0Cl0Mg0Fe0Se0Co0As0Br0I0R0	-1	-86.12	1.37918
C01548	Ethyne		Ethyne|Acetylene	C2H2	C2H2N0O0P0S0F0Cl0Mg0Fe0Se0Co0As0Br0I0R0	0	125.08	9.51938
C01550	Agaritine		Agaritine	C12H17N3O4	C12H17N3O4P0S0F0Cl0Mg0Fe0Se0Co0As0Br0I0R0	0	-108.99	1.4451
C01551	Allantoin		Glyoxyldiureide|5-Ureidohydantoin|(S)-Allantoin|Allantoin|(S)(+)-Allantoin	C4H6N4O3	C4H6N4O3P0S0F0Cl0Mg0Fe0Se0Co0As0Br0I0R0	0	-116.06	1.96587
C01557	Bergapten		5-Methoxyfuranocoumarin|O-Methylbergaptol|5-Methoxypsoralen|Bergapten	C12H8O4	C12H8N0O4P0S0F0Cl0Mg0Fe0Se0Co0As0Br0I0R0	0	-69.97	3.05717
C01561	Calcidiol		Calcifediol anhydrous|Calcifediol|25-Hydroxyvitamin D3|Calcidiol	C27H44O2	C27H44N0O2P0S0F0Cl0Mg0Fe0Se0Co0As0Br0I0R0	0	72.42	7.52093
C01562	Calycosin		Calycosin	C16H12O5	C16H12N0O5P0S0F0Cl0Mg0Fe0Se0Co0As0Br0I0R0	0	-93.39	2.35176
C01563	Carbamate		Aminoformic acid|Carbamic acid|Carbamate	CH2NO2	C1H2N1O2P0S0F0Cl0Mg0Fe0Se0Co0As0Br0I0R0	-1	-95.7	0.5
C01564	Cetraxate		Cetraxate	C17H23NO4	C17H23N1O4P0S0F0Cl0Mg0Fe0Se0Co0As0Br0I0R0	0	-103.77	1.47495
C01566	Cyanamide		Carbodiimide|Cyanamide	CH2N2	C1H2N2O0P0S0F0Cl0Mg0Fe0Se0Co0As0Br0I0R0	0	11.54	4.9323
C01569	D-Apiitol		3-(Hydroxymethyl)erythritol|D-Apiitol	C5H12O5	C5H12N0O5P0S0F0Cl0Mg0Fe0Se0Co0As0Br0I0R0	0	-190.44	0.64578
C01571	Decanoate		Decanoate (n-C10:0)|n-Capric acid|Decylic acid|Decanoate|Decanoic acid	C10H19O2	C10H19N0O2P0S0F0Cl0Mg0Fe0Se0Co0As0Br0I0R0	-1	-73.79	0.719422
C01572	Digallate		Digallic acid|Digallate	C14H9O9	C14H9N0O9P0S0F0Cl0Mg0Fe0Se0Co0As0Br0I0R0	-1	-293.68	2.72219
C01575	Ephedrine		L-Ephedrine|(-)-Ephedrine|Ephedrine	C10H16NO	C10H16N1O1P0S0F0Cl0Mg0Fe0Se0Co0As0Br0I0R0	1	-1.09	1.25264
C01581	GDPhexose		GDPhexose	C16H23N5O16P2	C16H23N5O16P2S0F0Cl0Mg0Fe0Se0Co0As0Br0I0R0	-2	-673.08	3.70081
C01582	Galactose		Galactose	C6H12O6	C6H12N0O6P0S0F0Cl0Mg0Fe0Se0Co0As0Br0I0R0	0	-218.28	1.54422
C01585	Hexanoate		n-Caproic acid|Hexylic acid|Hexanoate|Hexanoic acid|Hexanoate (n-C6:0)	C6H11O2	C6H11N0O2P0S0F0Cl0Mg0Fe0Se0Co0As0Br0I0R0	-1	-80.27	0.384114
C01586	Hippurate		Benzoylaminoacetic acid|N-Benzoylglycine|Hippuric acid|Hippurate	C9H8NO3	C9H8N1O3P0S0F0Cl0Mg0Fe0Se0Co0As0Br0I0R0	-1	-83.63	1.04806
C01589	Imidazole		1,3-Diazole|Glyoxaline|Imidazole	C3H4N2	C3H4N2O0P0S0F0Cl0Mg0Fe0Se0Co0As0Br0I0R0	0	33.78	1.22383
C01590	Kievitone		Kievitone	C20H20O6	C20H20N0O6P0S0F0Cl0Mg0Fe0Se0Co0As0Br0I0R0	0	-128.45	2.62878
C01592	Licodione		Licodione	C15H12O5	C15H12N0O5P0S0F0Cl0Mg0Fe0Se0Co0As0Br0I0R0	0	-113.52	1.98692
C01593	Limonoate		Limonoate	C26H32O10	C26H32N0O10P0S0F0Cl0Mg0Fe0Se0Co0As0Br0I0R0	-2	-318.76	9.88503
C01594	Linamarin		Linamarin	C10H17NO6	C10H17N1O6P0S0F0Cl0Mg0Fe0Se0Co0As0Br0I0R0	0	-190.66	5.17325
C01595	Linoleate		9-cis,12-cis-Octadecadienoic acid|9-cis,12-cis-Octadecadienoate|(9Z,12Z)-Octadecadienoic acid|Linoleic acid|Linoleate	C18H31O2	C18H31N0O2P0S0F0Cl0Mg0Fe0Se0Co0As0Br0I0R0	-1	-16.11	1.4392
C01596	Maleamate		Maleamic acid|Maleamate	C4H4NO3	C4H4N1O3P0S0F0Cl0Mg0Fe0Se0Co0As0Br0I0R0	-1	-101.26	0.860257
C01598	Melatonin		N-Acetyl-5-methoxytryptamine|Melatonin	C13H16N2O2	C13H16N2O2P0S0F0Cl0Mg0Fe0Se0Co0As0Br0I0R0	0	0.21	1.74116
C01602	Ornithine		2,5-Diaminopentanoate|2,5-Diaminopentanoic acid|2,5-Diaminovaleric acid|Ornithine|(S)-2,5-Diaminopentanoate|(S)-2,5-Diaminopentanoic acid|(S)-2,5-Diaminovaleric acid|L-Ornithine	C5H13N2O2	C5H13N2O2P0S0F0Cl0Mg0Fe0Se0Co0As0Br0I0R0	1	-85.66	0.508698
C01606	Phthalate		1,2-Benzenedicarboxylic acid|Phthalic acid|Phthalate	C8H4O4	C8H4N0O4P0S0F0Cl0Mg0Fe0Se0Co0As0Br0I0R0	-2	-135.68	0.997088
C01607	Phytanate		Phytanic acid|Phytanate	C20H39O2	C20H39N0O2P0S0F0Cl0Mg0Fe0Se0Co0As0Br0I0R0	-1	-64.83	1.20614
C01610	Puromycin		Puromycin	C22H30N7O5	C22H30N7O5P0S0F0Cl0Mg0Fe0Se0Co0As0Br0I0R0	1	-13.77	3.44347
C01613	Stachyose		Stachyose	C24H42O21	C24H42N0O21P0S0F0Cl0Mg0Fe0Se0Co0As0Br0I0R0	0	-694.61	5.75441
C01616	Tauropine		Tauropine	C5H10NO5S	C5H10N1O5P0S1F0Cl0Mg0Fe0Se0Co0As0Br0I0R0	-1	-196.232	1.19672
C01617	Taxifolin		trans-Dihydroquercetin|(+)-Taxifolin|(+)-Dihydroquercetin|Dihydroquercetin|Taxifolin	C15H12O7	C15H12N0O7P0S0F0Cl0Mg0Fe0Se0Co0As0Br0I0R0	0	-193.13	2.44277
C01618	Testolate		Testolate	C19H27O4	C19H27N0O4P0S0F0Cl0Mg0Fe0Se0Co0As0Br0I0R0	-1	-102.75	3.89317
C01620	Threonate		L-Threonate|Threonate	C4H7O5	C4H7N0O5P0S0F0Cl0Mg0Fe0Se0Co0As0Br0I0R0	-1	-195.82	0.506507
C01623	UDP-apiose		UDP-D-apiose|UDP-apiose	C14H20N2O16P2	C14H20N2O16P2S0F0Cl0Mg0Fe0Se0Co0As0Br0I0R0	-2	-725.22	2.77418
C01624	Vermelone		3,4-Dihydro-3,8-dihydroxy-1(2H)-naphthalenone|Vermelone	C10H10O3	C10H10N0O3P0S0F0Cl0Mg0Fe0Se0Co0As0Br0I0R0	0	-68.17	1.5001
C01625	Vicianose		O-alpha-L-Arabinopyranosyl-(1-6)-D-glucopyranose|O-alpha-L-Arabinopyranosyl-(1-6)-beta-D-glucopyranose|Vicianose	C11H20O10	C11H20N0O10P0S0F0Cl0Mg0Fe0Se0Co0As0Br0I0R0	0	-338.54	2.83666
C01626	Vindoline		Vindoline	C25H32N2O6	C25H32N2O6P0S0F0Cl0Mg0Fe0Se0Co0As0Br0I0R0	0	10000000	10000000
C01642	tRNA(Gly)		tRNA(Gly)	C10H12N5O3R	C10H12N5O3P0S0F0Cl0Mg0Fe0Se0Co0As0Br0I0R1	0	10000000	10000000
C01659	Acrylamide		2-Propenamide|Acrylamide	C3H5NO	C3H5N1O1P0S0F0Cl0Mg0Fe0Se0Co0As0Br0I0R0	0	-22.54	0.690343
C01661	Adriamycin		Doxorubicin|Adriamycin	C27H30NO11	C27H30N1O11P0S0F0Cl0Mg0Fe0Se0Co0As0Br0I0R0	1	-280.06	4.4141
C01672	Cadaverine		Pentamethylenediamine|1,5-Diaminopentane|1,5-Pentanediamine|Cadaverine	C5H16N2	C5H16N2O0P0S0F0Cl0Mg0Fe0Se0Co0As0Br0I0R0	2	-4.4	0.588545
C01673	Calcitriol		Calcitriol	C27H44O3	C27H44N0O3P0S0F0Cl0Mg0Fe0Se0Co0As0Br0I0R0	0	32.58	7.48077
C01674	Chitobiose		Chitobiose	C16H28N2O11	C16H28N2O11P0S0F0Cl0Mg0Fe0Se0Co0As0Br0I0R0	0	-365.46	3.22665
C01677	Coformycin		Coformycin	C11H17N4O5	C11H17N4O5P0S0F0Cl0Mg0Fe0Se0Co0As0Br0I0R0	1	-88.41	2.83003
C01678	Cysteamine		Thioethanolamine|Mercaptamine|beta-Mercaptoethylamine|beta-Aminoethanethiol|2-Aminoethanethiol|Cysteamine	C2H8NS	C2H8N1O0P0S1F0Cl0Mg0Fe0Se0Co0As0Br0I0R0	1	-3.754	0.688293
C01680	D-Fuconate		D-Fuconate	C6H11O6	C6H11N0O6P0S0F0Cl0Mg0Fe0Se0Co0As0Br0I0R0	-1	-232.43	0.807937
C01682	D-Nopaline		N2-(D-1,3-Dicarboxypropyl)-L-arginine|N-[4-[(Aminoiminomethyl)amino]-1-carboxybutyl]-D-glutamic acid(ECL)|D-Nopaline	C11H19N4O6	C11H19N4O6P0S0F0Cl0Mg0Fe0Se0Co0As0Br0I0R0	-1	-219.45	1.87248
C01685	D-Ribonate		D-Ribonate		C0H0N0O0P0S0F0Cl0Mg0Fe0Se0Co0As0Br0I0R0	10000000	10000000	10000000
C01693	L-Dopachrome		2-L-Carboxy-2,3-dihydroindole-5,6-quinone|L-Dopachrome	C9H6NO4	C9H6N1O4P0S0F0Cl0Mg0Fe0Se0Co0As0Br0I0R0	-1	-84.24	2.16851
C01694	Ergosterol		Provitamin D2|Ergosterol	C28H44O	C28H44N0O1P0S0F0Cl0Mg0Fe0Se0Co0As0Br0I0R0	0	52.3	6.84909
C01697	Dulcose		Dulcose|Dulcitol|Galactitol	C6H14O6	C6H14N0O6P0S0F0Cl0Mg0Fe0Se0Co0As0Br0I0R0	0	-225.44	0.98839
C01699	Gibberellin		Gibberellin|Gibberellic acid|Gibberellin A3	C19H21O6	C19H21N0O6P0S0F0Cl0Mg0Fe0Se0Co0As0Br0I0R0	-1	10000000	10000000
C01701	Glyceollin		Glyceollin|(-)-Glyceollin I	C20H18O5	C20H18N0O5P0S0F0Cl0Mg0Fe0Se0Co0As0Br0I0R0	0	-106.72	5.64303
C01708	Hemoglobin		Hemoglobin	noformula	C0H0N0O0P0S0F0Cl0Mg0Fe0Se0Co0As0Br0I0R0	10000000	10000000	10000000
C01709	Hesperetin		3',5,7-Trihydroxy-4'-methoxyflavanone|Hesperetin	C16H14O6	C16H14N0O6P0S0F0Cl0Mg0Fe0Se0Co0As0Br0I0R0	0	-138.64	2.41091
C01710	Indan-1-ol		Indan-1-ol	C9H10O	C9H10N0O1P0S0F0Cl0Mg0Fe0Se0Co0As0Br0I0R0	0	2.96	1.45017
C01711	Inulobiose		1-O-beta-D-Fructo-furanosyl-D-fructose|Inulobiose	C12H22O11	C12H22N0O11P0S0F0Cl0Mg0Fe0Se0Co0As0Br0I0R0	0	-378.54	2.63543
C01714	Isovitexin		Isovitexin|Apigenin 6-C-glucoside|6-C-Glucosylapigenin|Saponaretin|Apigenin-6-C-glucoside	C21H19O10	C21H19N0O10P0S0F0Cl0Mg0Fe0Se0Co0As0Br0I0R0	-1	-274.1	3.31778
C01717	Kynurenate		Kynurenate|Kynurenic acid|4-Hydroxy-2-quinolinecarboxylic acid	C10H5NO3	C10H5N1O3P0S0F0Cl0Mg0Fe0Se0Co0As0Br0I0R0	-2	-50.11	1.947
C01719	L-Fructose		L-arabino-Hexulose|L-Fructose	C6H12O6	C6H12N0O6P0S0F0Cl0Mg0Fe0Se0Co0As0Br0I0R0	0	-219.17	1.3556
C01720	L-Fuconate		L-Fuconate	C6H11O6	C6H11N0O6P0S0F0Cl0Mg0Fe0Se0Co0As0Br0I0R0	-1	-232.43	0.807937
C01721	L-Fuculose		L-Fuculose	C6H12O5	C6H12N0O5P0S0F0Cl0Mg0Fe0Se0Co0As0Br0I0R0	0	-181.19	1.49863
C01722	D-Gulitol		D-Gulitol|L-Sorbitol|L-Glucitol	C6H14O6	C6H14N0O6P0S0F0Cl0Mg0Fe0Se0Co0As0Br0I0R0	0	-225.44	0.98839
C01724	Lanosterol		4,4',14alpha-Trimethyl-5alpha-cholesta-8,24-dien-3beta-ol|Lanosterol	C30H50O	C30H50N0O1P0S0F0Cl0Mg0Fe0Se0Co0As0Br0I0R0	0	32.74	9.57718
C01726	D-Lombricine		D-Lombricine	C6H15N4O6P	C6H15N4O6P1S0F0Cl0Mg0Fe0Se0Co0As0Br0I0R0	0	-307.77	1.62305
C01727	Lumichrome		7,8-Dimethylalloxazine|Lumichrome	C12H10N4O2	C12H10N4O2P0S0F0Cl0Mg0Fe0Se0Co0As0Br0I0R0	0	-9.67	2.9815
C01732	Mesaconate		Methylfumaric acid|Mesaconic acid|2-Methylfumarate|Mesaconate	C5H4O4	C5H4N0O4P0S0F0Cl0Mg0Fe0Se0Co0As0Br0I0R0	-2	-144.45	0.71089
C01735	Morphinone		Morphinone	C17H17NO3	C17H17N1O3P0S0F0Cl0Mg0Fe0Se0Co0As0Br0I0R0	0	10000000	10000000
C01737	Neomycin B		Streptothricin B|Fradiomycin B|Neomycin B	C23H52N6O13	C23H52N6O13P0S0F0Cl0Mg0Fe0Se0Co0As0Br0I0R0	6	-407.4	5.28722
C01739	Nocardicin E		Nocardicin E	C19H16N3O7	C19H16N3O7P0S0F0Cl0Mg0Fe0Se0Co0As0Br0I0R0	-1	-158.27	3.92249
C01742	Palatinose		6-O-alpha-D-Glucopyranosyl-D-fructofuranose|Palatinose	C12H22O11	C12H22N0O11P0S0F0Cl0Mg0Fe0Se0Co0As0Br0I0R0	0	-377.65	2.76924
C01743	Paromamine		Paromamine	C12H28N3O7	C12H28N3O7P0S0F0Cl0Mg0Fe0Se0Co0As0Br0I0R0	3	-232.85	2.54107
C01744	Phloretate		3-(4-Hydroxyphenyl)propionic acid|Phloretic acid|Phloretate	C9H9O3	C9H9N0O3P0S0F0Cl0Mg0Fe0Se0Co0As0Br0I0R0	-1	-87.74	0.879507
C01745	Pinosylvin		Pinosylvin	C14H12O2	C14H12N0O2P0S0F0Cl0Mg0Fe0Se0Co0As0Br0I0R0	0	0.2	1.96418
C01746	Piperidine		Hexahydropyridine|Azacyclohexane|Piperidine	C5H11N	C5H11N1O0P0S0F0Cl0Mg0Fe0Se0Co0As0Br0I0R0	0	22.08	1.34471
C01747	Psychosine		O-Galactosylsphingosine|Galactosylsphingosine|Psychosine	C24H48NO7	C24H48N1O7P0S0F0Cl0Mg0Fe0Se0Co0As0Br0I0R0	1	-194.56	2.10535
C01750	Quercitrin		Quercitrin	C21H20O11	C21H20N0O11P0S0F0Cl0Mg0Fe0Se0Co0As0Br0I0R0	0	-308.03	3.28932
C01751	Resorcin		m-Hydroquinone|1,3-Dihydroxybenzene|1,3-Benzenediol|Resorcin|Resorcinol	C6H6O2	C6H6N0O2P0S0F0Cl0Mg0Fe0Se0Co0As0Br0I0R0	0	-49.38	0.882045
C01752	Scopoletin		Scopoletin	C10H8O4	C10H8N0O4P0S0F0Cl0Mg0Fe0Se0Co0As0Br0I0R0	0	-91.5	1.8266
C01753	Sitosterol		beta-Sitosterol|Sitosterol	C29H50O	C29H50N0O1P0S0F0Cl0Mg0Fe0Se0Co0As0Br0I0R0	0	17	6.91952
C01755	Thiocyanate		Thiocyanic acid|Thiocyanate	CNS	C1H0N1O0P0S1F0Cl0Mg0Fe0Se0Co0As0Br0I0R0	-1	22.2	5.68687
C01756	Thiopurine		Thiopurine	C5H4N4S	C5H4N4O0P0S1F0Cl0Mg0Fe0Se0Co0As0Br0I0R0	0	76.066	2.78241
C01757	Triacetate		Triacetate	C6H7O4	C6H7N0O4P0S0F0Cl0Mg0Fe0Se0Co0As0Br0I0R0	-1	-119.12	1.08447
C01759	Vistamycin		Ribostamycin|Vistamycin	C17H38N4O10	C17H38N4O10P0S0F0Cl0Mg0Fe0Se0Co0As0Br0I0R0	4	-319.42	3.7872
C01760	Vomifoliol		(6S,9R)-6-hydroxy-3-oxo-alpha-ionol|Vomifoliol	C13H20O3	C13H20N0O3P0S0F0Cl0Mg0Fe0Se0Co0As0Br0I0R0	0	-60.89	1.2797
C01761	Vomilenine		Vomilenine	C21H22N2O3	C21H22N2O3P0S0F0Cl0Mg0Fe0Se0Co0As0Br0I0R0	0	10000000	10000000
C01765	d-Borneol		(1R,2S,4R)-(+)-Borneol|Sumatra camphor|endo-2-Bornanol|Borneocamphor|d-Borneol|(+)-Borneol	C10H18O	C10H18N0O1P0S0F0Cl0Mg0Fe0Se0Co0As0Br0I0R0	0	-43.25	6.16839
C01766	Borneol		(1S,2R,4S)-(-)-Borneol|L-Borneol|(-)-Borneol|Borneol	C10H18O	C10H18N0O1P0S0F0Cl0Mg0Fe0Se0Co0As0Br0I0R0	0	-43.25	6.16839
C01767	Carvol		Carvone|(+)-Carvone|Carvol|(+)-(S)-Carvone|(4R)-Carvone|(-)-Carvone	C10H14O	C10H14N0O1P0S0F0Cl0Mg0Fe0Se0Co0As0Br0I0R0	0	14.98	0.974963
C01769	(S)-Acetoin		(S)-2-Acetoin|(S)-Acetoin	C4H8O2	C4H8N0O2P0S0F0Cl0Mg0Fe0Se0Co0As0Br0I0R0	0	-72.12	0.345267
C01770	1,4-Lactone		1,4-Lactone	C4H6O2	C4H6N0O2P0S0F0Cl0Mg0Fe0Se0Co0As0Br0I0R0	0	-61.46	1.08095
C01771	2-Butenoate		Crotonic acid|2-Butenoic acid|2-Butenoate	C4H5O2	C4H5N0O2P0S0F0Cl0Mg0Fe0Se0Co0As0Br0I0R0	-1	-62.7	0.56219
C01772	2-Coumarate		2-Coumarate|o-Coumaric acid|2-Coumaric acid|2-Hydroxycinnamate	C9H7O3	C9H7N0O3P0S0F0Cl0Mg0Fe0Se0Co0As0Br0I0R0	-1	-71.75	1.10005
C01775	Actinomycin		Actinomycin		C0H0N0O0P0S0F0Cl0Mg0Fe0Se0Co0As0Br0I0R0	10000000	10000000	10000000
C01779	Albendazole		Albendazole	C12H15N3O2S	C12H15N3O2P0S1F0Cl0Mg0Fe0Se0Co0As0Br0I0R0	0	-19.01	1.9493
C01780	Aldosterone		11beta,21-Dihydroxy-3,20-dioxo-4-pregnen-18-al|Aldosterone	C21H28O5	C21H28N0O5P0S0F0Cl0Mg0Fe0Se0Co0As0Br0I0R0	0	-118.36	6.82101
C01785	Benzenediol		Benzenediol	C6H6O2	C6H6N0O2P0S0F0Cl0Mg0Fe0Se0Co0As0Br0I0R0	0	-49.38	0.882045
C01788	CDP-abequose		CDP-abequose	C15H23N3O14P2	C15H23N3O14P2S0F0Cl0Mg0Fe0Se0Co0As0Br0I0R0	-2	-634.09	2.96548
C01789	Campesterol		Campesterol	C28H48O	C28H48N0O1P0S0F0Cl0Mg0Fe0Se0Co0As0Br0I0R0	0	15.38	6.91673
C01792	Kepone		Kepone|Chlordecone	C10OCl10	C10H0N0O1P0S0F0Cl10Mg0Fe0Se0Co0As0Br0I0R0	0	10000000	10000000
C01794	Choloyl-CoA		Choloyl-CoA	C45H71N7O20P3S	C45H71N7O20P3S1F0Cl0Mg0Fe0Se0Co0As0Br0I0R0	-3	-865.07	8.06
C01795	Columbamine		Columbamine	C20H20NO4	C20H20N1O4P0S0F0Cl0Mg0Fe0Se0Co0As0Br0I0R0	1	-5.65	3.53771
C01801	Thyminose		2-Deoxy-D-erythro-pentose|2-Deoxy-D-ribose|Thyminose|2-Deoxy-beta-D-erythro-pentose|Deoxyribose	C5H10O4	C5H10N0O4P0S0F0Cl0Mg0Fe0Se0Co0As0Br0I0R0	0	-141.78	1.20213
C01802	Desmosterol		Cholesta-5,24-dien-3beta-ol|24-Dehydrocholesterol|Desmosterol	C27H44O	C27H44N0O1P0S0F0Cl0Mg0Fe0Se0Co0As0Br0I0R0	0	37.37	6.9092
C01804	Discadenine		3-(3-Amino-3-carboxypropyl)-N6-(delta2-isopentenyl)-adenine|Discadenine	C14H20N6O2	C14H20N6O2P0S0F0Cl0Mg0Fe0Se0Co0As0Br0I0R0	0	43.63	2.85648
C01816	Heptadecane		Heptadecane	C17H36	C17H36N0O0P0S0F0Cl0Mg0Fe0Se0Co0As0Br0I0R0	0	20.68	1.59067
C01817	Homocystine		4,4'-Dithiobis(2-aminobutyric acid)|Homocystine	C8H16N2O4S2	C8H16N2O4P0S2F0Cl0Mg0Fe0Se0Co0As0Br0I0R0	0	-156.37	1.36379
C01818	Hyponitrite		Hyponitrous acid|Hyponitrite	H2N2O2	C0H2N2O2P0S0F0Cl0Mg0Fe0Se0Co0As0Br0I0R0	0	-50.8	6.32502
C01821	Isoorientin		Isoorientin	C21H19O11	C21H19N0O11P0S0F0Cl0Mg0Fe0Se0Co0As0Br0I0R0	-1	-313.58	3.47998
C01822	Kanamycin A		Kanamycin A	C18H40N4O11	C18H40N4O11P0S0F0Cl0Mg0Fe0Se0Co0As0Br0I0R0	4	-356.08	3.98777
C01825	L-Galactose		L-Galactose	C6H12O6	C6H12N0O6P0S0F0Cl0Mg0Fe0Se0Co0As0Br0I0R0	0	-218.28	1.54422
C01826	L-Norvaline		(S)-2-Aminopentanoic acid|L-2-Aminopentanoic acid|L-2-Aminovaleric acid|L-Norvaline	C5H11NO2	C5H11N1O2P0S0F0Cl0Mg0Fe0Se0Co0As0Br0I0R0	0	-84.68	0.341851
C01829	T4		T4|Levothyroxin|3,5,3'5'-Tetraiodo-L-thyronine|L-Thyroxine|O-(4-Hydroxy-3,5-diidophenyl)-3,5-diiodo-L-tyrosine	C15H11NO4I4	C15H11N1O4P0S0F0Cl0Mg0Fe0Se0Co0As0Br0I4R0	0	-5.63	5.67965
C01832	Lauroyl-CoA		Dodecanoyl-CoA (n-C12:0CoA)|ddcoa|Dodecanoyl-CoA|Lauroyl coenzyme A|Lauroyl-CoA	C33H55N7O17P3S	C33H55N7O17P3S1F0Cl0Mg0Fe0Se0Co0As0Br0I0R0	-3	-769.63	3.76669
C01837	Nitroethane		Nitroethane	C2H5NO2	C2H5N1O2P0S0F0Cl0Mg0Fe0Se0Co0As0Br0I0R0	0	10000000	10000000
C01838	Octadecanal		Octadecanal	C18H36O	C18H36N0O1P0S0F0Cl0Mg0Fe0Se0Co0As0Br0I0R0	0	-8.13	1.41853
C01839	Orsellinate		4,6-Dihydroxy-o-toluic acid|2,4-Dihydroxy-6-methylbenzoate|2,4-Dihydroxy-6-methylbenzoic acid|o-Orsellinic acid|Orsellinate	C8H7O4	C8H7N0O4P0S0F0Cl0Mg0Fe0Se0Co0As0Br0I0R0	-1	-133.64	1.3392
C01841	Pentalenene		Pentalenene	C15H24	C15H24N0O0P0S0F0Cl0Mg0Fe0Se0Co0As0Br0I0R0	0	10000000	10000000
C01842	Valeramide		Valeramide|Pentanamide	C5H11NO	C5H11N1O1P0S0F0Cl0Mg0Fe0Se0Co0As0Br0I0R0	0	-39.45	0.586793
C01845	2-Propanol		Isopropanol|2-Propanol|Propan-2-ol	C3H8O	C3H8N0O1P0S0F0Cl0Mg0Fe0Se0Co0As0Br0I0R0	0	-43.72	0.294634
C01847	FMNH2		ReducedFMN|FMNH2|Reduced FMN|flavin mononucleotide reduced	C17H22N4O9P	C17H22N4O9P1S0F0Cl0Mg0Fe0Se0Co0As0Br0I0R0	-1	-346.33	3.06432
C01848	Rifamycin B		Rifamycin B	C39H47NO14	C39H47N1O14P0S0F0Cl0Mg0Fe0Se0Co0As0Br0I0R0	-2	-342.669	4.00897
C01849	Rifamycin O		Rifamycin O	C39H47NO14	C39H47N1O14P0S0F0Cl0Mg0Fe0Se0Co0As0Br0I0R0	0	-338.73	5.16911
C01850	Rosmarinate		Rosmarinic acid|Rosmarinate	C18H15O8	C18H15N0O8P0S0F0Cl0Mg0Fe0Se0Co0As0Br0I0R0	-1	-227.19	2.27942
C01851	Scopolamine		Scopolamine	C17H21NO4	C17H21N1O4P0S0F0Cl0Mg0Fe0Se0Co0As0Br0I0R0	0	10000000	10000000
C01852	Secologanin		(-)-Secologanin|Secologanin	C17H24O10	C17H24N0O10P0S0F0Cl0Mg0Fe0Se0Co0As0Br0I0R0	0	-291.51	2.70905
C01853	Stipitatate		Stipitatate	C8H4O5	C8H4N0O5P0S0F0Cl0Mg0Fe0Se0Co0As0Br0I0R0	-2	-141.31	2.03924
C01855	Taxiphyllin		(R)-4-Hydroxymandelonitrile beta-D-glucoside|Taxiphyllin	C14H17NO7	C14H17N1O7P0S0F0Cl0Mg0Fe0Se0Co0As0Br0I0R0	0	-193.28	5.24471
C01857	Thioacetate		Thioacetic acid|Thioacetate	C2H3OS	C2H3N0O1P0S1F0Cl0Mg0Fe0Se0Co0As0Br0I0R0	-1	-19.35	2.85776
C01860	Trichodiene		Trichodiene	C15H24	C15H24N0O0P0S0F0Cl0Mg0Fe0Se0Co0As0Br0I0R0	0	85.28	2.94124
C01861	Trithionate		(O3S.S.SO3)2-|Trithionate	O6S3	C0H0N0O6P0S3F0Cl0Mg0Fe0Se0Co0As0Br0I0R0	-2	-229	0.5
C01863	Xanthoaphin		Xanthoaphin	C30H26O10	C30H26N0O10P0S0F0Cl0Mg0Fe0Se0Co0As0Br0I0R0	0	10000000	10000000
C01864	Methoxsalen		8-Methoxypsoralen|O-Methylxanthotoxol|8-Methoxyfuranocoumarin|Methoxsalen|Xanthotoxin	C12H8O4	C12H8N0O4P0S0F0Cl0Mg0Fe0Se0Co0As0Br0I0R0	0	-69.97	3.05717
C01868	(+)-Sabinone		(+)-Sabinone	C10H14O	C10H14N0O1P0S0F0Cl0Mg0Fe0Se0Co0As0Br0I0R0	0	24.57	4.16607
C01870	(R)-Vicianin		(R)-Vicianin	C19H25NO10	C19H25N1O10P0S0F0Cl0Mg0Fe0Se0Co0As0Br0I0R0	0	-274.06	5.76048
C01874	2-Iodophenol		2-Iodophenol	C6H5OI	C6H5N0O1P0S0F0Cl0Mg0Fe0Se0Co0As0Br0I1R0	0	8.72	1.52249
C01875	2-Undecanone		2-Hendecanone|Methyl nonyl ketone|2-Undecanone	C11H22O	C11H22N0O1P0S0F0Cl0Mg0Fe0Se0Co0As0Br0I0R0	0	-22.74	0.757159
C01877	4-Oxoproline		4-Oxo-L-proline|4-Oxoproline	C5H6NO3	C5H6N1O3P0S0F0Cl0Mg0Fe0Se0Co0As0Br0I0R0	-1	-95.82	0.81933
C01879	5-Oxoproline		L-5-Pyrrolidone-2-carboxylic acid|L-Pyroglutamic acid|5-Oxo-L-proline|Pyroglutamate|5-Pyrrolidone-2-carboxylic acid|Pyroglutamic acid|5-Oxoproline	C5H6NO3	C5H6N1O3P0S0F0Cl0Mg0Fe0Se0Co0As0Br0I0R0	-1	-110.12	0.890171
C01880	2-Oxepanone		hexano-6-lactone|2-Oxepanone|epsilon-Caprolactone|1-Oxa-2-oxocycloheptane|6-Hexanolide	C6H10O2	C6H10N0O2P0S0F0Cl0Mg0Fe0Se0Co0As0Br0I0R0	0	-55.1	1.46444
C01881	7-Oxosteroid		7-Oxosteroid	C19H30O	C19H30N0O1P0S0F0Cl0Mg0Fe0Se0Co0As0Br0I0R0	0	-2.98	7.25719
C01888	Aminoacetone		1-Amino-2-propanone|Aminoacetone	C3H8NO	C3H8N1O1P0S0F0Cl0Mg0Fe0Se0Co0As0Br0I0R0	1	-36.68	0.300676
C01892	Asparagusate		Asparagusate	C4H5O2S2	C4H5N0O2P0S2F0Cl0Mg0Fe0Se0Co0As0Br0I0R0	-1	-70.46	1.51551
C01893	Biotin amide		Biotin amide	C10H17N3O2S	C10H17N3O2P0S1F0Cl0Mg0Fe0Se0Co0As0Br0I0R0	0	-66.58	2.36771
C01894	Biotinyl-CoA		Biotinyl-CoA	C31H47N9O18P3S2	C31H47N9O18P3S2F0Cl0Mg0Fe0Se0Co0As0Br0I0R0	-3	-808.1	4.35928
C01902	Cycloartenol		9beta,19-Cyclo-24-lanosten-3beta-ol|Cycloartenol	C30H50O	C30H50N0O1P0S0F0Cl0Mg0Fe0Se0Co0As0Br0I0R0	0	10000000	10000000
C01904	D-Lyxitol		D-Lyxitol|D-Arabinol|D-Arabinitol|D-Arabitol	C5H12O5	C5H12N0O5P0S0F0Cl0Mg0Fe0Se0Co0As0Br0I0R0	0	-189.02	0.79901
C01906	D-Hamamelose		D-Hamamelose	C6H12O6	C6H12N0O6P0S0F0Cl0Mg0Fe0Se0Co0As0Br0I0R0	0	-217.61	1.3695
C01907	Daunomycin		Daunomycin|Daunorubicin	C27H30NO10	C27H30N1O10P0S0F0Cl0Mg0Fe0Se0Co0As0Br0I0R0	1	-243.83	4.40376
C01909	Dethiobiotin		Desthiobiotin|Dethiobiotin	C10H17N2O3	C10H17N2O3P0S0F0Cl0Mg0Fe0Se0Co0As0Br0I0R0	-1	-115.31	1.45097
C01912	Abomacetin		Abomacetin|Erythromycin A|Erythromycin	C37H68NO13	C37H68N1O13P0S0F0Cl0Mg0Fe0Se0Co0As0Br0I0R0	1	10000000	10000000
C01917	Gentamicin A		Gentamicin A	C18H40N4O10	C18H40N4O10P0S0F0Cl0Mg0Fe0Se0Co0As0Br0I0R0	4	-309.31	3.88017
C01920	Geranoyl-CoA		cis-Geranyl-CoA|Geranoyl-CoA	C31H47N7O17P3S	C31H47N7O17P3S1F0Cl0Mg0Fe0Se0Co0As0Br0I0R0	-3	-734.44	3.71628
C01921	Glycocholate		3alpha,7alpha,12alpha-Trihydroxy-5beta-cholan-24-oylglycine|Glycocholic acid|Glycocholate	C26H42NO6	C26H42N1O6P0S0F0Cl0Mg0Fe0Se0Co0As0Br0I0R0	-1	-196.57	7.13741
C01925	Hygromycin B		Antibiotic A-396-II|Hygromycin B	C20H40N3O13	C20H40N3O13P0S0F0Cl0Mg0Fe0Se0Co0As0Br0I0R0	3	-440.91	5.79808
C01929	L-Histidinal		L-Histidinal	C6H10N3O	C6H10N3O1P0S0F0Cl0Mg0Fe0Se0Co0As0Br0I0R0	1	7.07	1.13842
C01934	L-Rhamnonate		L-Rhamnonate	C6H11O6	C6H11N0O6P0S0F0Cl0Mg0Fe0Se0Co0As0Br0I0R0	-1	-232.43	0.807937
C01941	Nocardicin A		Nocardicin A	C23H23N4O9	C23H23N4O9P0S0F0Cl0Mg0Fe0Se0Co0As0Br0I0R0	-1	-221	3.95594
C01943	Obtusifoliol		4alpha,14alpha-Dimethyl-24-methylene-5alpha-cholesta-8-en-3beta-ol|4alpha,14alpha-Dimethyl-5alpha-ergosta-8,24(28)-dien-3beta-ol|Obtusifoliol	C30H50O	C30H50N0O1P0S0F0Cl0Mg0Fe0Se0Co0As0Br0I0R0	0	33.21	9.57654
C01944	Octanoyl-CoA		Octanoyl-CoA (n-C8:0CoA)|Octanoyl-CoA	C29H47N7O17P3S	C29H47N7O17P3S1F0Cl0Mg0Fe0Se0Co0As0Br0I0R0	-3	-776.11	3.65028
C01946	Romicil		Romicil|Matromycin|Landomycin|Amimycin|Oleandomycin	C35H62NO12	C35H62N1O12P0S0F0Cl0Mg0Fe0Se0Co0As0Br0I0R0	1	10000000	10000000
C01948	Pentadecanal		Pentadecanal	C15H30O	C15H30N0O1P0S0F0Cl0Mg0Fe0Se0Co0As0Br0I0R0	0	-12.99	1.15826
C01949	2-Pentanone		Methyl propyl ketone|2-Pentanone|Pentan-2-one	C5H10O	C5H10N0O1P0S0F0Cl0Mg0Fe0Se0Co0As0Br0I0R0	0	-32.46	0.332805
C01951	Piperitenone		Piperitenone	C10H14O	C10H14N0O1P0S0F0Cl0Mg0Fe0Se0Co0As0Br0I0R0	0	30.17	2.37031
C01953	Pregnenolone		3beta-Hydroxypregn-5-en-20-one|5-Pregnen-3beta-ol-20-one|Pregnenolone	C21H32O2	C21H32N0O2P0S0F0Cl0Mg0Fe0Se0Co0As0Br0I0R0	0	-20.55	6.87832
C01957	Secologanate		Secologanate	C16H21O10	C16H21N0O10P0S0F0Cl0Mg0Fe0Se0Co0As0Br0I0R0	-1	-295.66	2.67607
C01959	Taurocyamine		Taurocyamine	C3H9N3O3S	C3H9N3O3P0S1F0Cl0Mg0Fe0Se0Co0As0Br0I0R0	0	-114.873	1.69512
C01962	Thiocysteine		Thiocysteine	C3H7NO2S2	C3H7N1O2P0S2F0Cl0Mg0Fe0Se0Co0As0Br0I0R0	0	10000000	10000000
C01967	Ubiquinone-9		Coenzyme Q(9)|Ubiquinone-45|Ubiquinone-9	C54H82O4	C54H82N0O4P0S0F0Cl0Mg0Fe0Se0Co0As0Br0I0R0	0	170.59	5.05754
C01969	Xanthommatin		Xanthommatin	C20H11N3O8	C20H11N3O8P0S0F0Cl0Mg0Fe0Se0Co0As0Br0I0R0	-2	-163.11	4.6457
C01971	beta-Maltose		beta-Maltose	C12H22O11	C12H22N0O11P0S0F0Cl0Mg0Fe0Se0Co0As0Br0I0R0	0	-376.76	3.02215
C01983	(R)-Mandelate		(R)-Mandelic acid|(R)-2-Hydroxy-2-phenylacetate|(R)-2-Hydroxy-2-phenylacetic acid|(R)-Mandelate	C8H7O3	C8H7N0O3P0S0F0Cl0Mg0Fe0Se0Co0As0Br0I0R0	-1	-87.92	0.808502
C01984	(S)-Mandelate		(S)-Mandelic acid|(S)-2-Hydroxy-2-phenylacetate|(S)-2-Hydroxy-2-phenylacetic acid|(S)-Mandelate	C8H7O3	C8H7N0O3P0S0F0Cl0Mg0Fe0Se0Co0As0Br0I0R0	-1	-87.92	0.808502
C01986	16-Oxosteroid		16-Oxosteroid	C19H30O2	C19H30N0O2P0S0F0Cl0Mg0Fe0Se0Co0As0Br0I0R0	0	-42.82	7.18123
C01987	o-Aminophenol		o-Aminophenol|2-Aminobenzenol|2-Hydroxyaniline|2-Aminophenol	C6H7NO	C6H7N1O1P0S0F0Cl0Mg0Fe0Se0Co0As0Br0I0R0	0	-5.84	0.916481
C01988	2-Nitrophenol		2-Nitrophenol	C6H4NO3	C6H4N1O3P0S0F0Cl0Mg0Fe0Se0Co0As0Br0I0R0	-1	10000000	10000000
C01989	3-Ethylmalate		3-Ethylmalate	C6H8O5	C6H8N0O5P0S0F0Cl0Mg0Fe0Se0Co0As0Br0I0R0	-2	-199.57	0.422357
C01990	3-Oxalomalate		3-Oxalomalic acid|3-Oxalomalate	C6H3O8	C6H3N0O8P0S0F0Cl0Mg0Fe0Se0Co0As0Br0I0R0	-3	-306.58	0.535061
C01991	4-Hydroxyacid		4-Hydroxyacid|4-Hydroxyalkanoic acid|4-Hydroxycarboxylic acid	C4H7O3	C4H7N0O3P0S0F0Cl0Mg0Fe0Se0Co0As0Br0I0R0	-1	-119.74	0.312372
C01993	5'-Oxoinosine		5'-Dehydroinosine|5'-Oxoinosine	C10H10N4O5	C10H10N4O5P0S0F0Cl0Mg0Fe0Se0Co0As0Br0I0R0	0	-91.6	2.7424
C01995	Acetoxime		Acetoxime|Acetone oxime	C3H7NO	C3H7N1O1P0S0F0Cl0Mg0Fe0Se0Co0As0Br0I0R0	0	-17	3.19441
C01996	Acetylcholine		O-Acetylcholine|Acetylcholine	C7H16NO2	C7H16N1O2P0S0F0Cl0Mg0Fe0Se0Co0As0Br0I0R0	1	-25.26	2.03074
C01998	Vinyl cyanide		Vinyl cyanide|Propenenitrile|Acrylonitrile	C3H3N	C3H3N1O0P0S0F0Cl0Mg0Fe0Se0Co0As0Br0I0R0	0	29.17	4.93699
C02001	2-Propen-1-ol		2-Propen-1-ol|Allyl alcohol	C3H6O	C3H6N0O1P0S0F0Cl0Mg0Fe0Se0Co0As0Br0I0R0	0	-20.21	0.423666
C02004	Aristolochene		(+)-Aristolochene|Aristolochene	C15H24	C15H24N0O0P0S0F0Cl0Mg0Fe0Se0Co0As0Br0I0R0	0	62.15	3.5889
C02006	Aspulvinone E		Aspulvinone E	C17H11O5	C17H11N0O5P0S0F0Cl0Mg0Fe0Se0Co0As0Br0I0R0	-1	-67.27	3.34861
C02008	Aspulvinone H		Aspulvinone H	C27H27O5	C27H27N0O5P0S0F0Cl0Mg0Fe0Se0Co0As0Br0I0R0	-1	-17.59	3.73074
C02010	Blasticidin S		Blasticidin S	C17H27N8O5	C17H27N8O5P0S0F0Cl0Mg0Fe0Se0Co0As0Br0I0R0	1	-93.64	2.9402
C02013	Cellotetraose		Cellotetraose	C24H42O21	C24H42N0O21P0S0F0Cl0Mg0Fe0Se0Co0As0Br0I0R0	0	-693.72	6.03434
C02015	CoA-disulfide		CoA-disulfide	C42H64N14O32P6S2	C42H64N14O32P6S2F0Cl0Mg0Fe0Se0Co0As0Br0I0R0	-6	-1496.81	6.89125
C02020	Cyclopentanol		Cyclopentyl alcohol|Cyclopentanol	C5H10O	C5H10N0O1P0S0F0Cl0Mg0Fe0Se0Co0As0Br0I0R0	0	-23.94	1.01915
C02022	D-Erythrulose		D-glycero-Tetrulose|D-Erythrulose	C4H8O4	C4H8N0O4P0S0F0Cl0Mg0Fe0Se0Co0As0Br0I0R0	0	-144.58	0.479091
C02024	D-Mannuronate		D-Mannuronic acid|D-Mannuronate	C6H9O7	C6H9N0O7P0S0F0Cl0Mg0Fe0Se0Co0As0Br0I0R0	-1	-261.5	1.49878
C02027	Deoxylimonate		Deoxylimonate|Deoxylimonic acid	C26H31O8	C26H31N0O8P0S0F0Cl0Mg0Fe0Se0Co0As0Br0I0R0	-1	-215.34	6.89925
C02029	Dihydrozeatin		N6-(4-Hydroxyisopentanyl)adenine|2-Methyl-4-(1H-purin-6-ylamino)butan-1-ol|Dihydrozeatin	C10H15N5O	C10H15N5O1P0S0F0Cl0Mg0Fe0Se0Co0As0Br0I0R0	0	52.1	2.77905
C02034	Gibberellin 19		Gibberellin 19|Gibberellin A19	C20H24O6	C20H24N0O6P0S0F0Cl0Mg0Fe0Se0Co0As0Br0I0R0	-2	10000000	10000000
C02035	Gibberellin 20		Gibberellin 20|Gibberellin A20	C19H23O5	C19H23N0O5P0S0F0Cl0Mg0Fe0Se0Co0As0Br0I0R0	-1	10000000	10000000
C02037	Glycylglycine		Glycylglycine	C4H8N2O3	C4H8N2O3P0S0F0Cl0Mg0Fe0Se0Co0As0Br0I0R0	0	-118.31	0.70732
C02041	Icosanoyl-CoA		Arachidoyl-CoA|Icosanoyl-CoA|Eicosanoyl-CoA	C41H71N7O17P3S	C41H71N7O17P3S1F0Cl0Mg0Fe0Se0Co0As0Br0I0R0	-3	-756.67	4.08103
C02043	Indolelactate		Indolelactate	C11H10NO3	C11H10N1O3P0S0F0Cl0Mg0Fe0Se0Co0As0Br0I0R0	-1	-60.25	1.57181
C02046	Daturine		Duboisine|Daturine|L-Tropine tropate|L-Hyoscyamine	C17H23NO3	C17H23N1O3P0S0F0Cl0Mg0Fe0Se0Co0As0Br0I0R0	0	10000000	10000000
C02048	Laminariaceae		3-beta-D-Glucosyl-D-glucose|Laminariaceae|Laminaribiose	C12H22O11	C12H22N0O11P0S0F0Cl0Mg0Fe0Se0Co0As0Br0I0R0	0	-376.76	3.02215
C02050	Linoleoyl-CoA		(9Z,12Z)-Octadecadienoyl-CoA|Linoleoyl-CoA	C39H63N7O17P3S	C39H63N7O17P3S1F0Cl0Mg0Fe0Se0Co0As0Br0I0R0	-3	-715.19	3.95591
C02059	Vitamin K1		2-Methyl-3-phytyl-1,4-naphthoquinone|Phytonadione|Vitamin K1|Phylloquinone	C31H46O2	C31H46N0O2P0S0F0Cl0Mg0Fe0Se0Co0As0Br0I0R0	0	28.3	2.28174
C02060	Phytanoyl-CoA		Phytanoyl-CoA	C41H71N7O17P3S	C41H71N7O17P3S1F0Cl0Mg0Fe0Se0Co0As0Br0I0R0	-3	-763.91	3.90193
C02061	Plastoquinone		Plastoquinone	C13H16O2	C13H16N0O2P0S0F0Cl0Mg0Fe0Se0Co0As0Br0I0R0	0	-7.32	2.25223
C02066	Pseudotropine		Pseudotropine	C8H15NO	C8H15N1O1P0S0F0Cl0Mg0Fe0Se0Co0As0Br0I0R0	0	10000000	10000000
C02067	Pseudouridine		Pseudouridine	C9H12N2O6	C9H12N2O6P0S0F0Cl0Mg0Fe0Se0Co0As0Br0I0R0	0	-197.95	1.98564
C02074	Raucaffricine		Raucaffricine	C27H32N2O8	C27H32N2O8P0S0F0Cl0Mg0Fe0Se0Co0As0Br0I0R0	0	10000000	10000000
C02076	Volemulose		Volemulose|altro-Heptulose|Sedoheptulose	C7H14O7	C7H14N0O7P0S0F0Cl0Mg0Fe0Se0Co0As0Br0I0R0	0	-255.83	1.52934
C02079	Staurosporine		Staurosporine	C28H27N4O3	C28H27N4O3P0S0F0Cl0Mg0Fe0Se0Co0As0Br0I0R0	1	10000000	10000000
C02080	Stipitatonate		Stipitatonate	C9H3O6	C9H3N0O6P0S0F0Cl0Mg0Fe0Se0Co0As0Br0I0R0	-1	-147.62	2.74146
C02083	Styrene oxide		Styrene oxide	C8H8O	C8H8N0O1P0S0F0Cl0Mg0Fe0Se0Co0As0Br0I0R0	0	17.42	1.98921
C02084	Tetrathionate		Tetrathionic acid|Tetrathionate	O6S4	C0H0N0O6P0S4F0Cl0Mg0Fe0Se0Co0As0Br0I0R0	-2	-241.815	1.90125
C02086	Thioglycolate		Thioglycolic acid|Mercaptoethanoic acid|Mercaptoacetic acid|Thioglycolate	C2H3O2S	C2H3N0O2P0S1F0Cl0Mg0Fe0Se0Co0As0Br0I0R0	-1	-82.224	0.651556
C02090	TSH		N1,N8-Bis(glutathionyl)spermidine|N1,N8-Bis(gamma-L-glutamyl-L-cysteinyl-glycyl)spermidine|TSH|Reduced trypanothione|N1,N8-Bis-(glutathionyl)spermidine|N1,N8-Bis-(gamma-L-glutamyl-L-cysteinyl-glycyl)-spermidine|Trypanothione	C27H50N9O10S2	C27H50N9O10P0S2F0Cl0Mg0Fe0Se0Co0As0Br0I0R0	1	-322.818	4.45132
C02091	Ureidoglycine		Ureidoglycine	C3H7N3O3	C3H7N3O3P0S0F0Cl0Mg0Fe0Se0Co0As0Br0I0R0	0	-128.73	0.982725
C02094	beta-Carotene		beta-Carotene	C40H56	C40H56N0O0P0S0F0Cl0Mg0Fe0Se0Co0As0Br0I0R0	0	241.2	6.20108
C02097	dTDP-galactose		dTDP-D-galactose|dTDP-galactose	C16H24N2O16P2	C16H24N2O16P2S0F0Cl0Mg0Fe0Se0Co0As0Br0I0R0	-2	-723.12	2.95151
C02099	(2S)-Flavanone		(2S)-Flavanone	C15H12O2	C15H12N0O2P0S0F0Cl0Mg0Fe0Se0Co0As0Br0I0R0	0	4.63	2.0662
C02105	(+)-Reticuline		(+)-Reticuline|(S)-Reticuline	C19H23NO4	C19H23N1O4P0S0F0Cl0Mg0Fe0Se0Co0As0Br0I0R0	0	-32.49	2.43772
C02106	(S)-Scoulerine		(13aS)-5,8,13,13a-tetrahydro-3,10-dimethoxy-6H- dibenzo[a,g]quinolizine-2,9-diol|(S)-Scoulerine	C19H21NO4	C19H21N1O4P0S0F0Cl0Mg0Fe0Se0Co0As0Br0I0R0	0	-34.38	3.36974
C02107	Tartrate		L-tartarate|(-)-Tartaric acid|(2S,3S)-Tartaric acid|D-Tartaric acid|D-Tartrate|(S,S)-Tartrate|(S,S)-Tartaric acid|L-tartrate|(+)-Tartaric acid|(2R,3R)-Tartaric acid|2,3-Dihydroxybutanedioic acid|Tartrate|Tartaric acid|L-Tartaric acid|(R,R)-Tartrate|(R,R)-Tartaric acid	C4H4O6	C4H4N0O6P0S0F0Cl0Mg0Fe0Se0Co0As0Br0I0R0	-2	-239.04	0.454339
C02110	11-cis-Retinal		11-cis-Retinene|11-cis-Vitamin A aldehyde|11-cis-Retinal	C20H28O	C20H28N0O1P0S0F0Cl0Mg0Fe0Se0Co0As0Br0I0R0	0	78.83	2.67757
C02115	2-Methylserine		2-Methylserine	C4H9NO3	C4H9N1O3P0S0F0Cl0Mg0Fe0Se0Co0As0Br0I0R0	0	-125.76	0.418338
C02117	2-Oxophytanate		2-Oxophytanate	C20H37O3	C20H37N0O3P0S0F0Cl0Mg0Fe0Se0Co0As0Br0I0R0	-1	-92.39	1.17226
C02123	3-Propylmalate		3-Propylmalate	C7H10O5	C7H10N0O5P0S0F0Cl0Mg0Fe0Se0Co0As0Br0I0R0	-2	-197.95	0.448901
C02124	p-Chlorophenol		Parachlorophenol|p-Chlorophenol|4-Chlorophenol	C6H5OCl	C6H5N0O1P0S0F0Cl1Mg0Fe0Se0Co0As0Br0I0R0	0	-15.26	0.953132
C02126	p-Nitroaniline		4-Nitrobenzeneamine|p-Nitroaniline|4-Nitroaniline	C6H6N2O2	C6H6N2O2P0S0F0Cl0Mg0Fe0Se0Co0As0Br0I0R0	0	10000000	10000000
C02129	5-Oxohexanoate		4-Acetylbutyric acid|5-Oxohexanoate|5-Oxohexanoic acid	C6H9O3	C6H9N0O3P0S0F0Cl0Mg0Fe0Se0Co0As0Br0I0R0	-1	-110.29	0.354939
C02130	Acetyl-maltose		Acetyl-maltose	C14H24O12	C14H24N0O12P0S0F0Cl0Mg0Fe0Se0Co0As0Br0I0R0	0	-414.21	3.01417
C02132	Acetylpyruvate		Acetylpyruvate	C5H5O4	C5H5N0O4P0S0F0Cl0Mg0Fe0Se0Co0As0Br0I0R0	-1	-139.47	0.441588
C02134	Allocryptopine		Allocryptopine	C21H23NO5	C21H23N1O5P0S0F0Cl0Mg0Fe0Se0Co0As0Br0I0R0	0	10000000	10000000
C02135	Angiotonin		Hypertensin|Angiotonin|Angiotensin|Angiotensin II	C50H71N13O12	C50H71N13O12P0S0F0Cl0Mg0Fe0Se0Co0As0Br0I0R0	0	-261.41	5.47043
C02137	Benzoylformate		2-Oxo-2-phenylacetate|Phenylglyoxylate|Phenylglyoxylic acid|Benzoylformic acid|Benzoylformate|alpha-Oxo-benzeneacetic acid	C8H5O3	C8H5N0O3P0S0F0Cl0Mg0Fe0Se0Co0As0Br0I0R0	-1	-78.99	0.858999
C02139	Chlorophyllide		Chlorophyllide a|Chlorophyllide	C35H33N4O5Mg	C35H33N4O5P0S0F0Cl0Mg1Fe0Se0Co0As0Br0I0R0	0	10000000	10000000
C02140	Corticosterone		Reichstein's substance H|Kendall's compound B|11beta,21-Dihydroxy-4-pregnene-3,20-dione|Corticosterone	C21H30O4	C21H30N0O4P0S0F0Cl0Mg0Fe0Se0Co0As0Br0I0R0	0	-91.61	6.82165
C02141	Cycloeucalenol		Cycloeucalenol	C30H50O	C30H50N0O1P0S0F0Cl0Mg0Fe0Se0Co0As0Br0I0R0	0	10000000	10000000
C02147	Dihydrolipoate		Dihydrothioctic acid|Dihydrolipoic acid|Dihydrolipoate	C8H15O2S2	C8H15N0O2P0S2F0Cl0Mg0Fe0Se0Co0As0Br0I0R0	-1	-69.788	1.38969
C02151	Geissoschizine		Geissoschizine	C21H24N2O3	C21H24N2O3P0S0F0Cl0Mg0Fe0Se0Co0As0Br0I0R0	0	40.43	3.62265
C02153	Glucotropeolin		Glucotropaeolin|Glucotropeolin	C14H18NO9S2	C14H18N1O9P0S2F0Cl0Mg0Fe0Se0Co0As0Br0I0R0	-1	-258.99	3.74734
C02162	Isopimpinellin		5,8-Dimethoxypsoralen|Dimethylpsoralen|Isopimpinellin	C13H10O5	C13H10N0O5P0S0F0Cl0Mg0Fe0Se0Co0As0Br0I0R0	0	-94.8	3.1867
C02165	Leukotriene B4		(6Z,8E,10E,14Z)-(5S,12R)-5,12-Dihydroxyicosa-6,8,10,14-tetraenoate|(6Z,8E,10E,14Z)-(5S,12R)-5,12-Dihydroxyeicosa-6,8,10,14-tetraenoate|Leukotriene B4	C20H31O4	C20H31N0O4P0S0F0Cl0Mg0Fe0Se0Co0As0Br0I0R0	-1	-53.87	2.26386
C02166	Leukotriene C4		Leukotriene C4	C30H45N3O9S	C30H45N3O9P0S1F0Cl0Mg0Fe0Se0Co0As0Br0I0R0	-2	-223.81	2.88696
C02167	Maleylpyruvate		3-Maleylpyruvate|Maleylpyruvic acid|Maleylpyruvate	C7H4O6	C7H4N0O6P0S0F0Cl0Mg0Fe0Se0Co0As0Br0I0R0	-2	-196.42	0.827489
C02170	Methylmalonate		Methylmalonic acid|Methylmalonate	C4H4O4	C4H4N0O4P0S0F0Cl0Mg0Fe0Se0Co0As0Br0I0R0	-2	-164.77	0.290816
C02172	N-Acetylisatin		N-Acetylisatin	C10H7NO3	C10H7N1O3P0S0F0Cl0Mg0Fe0Se0Co0As0Br0I0R0	0	-50.28	1.66572
C02179	Peptidyl amide		Peptidyl amide	C4H7N3O2R2	C4H7N3O2P0S0F0Cl0Mg0Fe0Se0Co0As0Br0I0R2	0	10000000	10000000
C02191	Protoporphyrin		Porphyrinogen IX|Protoporphyrin IX|Protoporphyrin	C34H32N4O4	C34H32N4O4P0S0F0Cl0Mg0Fe0Se0Co0As0Br0I0R0	-2	10000000	10000000
C02193	Pyruvate oxime		Pyruvate oxime	C3H4NO3	C3H4N1O3P0S0F0Cl0Mg0Fe0Se0Co0As0Br0I0R0	-1	-99.47	3.2434
C02198	Thromboxane A2		(5Z,9alpha,11alpha,13E,15S)-9,11-Epoxy-15-hydroxythromboxa-5,13- dien-1-oic acid|(5Z,13E)-(15S)-9alpha,11alpha-Epoxy-15-hydroxythromboxa-5,13- dienoate|Thromboxane A2	C20H31O5	C20H31N0O5P0S0F0Cl0Mg0Fe0Se0Co0As0Br0I0R0	-1	10000000	10000000
C02199	UDP-L-rhamnose		UDP-L-rhamnose	C15H22N2O16P2	C15H22N2O16P2S0F0Cl0Mg0Fe0Se0Co0As0Br0I0R0	-2	-726.32	3.08981
C02200	UDP-glucosamine		UDP-glucosamine	C15H24N3O16P2	C15H24N3O16P2S0F0Cl0Mg0Fe0Se0Co0As0Br0I0R0	-1	-727.3	3.09784
C02201	Veratraldehyde		3,4-Dimethoxybenzaldehyde|Veratric aldehyde|Veratraldehyde	C9H10O3	C9H10N0O3P0S0F0Cl0Mg0Fe0Se0Co0As0Br0I0R0	0	-50.01	1.36421
C02206	alpha-Santonin		alpha-Santonin	C15H18O3	C15H18N0O3P0S0F0Cl0Mg0Fe0Se0Co0As0Br0I0R0	0	-57.32	3.76951
C02207	beta-Alanopine		beta-Alanopine	C6H10NO4	C6H10N1O4P0S0F0Cl0Mg0Fe0Se0Co0As0Br0I0R0	-1	-155.58	3.25139
C02213	(+)-cis-Sabinol		(+)-cis-Sabinol	C10H16O	C10H16N0O1P0S0F0Cl0Mg0Fe0Se0Co0As0Br0I0R0	0	19.56	4.15642
C02214	Glutaconic acid		Glutaconic acid|trans-Glutaconic acid|trans-Glutaconate|(E)-Glutaconate	C5H4O4	C5H4N0O4P0S0F0Cl0Mg0Fe0Se0Co0As0Br0I0R0	-2	-140.53	0.590634
C02216	1-Methyladenine		1-Methyladenine	C6H7N5	C6H7N5O0P0S0F0Cl0Mg0Fe0Se0Co0As0Br0I0R0	0	86.45	3.60864
C02217	10-Oxodecanoate		10-Oxodecanoate	C10H17O3	C10H17N0O3P0S0F0Cl0Mg0Fe0Se0Co0As0Br0I0R0	-1	-100.54	0.729783
C02218	Dehydroalanine		Dehydroalanine|2-Aminoacrylate	C3H5NO2	C3H5N1O2P0S0F0Cl0Mg0Fe0Se0Co0As0Br0I0R0	0	-68.33	0.600764
C02220	o-Aminomuconate		o-Aminomuconate|2-Aminomuconic acid|2-Aminomuconate	C6H5NO4	C6H5N1O4P0S0F0Cl0Mg0Fe0Se0Co0As0Br0I0R0	-2	-117.98	1.11674
C02222	Maleylacetate		Maleylacetate|4-Oxohex-2-enedioate|2-Maleylacetate	C6H4O5	C6H4N0O5P0S0F0Cl0Mg0Fe0Se0Co0As0Br0I0R0	-2	-170.48	0.744345
C02223	2-Methylbutanal		2-Methylbutyraldehyde|2-Methylbutanal	C5H10O	C5H10N0O1P0S0F0Cl0Mg0Fe0Se0Co0As0Br0I0R0	0	-31	0.324866
C02224	2-Methylcholine		2-Methylcholine	C6H16NO	C6H16N1O1P0S0F0Cl0Mg0Fe0Se0Co0As0Br0I0R0	1	12	1.99047
C02225	2-Methylcitrate		2-methyl-citrate|(2R,3S)-2-Hydroxybutane-1,2,3-tricarboxylate|2-Hydroxybutane-1,2,3-tricarboxylate|2-Methylcitrate	C7H7O7	C7H7N0O7P0S0F0Cl0Mg0Fe0Se0Co0As0Br0I0R0	-3	-280.63	0.508496
C02226	Citraconate		Methylmaleic acid|Citraconic acid|Citraconate|2-Methylmaleate	C5H4O4	C5H4N0O4P0S0F0Cl0Mg0Fe0Se0Co0As0Br0I0R0	-2	-144.45	0.71089
C02231	3-Nitroacrylate		3-Nitroacrylate	C3H2NO4	C3H2N1O4P0S0F0Cl0Mg0Fe0Se0Co0As0Br0I0R0	-1	10000000	10000000
C02232	3-Oxoadipyl-CoA		3-Oxoadipyl-CoA	C27H38N7O20P3S	C27H38N7O20P3S1F0Cl0Mg0Fe0Se0Co0As0Br0I0R0	-4	-888.82	3.60813
C02235	4-Nitrocatechol		4-Nitrocatechol	C6H4NO4	C6H4N1O4P0S0F0Cl0Mg0Fe0Se0Co0As0Br0I0R0	-1	10000000	10000000
C02236	4-Sulfobenzoate		4-Sulfobenzoate	C7H4O5S	C7H4N0O5P0S1F0Cl0Mg0Fe0Se0Co0As0Br0I0R0	-2	-174.782	1.15243
C02237	5-Oxo-D-proline		D-5-Pyrrolidone-2-carboxylic acid|D-Pyroglutamic acid|5-Oxo-D-proline	C5H6NO3	C5H6N1O3P0S0F0Cl0Mg0Fe0Se0Co0As0Br0I0R0	-1	-110.12	0.890171
C02240	5-Valerolactone		gamma-Valerolactone|delta-Valerolactone|5-Valerolactone	C5H8O2	C5H8N0O2P0S0F0Cl0Mg0Fe0Se0Co0As0Br0I0R0	0	-58.28	1.26314
C02243	8-Oxocoformycin		8-Oxocoformycin	C11H15N4O5	C11H15N4O5P0S0F0Cl0Mg0Fe0Se0Co0As0Br0I0R0	1	-83.4	2.7606
C02244	Aliphatic amide		Aliphatic amide	CHNOR2	C1H1N1O1P0S0F0Cl0Mg0Fe0Se0Co0As0Br0I0R2	0	10000000	10000000
C02247	Anthranilyl-CoA		2-Aminobenzoyl-CoA|Anthranilyl-CoA	C28H38N8O17P3S	C28H38N8O17P3S1F0Cl0Mg0Fe0Se0Co0As0Br0I0R0	-3	-748.07	3.67878
C02249	Arachidonyl-CoA		(5Z,8Z,11Z,14Z)-Icosatetraenoyl-CoA|Arachidonoyl-CoA|Arachidonyl-CoA	C41H63N7O17P3S	C41H63N7O17P3S1F0Cl0Mg0Fe0Se0Co0As0Br0I0R0	-3	-667.23	4.2351
C02253	Benzoylagmatine		Benzoylagmatine	C12H19N4O	C12H19N4O1P0S0F0Cl0Mg0Fe0Se0Co0As0Br0I0R0	1	9.97	2.00776
C02262	D-Chondrosamine		2-Amino-2-deoxy-D-galactose|D-Chondrosamine|D-Galactosamine	C6H14NO5	C6H14N1O5P0S0F0Cl0Mg0Fe0Se0Co0As0Br0I0R0	1	-183.03	1.51001
C02265	D-Phenylalanine		D-alpha-Amino-beta-phenylpropionic acid|D-Phenylalanine	C9H11NO2	C9H11N1O2P0S0F0Cl0Mg0Fe0Se0Co0As0Br0I0R0	0	-51.05	0.826997
C02266	D-Xylonolactone		D-Xylono-1,5-lactone|D-Xylonolactone	C5H8O5	C5H8N0O5P0S0F0Cl0Mg0Fe0Se0Co0As0Br0I0R0	0	-177.8	1.11497
C02270	Depurinated DNA		Depurinated DNA|Apurinic site in DNA	C15H24O17P3R2	C15H24N0O17P3S0F0Cl0Mg0Fe0Se0Co0As0Br0I0R2	-3	10000000	10000000
C02271	Dichloromethane		Methylene dichloride|Methylene chloride|Dichloromethane	CH2Cl2	C1H2N0O0P0S0F0Cl2Mg0Fe0Se0Co0As0Br0I0R0	0	-15.8	1.9008
C02273	Digalacturonate		Digalacturonic acid|Digalacturonate	C12H16O13	C12H16N0O13P0S0F0Cl0Mg0Fe0Se0Co0As0Br0I0R0	-2	-463.2	2.95081
C02274	Dihydrocoumarin		3,4-Dihydrocoumarin|Dihydrocoumarin	C9H8O2	C9H8N0O2P0S0F0Cl0Mg0Fe0Se0Co0As0Br0I0R0	0	-31.38	1.6309
C02280	GDP-L-galactose		GDP-L-galactose	C16H23N5O16P2	C16H23N5O16P2S0F0Cl0Mg0Fe0Se0Co0As0Br0I0R0	-2	-673.08	3.70081
C02282	Gln-tRNA(Gln)		Glutaminyl-tRNA|L-Glutaminyl-tRNA(Gln)|Glutaminyl-tRNA(Gln)|Gln-tRNA(Gln)	C15H21N7O5R	C15H21N7O5P0S0F0Cl0Mg0Fe0Se0Co0As0Br0I0R1	1	10000000	10000000
C02283	Enoxolone		Glycyrrhetinic acid|Enoxolone|Glycyrrhetinate	C30H45O4	C30H45N0O4P0S0F0Cl0Mg0Fe0Se0Co0As0Br0I0R0	-1	-116.6	12.6366
C02284	Glycyrrhizin		Glycyrrhizic acid|Glycyrrhizin|Glycyrrhizinate	C42H59O16	C42H59N0O16P0S0F0Cl0Mg0Fe0Se0Co0As0Br0I0R0	-3	-520	13.0262
C02287	Tartronic acid		2-Tartronic acid|2-Hydroxymalonic acid|2-Hydroxymalonate|Hydroxymalonic acid|Tartronic acid|Hydroxymalonate	C3H2O5	C3H2N0O5P0S0F0Cl0Mg0Fe0Se0Co0As0Br0I0R0	-2	-202.62	0.297605
C02289	Isopiperitenone		(-)-(4R)-Isopiperitenone|(-)-Isopiperitenone|Isopiperitenone	C10H14O	C10H14N0O1P0S0F0Cl0Mg0Fe0Se0Co0As0Br0I0R0	0	14.98	0.974963
C02290	L-Carnitinamide		L-Carnitinamide	C7H17N2O2	C7H17N2O2P0S0F0Cl0Mg0Fe0Se0Co0As0Br0I0R0	1	-23.39	2.04084
C02291	Cystathionine		L-Cystathionine|Cystathionine	C7H14N2O4S	C7H14N2O4P0S1F0Cl0Mg0Fe0Se0Co0As0Br0I0R0	0	-154.91	0.955805
C02294	Methylguanidine		Methylguanidine	C2H8N3	C2H8N3O0P0S0F0Cl0Mg0Fe0Se0Co0As0Br0I0R0	1	1.99	1.52013
C02295	Methylitaconate		2-Methylene-3-methylsuccinate|Methylitaconate	C6H6O4	C6H6N0O4P0S0F0Cl0Mg0Fe0Se0Co0As0Br0I0R0	-2	-143.75	0.628295
C02298	Acetylindoxyl		Acetylindoxyl|N-Acetylindoxyl	C10H9NO2	C10H9N1O2P0S0F0Cl0Mg0Fe0Se0Co0As0Br0I0R0	0	-14.28	1.64018
C02299	N-Methylaniline		N-Methylbenzenamine|N-Methylaniline	C7H9N	C7H9N1O0P0S0F0Cl0Mg0Fe0Se0Co0As0Br0I0R0	0	38.45	0.937643
C02305	Phosphocreatine		Creatine phosphate|N-Phosphocreatine|Phosphocreatine	C4H8N3O5P	C4H8N3O5P1S0F0Cl0Mg0Fe0Se0Co0As0Br0I0R0	-2	-262.13	1.9273
C02306	Phosphoramidate		Amidophosphoric acid|Phosphoramidic acid|Phosphoramidate	H2NO3P	C0H2N1O3P1S0F0Cl0Mg0Fe0Se0Co0As0Br0I0R0	-2	-202.96	0.550601
C02323	Saligenin		2-(Hydroxymethyl)phenol|2-Hydroxybenzyl alcohol|Saligenin|Salicyl alcohol	C7H8O2	C7H8N0O2P0S0F0Cl0Mg0Fe0Se0Co0As0Br0I0R0	0	-47.76	0.886404
C02325	Sinapyl alcohol		Sinapoyl alcohol|Sinapyl alcohol	C11H14O4	C11H14N0O4P0S0F0Cl0Mg0Fe0Se0Co0As0Br0I0R0	0	-76.64	1.68599
C02330	UDP-L-iduronate		UDP-L-iduronate	C15H19N2O18P2	C15H19N2O18P2S0F0Cl0Mg0Fe0Se0Co0As0Br0I0R0	-3	-805.77	3.08989
C02331	3-Butenoyl-CoA		3-Butenoyl-CoA|Vinylacetyl-CoA	C25H37N7O17P3S	C25H37N7O17P3S1F0Cl0Mg0Fe0Se0Co0As0Br0I0R0	-3	-760.89	3.56213
C02333	Xanthopterin-B2		1-(7,8-Dihydro-2,4-dihydroxypteridin-6-yl)-2-hydroxypropan-1-one|Xanthopterin-B2	C9H10N4O4	C9H10N4O4P0S0F0Cl0Mg0Fe0Se0Co0As0Br0I0R0	0	-90.85	2.74724
C02335	beta-Alanyl-CoA		beta-Alanyl-CoA	C24H39N8O17P3S	C24H39N8O17P3S1F0Cl0Mg0Fe0Se0Co0As0Br0I0R0	-2	-785.19	3.56187
C02336	D-Fructose		arabino-Hexulose|Fructose|beta-Levulose|beta-D-arabino-Hexulose|beta-Fruit sugar|beta-D-Fructose|D-arabino-Hexulose|Fruit sugar|Levulose|D-Fructose	C6H12O6	C6H12N0O6P0S0F0Cl0Mg0Fe0Se0Co0As0Br0I0R0	0	-219.17	1.3556
C02341	trans-Aconitate		trans-Aconitic acid|trans-Aconitate	C6H3O6	C6H3N0O6P0S0F0Cl0Mg0Fe0Se0Co0As0Br0I0R0	-3	-222.28	0.750199
C02344	Fenchyl alcohol		Fenchyl alcohol|(-)-endo-Fenchol	C10H18O	C10H18N0O1P0S0F0Cl0Mg0Fe0Se0Co0As0Br0I0R0	0	10000000	10000000
C02345	(2S)-Flavan-4-ol		(2S)-Flavan-4-ol	C15H14O2	C15H14N0O2P0S0F0Cl0Mg0Fe0Se0Co0As0Br0I0R0	0	-0.38	2.06934
C02348	(R)-Allantoin		(R)-Allantoin|(R)(-)-Allantoin	C4H6N4O3	C4H6N4O3P0S0F0Cl0Mg0Fe0Se0Co0As0Br0I0R0	0	-116.06	1.96587
C02350	Allantoin		Glyoxyldiureide|5-Ureidohydantoin|(S)-Allantoin|Allantoin|(S)(+)-Allantoin	C4H6N4O3	C4H6N4O3P0S0F0Cl0Mg0Fe0Se0Co0As0Br0I0R0	0	-116.06	1.96587
C02351	1,2-Benzoquinone		1,2-Benzoquinone	C6H4O2	C6H4N0O2P0S0F0Cl0Mg0Fe0Se0Co0As0Br0I0R0	0	-31.82	1.46768
C02353	2',3'-Cyclic AMP		2',3'-Cyclic AMP	C10H11N5O6P	C10H11N5O6P1S0F0Cl0Mg0Fe0Se0Co0As0Br0I0R0	-1	-193.43	3.78846
C02354	2',3'-Cyclic CMP		2',3'-Cyclic CMP	C9H11N3O7P	C9H11N3O7P1S0F0Cl0Mg0Fe0Se0Co0As0Br0I0R0	-1	-280.96	2.96988
C02355	2',3'-Cyclic UMP		2',3'-Cyclic UMP	C9H10N2O8P	C9H10N2O8P1S0F0Cl0Mg0Fe0Se0Co0As0Br0I0R0	-1	-333.35	2.94924
C02357	2-Chlorobenzoate		o-Chlorobenzoic acid|2-Chlorobenzoic acid|2-Chlorobenzoate	C7H4O2Cl	C7H4N0O2P0S0F0Cl1Mg0Fe0Se0Co0As0Br0I0R0	-1	-58.41	0.981073
C02359	2-Fluorobenzoate		2-Fluorobenzoic acid|2-Fluorobenzoate	C7H4O2F	C7H4N0O2P0S0F1Cl0Mg0Fe0Se0Co0As0Br0I0R0	-1	-94.03	1.54014
C02360	2-Hydroxyadipate		2-Hydroxyadipate	C6H8O5	C6H8N0O5P0S0F0Cl0Mg0Fe0Se0Co0As0Br0I0R0	-2	-197.76	0.397427
C02362	2-Oxosuccinamate		2-Oxosuccinamate	C4H4NO4	C4H4N1O4P0S0F0Cl0Mg0Fe0Se0Co0As0Br0I0R0	-1	-148.08	0.64326
C02364	3-Fluorobenzoate		3-Fluorobenzoic acid|3-Fluorobenzoate	C7H4O2F	C7H4N0O2P0S0F1Cl0Mg0Fe0Se0Co0As0Br0I0R0	-1	-94.03	1.54014
C02366	3-Methyloxindole		1,3-Dihydro-3-methyl-2H-indol-2-one|3-Methyloxindole	C9H9NO	C9H9N1O1P0S0F0Cl0Mg0Fe0Se0Co0As0Br0I0R0	0	-3.77	1.53113
C02367	3-Oxododecanoate		3-Oxododecanoate|3-Oxododecanoic acid	C12H21O3	C12H21N0O3P0S0F0Cl0Mg0Fe0Se0Co0As0Br0I0R0	-1	-100.57	0.825238
C02370	4-Chlorobenzoate		4-Chlorobenzoic acid|4-Chlorobenzoate	C7H4O2Cl	C7H4N0O2P0S0F0Cl1Mg0Fe0Se0Co0As0Br0I0R0	-1	-58.41	0.981073
C02371	4-Fluorobenzoate		4-Fluorobenzoic acid|4-Fluorobenzoate	C7H4O2F	C7H4N0O2P0S0F1Cl0Mg0Fe0Se0Co0As0Br0I0R0	-1	-94.03	1.54014
C02372	p-Aminophenol		4-Aminobenzenol|p-Aminophenol|4-Aminophenol|4-Hydroxyaniline	C6H7NO	C6H7N1O1P0S0F0Cl0Mg0Fe0Se0Co0As0Br0I0R0	0	-5.84	0.916481
C02375	4-Chlorocatechol		4-Chlorocatechol	C6H5O2Cl	C6H5N0O2P0S0F0Cl1Mg0Fe0Se0Co0As0Br0I0R0	0	-54.74	1.14227
C02376	5-Methylcytosine		5-Methylcytosine	C5H7N3O	C5H7N3O1P0S0F0Cl0Mg0Fe0Se0Co0As0Br0I0R0	0	-9.09	1.43601
C02378	Epsilcapramine		6-Aminocaproic acid|Epsilcapramine|6-Aminohexanoic acid|6-Aminohexanoate	C6H13NO2	C6H13N1O2P0S0F0Cl0Mg0Fe0Se0Co0As0Br0I0R0	0	-81.25	0.493415
C02379	6-Hydroxymellein		6-Hydroxymellein	C10H10O4	C10H10N0O4P0S0F0Cl0Mg0Fe0Se0Co0As0Br0I0R0	0	-113.88	1.67522
C02380	Mercaptopurine		Mercaptopurine|6-Mercaptopurin	C5H4N4S	C5H4N4O0P0S1F0Cl0Mg0Fe0Se0Co0As0Br0I0R0	0	10000000	10000000
C02381	6-Methoxymellein		6-Methoxymellein	C11H12O4	C11H12N0O4P0S0F0Cl0Mg0Fe0Se0Co0As0Br0I0R0	0	-99.23	1.72071
C02385	L-Arginine		2-Amino-5-guanidinovaleric acid|Arginine|Amino acid(Arg-)|(S)-2-Amino-5-guanidinovaleric acid|L-Arginine	C6H15N4O2	C6H15N4O2P0S0F0Cl0Mg0Fe0Se0Co0As0Br0I0R0	1	-73.77	1.56283
C02390	CH3-N(O)=N-CH2OH		CH3-N(O)=N-CH2OH|Methylazoxymethanol	C2H6N2O2	C2H6N2O2P0S0F0Cl0Mg0Fe0Se0Co0As0Br0I0R0	0	10000000	10000000
C02394	Styrylcarbinol		Styrylcarbinol|3-Phenyl-2-propen-1-ol|Cinnamyl alcohol	C9H10O	C9H10N0O1P0S0F0Cl0Mg0Fe0Se0Co0As0Br0I0R0	0	12.5	1.01758
C02400	Demethylmacrocin		2'''-O-Demethyllactenocin|Demethylmacrocin	C44H74NO17	C44H74N1O17P0S0F0Cl0Mg0Fe0Se0Co0As0Br0I0R0	1	10000000	10000000
C02405	Formyl phosphate		Formyl phosphate	CH2O5P	C1H2N0O5P1S0F0Cl0Mg0Fe0Se0Co0As0Br0I0R0	-1	-302.565	1.9265
C02411	Glutaconyl-1-CoA		4-Carboxybut-2-enoyl-CoA|Glutaconyl-1-CoA	C26H36N7O19P3S	C26H36N7O19P3S1F0Cl0Mg0Fe0Se0Co0As0Br0I0R0	-4	-839.61	3.58288
C02412	Glycyl-tRNA(Gly)		Glycyl-tRNA(Gly)	C12H16N6O4R	C12H16N6O4P0S0F0Cl0Mg0Fe0Se0Co0As0Br0I0R1	1	10000000	10000000
C02419	Hypotaurocyamine		Hypotaurocyamine	C3H9N3O2S	C3H9N3O2P0S1F0Cl0Mg0Fe0Se0Co0As0Br0I0R0	0	10000000	10000000
C02427	L-Homocitrulline		L-Homocitrulline	C7H15N3O3	C7H15N3O3P0S0F0Cl0Mg0Fe0Se0Co0As0Br0I0R0	0	-122.25	1.04359
C02430	L-Methionyl-tRNA		L-Methionyl-tRNA|L-Methionyl-tRNA(Met)|L-Methionyl-tRNA (Met)	C15H22N6O4RS	C15H22N6O4P0S1F0Cl0Mg0Fe0Se0Co0As0Br0I0R1	1	10000000	10000000
C02431	L-Rhamnofuranose		L-Rhamnofuranose	C6H12O5	C6H12N0O5P0S0F0Cl0Mg0Fe0Se0Co0As0Br0I0R0	0	-181.81	1.35993
C02442	N-Methyltyramine		N-Methyltyramine	C9H14NO	C9H14N1O1P0S0F0Cl0Mg0Fe0Se0Co0As0Br0I0R0	1	-2.34	1.25821
C02445	Nonane-4,6-dione		Nonane-4,6-dione	C9H16O2	C9H16N0O2P0S0F0Cl0Mg0Fe0Se0Co0As0Br0I0R0	0	-56	0.608149
C02452	Perillyl alcohol		(-)-Perillylalcohol|p-Mentha-1,8-dien-7-ol|(-)-Perillyl alcohol|Perillyl alcohol	C10H16O	C10H16N0O1P0S0F0Cl0Mg0Fe0Se0Co0As0Br0I0R0	0	13.58	1.04913
C02453	Phenolic steroid		Phenolic steroid	C18H24O	C18H24N0O1P0S0F0Cl0Mg0Fe0Se0Co0As0Br0I0R0	0	16.3	4.40601
C02462	Sabinene hydrate		Sabinene hydrate	C10H18O	C10H18N0O1P0S0F0Cl0Mg0Fe0Se0Co0As0Br0I0R0	0	-17.55	3.61843
C02463	Precorrin 2		Dihydrosirohydrochlorin|Precorrin 2	C42H40N4O16	C42H40N4O16P0S0F0Cl0Mg0Fe0Se0Co0As0Br0I0R0	-8	10000000	10000000
C02465	T3		rT3|Reverse triiodothyronine|Triiodothyronine, reverse|3,3',5'-Triiodothyronine|3,3',5'-Triiodo-L-thyronine|T3|3,5,3'-Triiodo-L-thyronine|Liothyronine|3,5,3'-Triiodothyronine|L-3,5,3'-Triiodothyronine|3,3'5-Triiodo-L-thyronine|Triiodothyronine	C15H12NO4I3	C15H12N1O4P0S0F0Cl0Mg0Fe0Se0Co0As0Br0I3R0	0	-24.25	4.45614
C02466	Trimetaphosphate		Trimetaphosphate	O9P3	C0H0N0O9P3S0F0Cl0Mg0Fe0Se0Co0As0Br0I0R0	-3	-570	2.871
C02467	UDP-galactosamine		UDP-galactosamine	C15H24N3O16P2	C15H24N3O16P2S0F0Cl0Mg0Fe0Se0Co0As0Br0I0R0	-1	-727.3	3.09784
C02469	Uroporphyrin III		Uroporphyrin III	C40H30N4O16	C40H30N4O16P0S0F0Cl0Mg0Fe0Se0Co0As0Br0I0R0	-8	10000000	10000000
C02470	Xanthurenate		Xanthurenate|Xanthurenic acid	C10H6NO4	C10H6N1O4P0S0F0Cl0Mg0Fe0Se0Co0As0Br0I0R0	-1	-98.29	1.71429
C02477	Vitamin E		Vitamin E|alpha-Tocopherol	C29H50O2	C29H50N0O2P0S0F0Cl0Mg0Fe0Se0Co0As0Br0I0R0	0	-22.61	2.42625
C02480	cis,cis-Muconate		cis,cis-2,4-Hexadienedioic acid|cis,cis-Hexadienedioate|cis,cis-Muconate	C6H4O4	C6H4N0O4P0S0F0Cl0Mg0Fe0Se0Co0As0Br0I0R0	-2	-122.92	1.17994
C02483	gamma-Tocopherol		gamma-Tocopherol	C28H48O2	C28H48N0O2P0S0F0Cl0Mg0Fe0Se0Co0As0Br0I0R0	0	-20.98	2.24563
C02485	Isopiperitenone		(-)-(4R)-Isopiperitenone|(-)-Isopiperitenone|Isopiperitenone	C10H14O	C10H14N0O1P0S0F0Cl0Mg0Fe0Se0Co0As0Br0I0R0	0	14.98	0.974963
C02486	L-beta-Leucine		(3R)-3-Amino-4-methylvaleric acid|(3R)-3-Amino-4-methylpentanoic acid|L-beta-Leucine|(3R)-beta-2-Amino-4-methylvaleric acid|(3R)-beta-Leucine	C6H13NO2	C6H13N1O2P0S0F0Cl0Mg0Fe0Se0Co0As0Br0I0R0	0	-84.87	0.446773
C02488	(R)-2-Ethylmalate		(R)-2-Ethylmalate	C6H8O5	C6H8N0O5P0S0F0Cl0Mg0Fe0Se0Co0As0Br0I0R0	-2	-200.99	0.443487
C02494	1-Methyladenosine		1-Methyladenosine	C11H15N5O4	C11H15N5O4P0S0F0Cl0Mg0Fe0Se0Co0As0Br0I0R0	0	-37.75	3.94867
C02495	2'-Hydroxydaidzein		2'-Hydroxydaidzein	C15H10O5	C15H10N0O5P0S0F0Cl0Mg0Fe0Se0Co0As0Br0I0R0	0	-108.04	2.33062
C02497	2-Butyne-1,4-diol		2-Butyne-1,4-diol	C4H6O2	C4H6N0O2P0S0F0Cl0Mg0Fe0Se0Co0As0Br0I0R0	0	3.44	4.65015
C02498	2-Ethyl-1-hexanol		2-Ethyl-1-hexanol|2-Ethylhexan-1-ol	C8H18O	C8H18N0O1P0S0F0Cl0Mg0Fe0Se0Co0As0Br0I0R0	0	-35.62	0.528706
C02499	2-Biphenylol		2-Phenylphenol|2-Biphenylol|2-Hydroxybiphenyl	C12H10O	C12H10N0O1P0S0F0Cl0Mg0Fe0Se0Co0As0Br0I0R0	0	23.72	1.59087
C02501	2-Hydroxymuconate		2-Hydroxymuconate	C6H4O5	C6H4N0O5P0S0F0Cl0Mg0Fe0Se0Co0As0Br0I0R0	-2	-161.52	1.07398
C02504	2-Isopropylmalate		3-Hydroxy-4-methyl-3-carboxypentanoate|2-Hydroxy-2-isopropylbutanedioate|3-Carboxy-3-hydroxyisocaproate|3-Carboxy-3-hydroxy-isocaproate|3-Carboxy-3-hydroxy-4-methylpentanoate|2-Isopropylmalic acid|2-Isopropylmalate|(2S)-2-Isopropylmalate	C7H10O5	C7H10N0O5P0S0F0Cl0Mg0Fe0Se0Co0As0Br0I0R0	-2	-201.18	0.482292
C02505	2-Phenylacetamide		2-Phenylacetamide	C8H9NO	C8H9N1O1P0S0F0Cl0Mg0Fe0Se0Co0As0Br0I0R0	0	-7.44	0.934261
C02509	3-(ADP)-glycerate		3-(ADP)-glycerate	C13H16N5O13P2	C13H16N5O13P2S0F0Cl0Mg0Fe0Se0Co0As0Br0I0R0	-3	-563.75	3.08558
C02512	L-3-Cyanoalanine		L-beta-Cyanoalanine|L-3-Cyanoalanine|3-Cyano-L-alanine	C4H6N2O2	C4H6N2O2P0S0F0Cl0Mg0Fe0Se0Co0As0Br0I0R0	0	-73.15	4.92949
C02513	3-Dehydroecdysone		3-Dehydroecdysone	C27H42O6	C27H42N0O6P0S0F0Cl0Mg0Fe0Se0Co0As0Br0I0R0	0	-178.03	9.45945
C02514	3-Fumarylpyruvate		3-Fumarylpyruvate	C7H4O6	C7H4N0O6P0S0F0Cl0Mg0Fe0Se0Co0As0Br0I0R0	-2	-196.42	0.827489
C02515	3-Iodo-L-tyrosine		3-Iodo-L-tyrosine	C9H10NO3I	C9H10N1O3P0S0F0Cl0Mg0Fe0Se0Co0As0Br0I1R0	0	-71.91	1.65787
C02526	3-Phenylcatechol		3-Phenylcatechol|2,3-Dihydroxybiphenyl|Biphenyl-2,3-diol	C12H10O2	C12H10N0O2P0S0F0Cl0Mg0Fe0Se0Co0As0Br0I0R0	0	-15.76	1.70924
C02527	Butanoylphosphate		Butanoyl phosphate|Butanoylphosphate	C4H8O5P	C4H8N0O5P1S0F0Cl0Mg0Fe0Se0Co0As0Br0I0R0	-1	-298.41	0.315971
C02528	Chenodiol		Chenodiol|3alpha,7alpha-Dihydroxy-5beta-cholanic acid|Chenodeoxycholic acid|Chenodeoxycholate	C24H39O4	C24H39N0O4P0S0F0Cl0Mg0Fe0Se0Co0As0Br0I0R0	-1	-126.15	7.14105
C02532	D-O-Phosphoserine		D-O-Phosphoserine	C3H7NO6P	C3H7N1O6P1S0F0Cl0Mg0Fe0Se0Co0As0Br0I0R0	-1	-336.65	0.327316
C02533	Dehydrovomifoliol		(6R)-6-hydroxy-3-oxo-alpha-ionone|Dehydrovomifoliol	C13H18O3	C13H18N0O3P0S0F0Cl0Mg0Fe0Se0Co0As0Br0I0R0	0	-54.42	1.33109
C02535	Dimethyl selenide		Dimethyl selenide	C2H6Se	C2H6N0O0P0S0F0Cl0Mg0Fe0Se1Co0As0Br0I0R0	0	10000000	10000000
C02536	Dolichyl palmitate		Dolichyl palmitate	C41H74O2	C41H74N0O2P0S0F0Cl0Mg0Fe0Se0Co0As0Br0I0R0	0	57.11	2.10648
C02537	17alpha-Estradiol		17alpha-Estradiol|Estradiol-17alpha	C18H24O2	C18H24N0O2P0S0F0Cl0Mg0Fe0Se0Co0As0Br0I0R0	0	-23.54	4.32598
C02538	Estrone 3-sulfate		Estrone 3-sulfate	C18H21O5S	C18H21N0O5P0S1F0Cl0Mg0Fe0Se0Co0As0Br0I0R0	-1	-131.48	4.37908
C02549	Kievitone hydrate		Kievitone hydrate	C20H22O7	C20H22N0O7P0S0F0Cl0Mg0Fe0Se0Co0As0Br0I0R0	0	-189.71	2.63657
C02555	Luciferyl sulfate		Luciferyl sulfate	C26H20N3O5S	C26H20N3O5P0S1F0Cl0Mg0Fe0Se0Co0As0Br0I0R0	-1	-8.64	3.46532
C02557	Methylmalonyl-CoA		2-Methylmalonyl-CoA|Methylmalonyl coenzyme A|Methylmalonyl-CoA	C25H36N7O19P3S	C25H36N7O19P3S1F0Cl0Mg0Fe0Se0Co0As0Br0I0R0	-4	-863.85	3.54606
C02560	N-Acetylimidazole		N-Acetylimidazole	C5H6N2O	C5H6N2O1P0S0F0Cl0Mg0Fe0Se0Co0As0Br0I0R0	0	3.35	1.32696
C02564	N-Feruloylglycine		N-Feruloylglycine	C12H12NO5	C12H12N1O5P0S0F0Cl0Mg0Fe0Se0Co0As0Br0I0R0	-1	-127.16	1.47092
C02565	N-Methylhydantoin		N-Methylimidazolidine-2,4-dione|N-Methylhydantoin	C4H6N2O2	C4H6N2O2P0S0F0Cl0Mg0Fe0Se0Co0As0Br0I0R0	0	-60.99	1.24983
C02567	N1-Acetylspermine		N1-Acetylspermine	C12H31N4O	C12H31N4O1P0S0F0Cl0Mg0Fe0Se0Co0As0Br0I0R0	3	-14	2.11658
C02569	Neryl diphosphate		Neryl pyrophosphate|Neryl diphosphate	C10H18O7P2	C10H18N0O7P2S0F0Cl0Mg0Fe0Se0Co0As0Br0I0R0	-2	-411.09	1.03522
C02571	O-Acetylcarnitine		O-Acetyl-L-carnitine|O-Acetylcarnitine	C9H17NO4	C9H17N1O4P0S0F0Cl0Mg0Fe0Se0Co0As0Br0I0R0	0	-103.28	2.03952
C02572	O-Feruloylquinate		O-Feruloylquinate	C17H19O9	C17H19N0O9P0S0F0Cl0Mg0Fe0Se0Co0As0Br0I0R0	-1	-268.33	1.73024
C02574	O-Phosphoviomycin		O-Phosphoviomycin	C25H45N13O13P	C25H45N13O13P1S0F0Cl0Mg0Fe0Se0Co0As0Br0I0R0	1	10000000	10000000
C02575	PCP		PCP|Pentachlorophenol	C6OCl5	C6H0N0O1P0S0F0Cl5Mg0Fe0Se0Co0As0Br0I0R0	-1	-20.32	3.29835
C02576	Perillaldehyde		Perillaldehyde|Perillyl aldehyde	C10H14O	C10H14N0O1P0S0F0Cl0Mg0Fe0Se0Co0As0Br0I0R0	0	21.51	1.07777
C02587	Pyrimidodiazepine		Pyrimidodiazepine	C9H11N5O2	C9H11N5O2P0S0F0Cl0Mg0Fe0Se0Co0As0Br0I0R0	0	4.88	2.67228
C02588	Retinol palmitate		Retinol palmitate|all-trans-Retinyl palmitate|Vitamin A palmitate|Retinyl palmitate	C36H60O2	C36H60N0O2P0S0F0Cl0Mg0Fe0Se0Co0As0Br0I0R0	0	56.13	3.02129
C02590	Steroid O-sulfate		Phenolic steroid O-sulfate|Steroid O-sulfate	C18H23O4S	C18H23N0O4P0S1F0Cl0Mg0Fe0Se0Co0As0Br0I0R0	-1	-98.2	4.45917
C02591	6-Phosphosucrose		beta-D-Fructofuranosyl-6-O-phosphono-alpha-D-glucopyranoside|6-O-Phosphonosucrose|6-Phosphosucrose|sucrose-6-phosphate|Sucrose 6F-phosphate|Sucrose 6-phosphate	C12H22O14P	C12H22N0O14P1S0F0Cl0Mg0Fe0Se0Co0As0Br0I0R0	-1	-590.15	2.73054
C02592	Taurolithocholate		Taurolithocholic acid|Taurolithocholate	C26H44NO5S	C26H44N1O5P0S1F0Cl0Mg0Fe0Se0Co0As0Br0I0R0	-1	-155.923	7.26591
C02593	Myristoyl-CoA		Tetradecanoyl-CoA (n-C14:0CoA)|Myristoyl-CoA|Tetradecanoyl-CoA	C35H59N7O17P3S	C35H59N7O17P3S1F0Cl0Mg0Fe0Se0Co0As0Br0I0R0	-3	-766.39	3.83564
C02611	(E,E)-Piperoyl-CoA		(E,E)-Piperoyl-CoA	C33H41N7O19P3S	C33H41N7O19P3S1F0Cl0Mg0Fe0Se0Co0As0Br0I0R0	-3	-776.91	4.73841
C02614	S-Citramalate		(S)-2-Hydroxy-2-methylsuccinic acid|(S)-Citramalic acid|(2S)-2-Hydroxy-2-methylbutanedioate|S-alpha-Hydroxypyrotartaric acid|S-Citramalic acid|S-Citramalate|L-alpha-Hydroxypyrotartaric acid|L-Citramalic acid|L-Citramalate|(3S)-alpha-Hydroxypyrotartaric acid|(3S)-Citramalic acid|(3S)-Citramalate|(S)-2-Methylmalic acid|(S)-2-Methylmalate	C5H6O5	C5H6N0O5P0S0F0Cl0Mg0Fe0Se0Co0As0Br0I0R0	-2	-202.61	0.416598
C02617	1,4-Naphthoquinone		1,4-Naphthalenedione|1,4-Naphthoquinone	C10H6O2	C10H6N0O2P0S0F0Cl0Mg0Fe0Se0Co0As0Br0I0R0	0	-16.22	1.84458
C02621	13-Hydroxylupinine		(+)-13alpha-Hydroxylupanine|13-Hydroxylupinine|13-Hydroxylupanine	C15H24N2O2	C15H24N2O2P0S0F0Cl0Mg0Fe0Se0Co0As0Br0I0R0	0	10000000	10000000
C02625	2,4-Dichlorophenol		2,4-Dichlorophenol	C6H4OCl2	C6H4N0O1P0S0F0Cl2Mg0Fe0Se0Co0As0Br0I0R0	0	-20.62	1.33844
C02627	2-Deoxystreptamine		2-Deoxystreptamine	C6H16N2O3	C6H16N2O3P0S0F0Cl0Mg0Fe0Se0Co0As0Br0I0R0	2	-109.62	1.23449
C02630	2-Hydroxyglutarate		2-Hydroxyglutarate	C5H6O5	C5H6N0O5P0S0F0Cl0Mg0Fe0Se0Co0As0Br0I0R0	-2	-199.38	0.345549
C02631	2-Isopropylmaleate		beta-Isopropylmaleate|2-Isopropylmaleate	C7H8O4	C7H8N0O4P0S0F0Cl0Mg0Fe0Se0Co0As0Br0I0R0	-2	-143.02	0.751277
C02632	Isobutyrate		Isobutyrate|Dimethylacetic acid|Isobutanoate|Isobutyric acid|2-Methylpropanoic acid|2-Methylpropanoate	C4H7O2	C4H7N0O2P0S0F0Cl0Mg0Fe0Se0Co0As0Br0I0R0	-1	-85.32	0.288538
C02633	20-Hydroxyecdysone		20-Hydroxyecdysone	C27H44O7	C27H44N0O7P0S0F0Cl0Mg0Fe0Se0Co0As0Br0I0R0	0	-224.05	9.48537
C02634	3-Chloro-D-alanine		3-Chloro-D-alanine	C3H6NO2Cl	C3H6N1O2P0S0F0Cl1Mg0Fe0Se0Co0As0Br0I0R0	0	-94.35	0.559657
C02635	3-Chloro-L-alanine		3-Chloro-L-alanine	C3H6NO2Cl	C3H6N1O2P0S0F0Cl1Mg0Fe0Se0Co0As0Br0I0R0	0	-94.35	0.559657
C02636	3-Dehydrocarnitine		3-Carboxy-N,N,N-trimethyl-2-oxo-1-propanaminium|3-Dehydrocarnitine	C7H13NO3	C7H13N1O3P0S0F0Cl0Mg0Fe0Se0Co0As0Br0I0R0	0	-57.81	1.97671
C02637	3-Dehydroshikimate		3-Dehydroshikimate|3-dehydro-shikimate	C7H7O5	C7H7N0O5P0S0F0Cl0Mg0Fe0Se0Co0As0Br0I0R0	-1	-166.28	0.925211
C02642	3-Ureidopropanoate		N-Carbamoyl-beta-alanine|beta-Ureidopropionic acid|3-Ureidopropanoate|3-Ureidopropionate	C4H7N2O3	C4H7N2O3P0S0F0Cl0Mg0Fe0Se0Co0As0Br0I0R0	-1	-124.32	0.966829
C02646	p-Coumaryl alcohol		p-Coumaryl alcohol|4-Hydroxycinnamyl alcohol|4-Coumaryl alcohol	C9H10O2	C9H10N0O2P0S0F0Cl0Mg0Fe0Se0Co0As0Br0I0R0	0	-26.98	1.0934
C02647	4-Guanidinobutanal		4-Guanidinobutanal	C5H12N3O	C5H12N3O1P0S0F0Cl0Mg0Fe0Se0Co0As0Br0I0R0	1	-19.9	1.54764
C02648	4-Hydroxy-2-butynal		4-Hydroxy-2-butynal	C4H4O2	C4H4N0O2P0S0F0Cl0Mg0Fe0Se0Co0As0Br0I0R0	0	12.92	4.64544
C02655	6-Acetyl-D-glucose		6-Acetyl-D-glucose	C8H14O7	C8H14N0O7P0S0F0Cl0Mg0Fe0Se0Co0As0Br0I0R0	0	-255.73	1.55939
C02656	Pimelate		Heptanedioic acid|Pimelic acid|Pimelate|6-Carboxyhexanoate	C7H10O4	C7H10N0O4P0S0F0Cl0Mg0Fe0Se0Co0As0Br0I0R0	-2	-158.1	0.49194
C02657	6-Methylsalicylate		6-Methyl-2-hydroxybenzenecarboxylate|2-Hydroxy-6-methylbenzoic acid|6-Methylsalicylic acid|6-Methylsalicylate	C8H7O3	C8H7N0O3P0S0F0Cl0Mg0Fe0Se0Co0As0Br0I0R0	-1	-94.16	1.07744
C02659	Acetone cyanhydrin		2-Hydroxyisobutyronitrile|Acetone cyanhydrin|2-Methyllactonitrile|2-Hydroxy-2-methylpropanenitrile|alpha-Hydroxyisobutyronitrile|Acetone cyanohydrin	C4H7NO	C4H7N1O1P0S0F0Cl0Mg0Fe0Se0Co0As0Br0I0R0	0	-32.18	4.93662
C02660	Benzyl thiocyanate		Benzyl thiocyanate	C8H7NS	C8H7N1O0P0S1F0Cl0Mg0Fe0Se0Co0As0Br0I0R0	0	51.49	5.0374
C02661	Bromochloromethane		Methylene chlorobromide|Bromochloromethane	CH2ClBr	C1H2N0O0P0S0F0Cl1Mg0Fe0Se0Co0As0Br1I0R0	0	10000000	10000000
C02666	Ferulaldehyde		Ferulaldehyde|4-Hydroxy-3-methoxycinnamaldehyde|Coniferaldehyde|Coniferyl aldehyde	C10H10O3	C10H10N0O3P0S0F0Cl0Mg0Fe0Se0Co0As0Br0I0R0	0	-43.88	1.32353
C02669	D-Galactono-1,5-lactone		D-Galactono-1,5-lactone	C6H10O6	C6H10N0O6P0S0F0Cl0Mg0Fe0Se0Co0As0Br0I0R0	0	-216.02	1.27577
C02670	Glucurone		D-Glucurone|D-Glucurono-3,6-lactone|Glucofuranurono-6,3-lactone|Glucurone|D-Glucuronolactone	C6H8O6	C6H8N0O6P0S0F0Cl0Mg0Fe0Se0Co0As0Br0I0R0	0	-212.38	2.10312
C02673	Deacetoxyvindoline		Deacetoxyvindoline|16-Methoxy-2,3-dihydro-3-hydroxy-N-methyltabersonine|Desacetoxyvindoline	C23H30N2O4	C23H30N2O4P0S0F0Cl0Mg0Fe0Se0Co0As0Br0I0R0	0	10000000	10000000
C02674	Deoxyribonolactone		2-Deoxyribonolactone|Deoxyribonolactone	C5H8O4	C5H8N0O4P0S0F0Cl0Mg0Fe0Se0Co0As0Br0I0R0	0	-139.52	0.968615
C02675	Dihydrobiochanin A		2,3-Dihydrobiochanin A|Dihydrobiochanin A	C16H14O5	C16H14N0O5P0S0F0Cl0Mg0Fe0Se0Co0As0Br0I0R0	0	-99.16	2.25237
C02679	ddca		Dodecanoate (n-C12:0)|dodecanoate (C12:0)|ddca|Lauric acid|Dodecylcarboxylate|Dodecanoate|Dodecanoic acid	C12H23O2	C12H23N0O2P0S0F0Cl0Mg0Fe0Se0Co0As0Br0I0R0	-1	-70.55	0.891676
C02681	Ecdysone palmitate		Ecdysone palmitate	C43H74O7	C43H74N0O7P0S0F0Cl0Mg0Fe0Se0Co0As0Br0I0R0	0	-199.36	9.57653
C02683	Ferrileghemoglobin		Ferrileghemoglobin		C0H0N0O0P0S0F0Cl0Mg0Fe0Se0Co0As0Br0I0R0	10000000	10000000	10000000
C02685	Ferroleghemoglobin		Ferroleghemoglobin		C0H0N0O0P0S0F0Cl0Mg0Fe0Se0Co0As0Br0I0R0	10000000	10000000	10000000
C02691	Heteropyrithiamine		Heteropyrithiamine	C11H13N4	C11H13N4O0P0S0F0Cl0Mg0Fe0Se0Co0As0Br0I0R0	1	103.81	2.57276
C02693	Indole-3-acetamide		Indole-3-acetamide	C10H10N2O	C10H10N2O1P0S0F0Cl0Mg0Fe0Se0Co0As0Br0I0R0	0	18.61	1.63769
C02700	N-Formylkynurenine		N-Formylkynurenine|N-Formyl-L-kynurenine|L-Formylkynurenine	C11H12N2O4	C11H12N2O4P0S0F0Cl0Mg0Fe0Se0Co0As0Br0I0R0	0	-113.18	1.13999
C02703	L-Serine O-sulfate		L-Serine O-sulfate	C3H6NO6S	C3H6N1O6P0S1F0Cl0Mg0Fe0Se0Co0As0Br0I0R0	-1	-238.65	0.75436
C02704	Methyl sulfate		Methyl sulfate|Monomethyl sulfate	CH3O4S	C1H3N0O4P0S1F0Cl0Mg0Fe0Se0Co0As0Br0I0R0	-1	-159.65	0.706459
C02709	N-(Acetyloxy)benzenamine		N-(Acetyloxy)benzenamine	C8H9NO2	C8H9N1O2P0S0F0Cl0Mg0Fe0Se0Co0As0Br0I0R0	0	-36.85	1.02823
C02710	N-Acetyl-L-leucine		N-Acetyl-L-leucine	C8H14NO3	C8H14N1O3P0S0F0Cl0Mg0Fe0Se0Co0As0Br0I0R0	-1	-114.47	0.799577
C02713	N-Acetylmuramate		N-Acetylmuramic acid|N-Acetylmuramate	C11H18NO8	C11H18N1O8P0S0F0Cl0Mg0Fe0Se0Co0As0Br0I0R0	-1	-276	1.67303
C02714	N-Acetylputrescine		N-Acetylputrescine	C6H15N2O	C6H15N2O1P0S0F0Cl0Mg0Fe0Se0Co0As0Br0I0R0	1	-35.62	0.769654
C02717	N-Feruloyltyramine		N-Feruloyltyramine	C18H19NO4	C18H19N1O4P0S0F0Cl0Mg0Fe0Se0Co0As0Br0I0R0	0	-50.32	2.14385
C02718	Formiminoglycine		N-Formimidoylglycine|Formiminoglycine|N-Formiminoglycine	C3H6N2O2	C3H6N2O2P0S0F0Cl0Mg0Fe0Se0Co0As0Br0I0R0	0	-80.78	1.45352
C02720	N-Hydroxyarylamine		(Hydroxyamino)benzene|Hydroxylaminobenzene|N-Hydroxyarylamine	C6H7NO	C6H7N1O1P0S0F0Cl0Mg0Fe0Se0Co0As0Br0I0R0	0	0.6	0.939771
C02721	N-Methyl-L-alanine		N-Methyl-L-alanine	C4H9NO2	C4H9N1O2P0S0F0Cl0Mg0Fe0Se0Co0As0Br0I0R0	0	-79.37	0.945121
C02722	N-Methylhexanamide		N-Methylhexanamide	C7H15NO	C7H15N1O1P0S0F0Cl0Mg0Fe0Se0Co0As0Br0I0R0	0	-33.02	0.767851
C02723	N-Methylputrescine		N-Methylputrescine	C5H16N2	C5H16N2O0P0S0F0Cl0Mg0Fe0Se0Co0As0Br0I0R0	2	2.53	0.991785
C02724	N-Methylpyridinium		N-Methylpyridinium	C6H8N	C6H8N1O0P0S0F0Cl0Mg0Fe0Se0Co0As0Br0I0R0	1	50.2	1.65064
C02726	N4-Phosphoagmatine		N4-Phosphoagmatine	C5H14N4O3P	C5H14N4O3P1S0F0Cl0Mg0Fe0Se0Co0As0Br0I0R0	-1	-182.38	1.84704
C02727	N6-Acetyl-L-lysine		N6-Acetyl-L-lysine	C8H16N2O3	C8H16N2O3P0S0F0Cl0Mg0Fe0Se0Co0As0Br0I0R0	0	-113.64	0.792526
C02728	N6-Methyl-L-lysine		N6-Methyl-L-lysine	C7H17N2O2	C7H17N2O2P0S0F0Cl0Mg0Fe0Se0Co0As0Br0I0R0	1	-75.49	1.00964
C02730	Succinylbenzoate		Succinylbenzoate|o-Succinylbenzoate|2-Succinylbenzoate	C11H8O5	C11H8N0O5P0S0F0Cl0Mg0Fe0Se0Co0As0Br0I0R0	-2	-160.84	1.02831
C02734	Phenylphosphate		Phenylphosphate|Phenolic phosphate	C6H6O4P	C6H6N0O4P1S0F0Cl0Mg0Fe0Se0Co0As0Br0I0R0	-1	-222.4	0.792054
C02735	Phenylethanolamine		2-Amino-1-phenylethanol|Phenylethanolamine	C8H12NO	C8H12N1O1P0S0F0Cl0Mg0Fe0Se0Co0As0Br0I0R0	1	-9.45	0.829143
C02739	Phosphoribosyl-ATP		1-(5-phospho-D-ribosyl)-ATP|1-(5-Phosphoribosyl)-ATP|N1-(5-Phospho-D-ribosyl)-ATP|Phosphoribosyl-ATP	C15H21N5O20P4	C15H21N5O20P4S0F0Cl0Mg0Fe0Se0Co0As0Br0I0R0	-4	-1015.22	4.5338
C02741	Phosphoribosyl-AMP		1-(5-phospho-D-ribosyl)-AMP|1-(5-Phosphoribosyl)-AMP|N1-(5-Phospho-D-ribosyl)-AMP|Phosphoribosyl-AMP	C15H21N5O14P2	C15H21N5O14P2S0F0Cl0Mg0Fe0Se0Co0As0Br0I0R0	-2	-599.22	4.52723
C02744	Psychosine sulfate		Psychosine sulfate	C24H47NO10S	C24H47N1O10P0S1F0Cl0Mg0Fe0Se0Co0As0Br0I0R0	0	-309.06	2.18559
C02750	Sinapoyltartronate		Sinapoyltartronate	C14H12O9	C14H12N0O9P0S0F0Cl0Mg0Fe0Se0Co0As0Br0I0R0	-2	-274.73	1.75943
C02752	Triacetate lactone		4-Hydroxy-6-methyl-2-pyrone|Triacetate lactone	C6H5O3	C6H5N0O3P0S0F0Cl0Mg0Fe0Se0Co0As0Br0I0R0	-1	-73.5	1.6138
C02753	D-Xylono-1,4-lactone		D-Xylono-1,4-lactone	C5H8O5	C5H8N0O5P0S0F0Cl0Mg0Fe0Se0Co0As0Br0I0R0	0	-179.36	1.09081
C02759	alpha-Pinene-oxide		alpha-Pinene-oxide	C10H16O	C10H16N0O1P0S0F0Cl0Mg0Fe0Se0Co0As0Br0I0R0	0	10000000	10000000
C02763	enol-Phenylpyruvate		2-Hydroxy-3-phenylpropenoate|enol-alpha-Ketohydrocinnamic acid|enol-Phenylpyruvic acid|enol-Phenylpyruvate	C9H7O3	C9H7N0O3P0S0F0Cl0Mg0Fe0Se0Co0As0Br0I0R0	-1	-70.87	1.0379
C02765	(+)-Pseudoephedrine		(+)-Pseudoephedrine	C10H16NO	C10H16N1O1P0S0F0Cl0Mg0Fe0Se0Co0As0Br0I0R0	1	-1.09	1.25264
C02768	(Glycerophosphate)n		(Glycerophosphate)n|(Glycerophosphate)n+1|Poly(glycerol phosphate)	C6H14O11P2	C6H14N0O11P2S0F0Cl0Mg0Fe0Se0Co0As0Br0I0R0	-2	-595.86	0.759596
C02771	1,2-Dihydrosantonin		1,2-Dihydrosantonin	C15H20O3	C15H20N0O3P0S0F0Cl0Mg0Fe0Se0Co0As0Br0I0R0	0	-72.84	4.08882
C02774	10-Hydroxydecanoate		10-Hydroxydecanoate|10-Hydroxydecanoic acid	C10H19O3	C10H19N0O3P0S0F0Cl0Mg0Fe0Se0Co0As0Br0I0R0	-1	-110.02	0.807845
C02775	Dihydroxyindole		Dihydroxyindole|2,3-Dihydroxyindole	C8H7NO2	C8H7N1O2P0S0F0Cl0Mg0Fe0Se0Co0As0Br0I0R0	0	-22.11	1.66795
C02777	Diketopiperazine		Glycine anhydride|2,5-Piperazinedione|2,5-Diazacyclohexane-1,4-dione|Diketopiperazine|2,5-Dioxopiperazine	C4H6N2O2	C4H6N2O2P0S0F0Cl0Mg0Fe0Se0Co0As0Br0I0R0	0	-70.08	1.48378
C02778	2-Acetamidofluorene		N-2-Fluorenylacetamide|2-Acetamidofluorene	C15H13NO	C15H13N1O1P0S0F0Cl0Mg0Fe0Se0Co0As0Br0I0R0	0	35.87	2.73364
C02779	2-Dehydro-D-glucose		2-Dehydro-D-glucose	C6H10O6	C6H10N0O6P0S0F0Cl0Mg0Fe0Se0Co0As0Br0I0R0	0	-211.72	1.38097
C02780	2,5-diketo-D-gluconate		2,5-diketo-D-gluconate|2,5-Diketogluconic acid|2,5-Didehydro-D-gluconate	C6H7O7	C6H7N0O7P0S0F0Cl0Mg0Fe0Se0Co0As0Br0I0R0	-1	-250.16	0.647795
C02782	2-Deoxy-D-gluconate		2-Deoxy-D-gluconate	C6H11O6	C6H11N0O6P0S0F0Cl0Mg0Fe0Se0Co0As0Br0I0R0	-1	-230.62	0.712638
C02785	3-Hydroxy-vitamin K		3-Hydroxy-2-methyl-3-phytyl-2,3-dihydronaphthoquinone|3-Hydroxy-vitamin K	C31H48O3	C31H48N0O3P0S0F0Cl0Mg0Fe0Se0Co0As0Br0I0R0	0	-21.49	2.05667
C02787	Isobutylamine		Isobutylamine|2-Methyl-1-propanamine|2-Methylpropanamine	C4H12N	C4H12N1O0P0S0F0Cl0Mg0Fe0Se0Co0As0Br0I0R0	1	-6.85	0.342137
C02791	3,4-Dichloroaniline		3,4-Dichloroaniline	C6H5NCl2	C6H5N1O0P0S0F0Cl2Mg0Fe0Se0Co0As0Br0I0R0	0	24.84	1.41839
C02793	2-Hydroxy-vitamin K		2-Hydroxy-2-methyl-3-phytyl-2,3-dihydronaphthoquinone|2-Hydroxy-vitamin K	C31H48O3	C31H48N0O3P0S0F0Cl0Mg0Fe0Se0Co0As0Br0I0R0	0	-21.49	2.05667
C02796	3-Methyleneoxindole		3-Methyleneoxindole	C9H7NO	C9H7N1O1P0S0F0Cl0Mg0Fe0Se0Co0As0Br0I0R0	0	27.64	2.68252
C02798	3-Phosphonopyruvate		3-Phosphonopyruvate	C3H2O6P	C3H2N0O6P1S0F0Cl0Mg0Fe0Se0Co0As0Br0I0R0	-3	-312.42	0.528695
C02800	4,5-Dioxopentanoate		4-Oxoglutarate semialdehyde|4,5-Dioxopentanoate	C5H5O4	C5H5N0O4P0S0F0Cl0Mg0Fe0Se0Co0As0Br0I0R0	-1	-136.2	0.368702
C02801	4-Aminobutanoyl-CoA		4-Aminobutanoyl-CoA	C25H41N8O17P3S	C25H41N8O17P3S1F0Cl0Mg0Fe0Se0Co0As0Br0I0R0	-2	-783.57	3.58021
C02802	4-Fluorobenzoyl-CoA		4-Fluorobenzoyl-CoA	C28H36N7O17P3SF	C28H36N7O17P3S1F1Cl0Mg0Fe0Se0Co0As0Br0I0R0	-3	-793.11	3.84608
C02804	5-Hydroxypentanoate		5-Hydroxypentanoate	C5H9O3	C5H9N0O3P0S0F0Cl0Mg0Fe0Se0Co0As0Br0I0R0	-1	-118.12	0.389279
C02807	Acenaphthoquinone		1,2-Diketoacenaphthene|Acenaphthoquinone|Acenaphthenequinone	C12H6O2	C12H6N0O2P0S0F0Cl0Mg0Fe0Se0Co0As0Br0I0R0	0	10000000	10000000
C02809	Albendazole S-oxide		Albendazole S-oxide	C12H15N3O3S	C12H15N3O3P0S1F0Cl0Mg0Fe0Se0Co0As0Br0I0R0	0	10000000	10000000
C02811	Anhydrotetracycline		Anhydrotetracycline	C22H22N2O7	C22H22N2O7P0S0F0Cl0Mg0Fe0Se0Co0As0Br0I0R0	0	-178.999	4.47297
C02814	Hydroxyquinol		Hydroxyquinol|1,2,4-Trihydroxybenzene|1,2,4-Benzenetriol|Hydroxyhydroquinone|Benzene-1,2,4-triol	C6H6O3	C6H6N0O3P0S0F0Cl0Mg0Fe0Se0Co0As0Br0I0R0	0	-88.86	1.09822
C02817	Chlordecone alcohol		Chlordecone alcohol	C10H2OCl10	C10H2N0O1P0S0F0Cl10Mg0Fe0Se0Co0As0Br0I0R0	0	10000000	10000000
C02821	Cortell		Cortell|Hydrocortisone acetate|Cortisol 21-acetate	C23H32O6	C23H32N0O6P0S0F0Cl0Mg0Fe0Se0Co0As0Br0I0R0	0	-168.23	6.8417
C02822	Cortisol 21-sulfate		Cortisol 21-sulfate	C21H29O8S	C21H29N0O8P0S1F0Cl0Mg0Fe0Se0Co0As0Br0I0R0	-1	-245.28	6.85993
C02823	Dicopac		Vitamin B12 complex|Dicopac|Cyanocobalamin|Cyanocob(III)alamin	C63H88CoN14O14P	C63H88N14O14P1S0F0Cl0Mg0Fe0Se0Co1As0Br0I0R0	0	10000000	10000000
C02824	Cylamic acid		Cyclohexylamide sulfate|Cylamic acid|Cyclohexylsulfamic acid|Cyclohexylsulfamate	C6H12NO3S	C6H12N1O3P0S1F0Cl0Mg0Fe0Se0Co0As0Br0I0R0	-1	-92.5125	1.54298
C02825	Cypridina luciferin		Cypridina luciferin	C22H28N7O	C22H28N7O1P0S0F0Cl0Mg0Fe0Se0Co0As0Br0I0R0	1	112.62	3.30263
C02827	D-Glucose 6-sulfate		D-Glucose 6-sulfate	C6H11O9S	C6H11N0O9P0S1F0Cl0Mg0Fe0Se0Co0As0Br0I0R0	-1	-332.78	1.65195
C02835	4-Imidazoleacetate		4-Imidazoleacetate|Imidazoleacetic acid|Imidazole-4-acetate	C5H5N2O2	C5H5N2O2P0S0F0Cl0Mg0Fe0Se0Co0As0Br0I0R0	-1	-44.46	1.10435
C02837	L-Lysine 1,6-lactam		L-2-Amino-hexano-6-lactam|L-Lysine 1,6-lactam	C6H13N2O	C6H13N2O1P0S0F0Cl0Mg0Fe0Se0Co0As0Br0I0R0	1	-26.91	1.24523
C02838	L-Octanoylcarnitine		L-Octanoylcarnitine	C15H29NO4	C15H29N1O4P0S0F0Cl0Mg0Fe0Se0Co0As0Br0I0R0	0	-93.56	2.14992
C02843	Long-chain acyl-CoA		Long-chain acyl-CoA	C24H37N7O17P3S	C24H37N7O17P3S1F0Cl0Mg0Fe0Se0Co0As0Br0I0R0	-3	-784.21	3.54855
C02845	MEK		MEK|2-Butanone|Ethyl methyl ketone|Methyl ethyl ketone	C4H8O	C4H8N0O1P0S0F0Cl0Mg0Fe0Se0Co0As0Br0I0R0	0	-34.08	0.296028
C02846	N,N-Dimethylaniline		N,N-Dimethylbenzenamine|Dimethylaminobenzene|N,N-Dimethylaniline	C8H11N	C8H11N1O0P0S0F0Cl0Mg0Fe0Se0Co0As0Br0I0R0	0	48.7	1.39614
C02855	N-Phospho-D-lombricine		N-Phospho-D-lombricine	C6H14N4O9P2	C6H14N4O9P2S0F0Cl0Mg0Fe0Se0Co0As0Br0I0R0	-2	-504.31	1.87457
C02864	O-Demethylpuromycin		O-Demethylpuromycin	C21H28N7O5	C21H28N7O5P0S0F0Cl0Mg0Fe0Se0Co0As0Br0I0R0	1	-28.42	3.42213
C02866	O-Sinapoylglucarate		O-Sinapoylglucarate	C17H18O12	C17H18N0O12P0S0F0Cl0Mg0Fe0Se0Co0As0Br0I0R0	-2	-383.99	1.91961
C02868	Lecanoric acid		Lecanoric acid|Orsellinate depside	C16H13O7	C16H13N0O7P0S0F0Cl0Mg0Fe0Se0Co0As0Br0I0R0	-1	-217.98	2.684
C02876	Propionyl phosphate		Propionyl phosphate|Propanoyl phosphate	C3H6O5P	C3H6N0O5P1S0F0Cl0Mg0Fe0Se0Co0As0Br0I0R0	-1	-300.03	0.276967
C02879	Protoaphin aglucone		Protoaphin aglucone|Protoaphin aglycone	C30H27O11	C30H27N0O11P0S0F0Cl0Mg0Fe0Se0Co0As0Br0I0R0	-1	-283.089	5.03196
C02880	Protochlorophyllide		Protochlorophyllide	C35H30N4O5Mg	C35H30N4O5P0S0F0Cl0Mg1Fe0Se0Co0As0Br0I0R0	-1	10000000	10000000
C02887	Sinapoyl malate		Sinapoyl-(S)-malate|Sinapoyl malate	C15H14O9	C15H14N0O9P0S0F0Cl0Mg0Fe0Se0Co0As0Br0I0R0	-2	-273.11	1.76162
C02888	L-Sorbose 1P		L-Sorbose 1-phosphate|L-xylo-Hexulose 1-phosphate|L-Sorbose 1P|Sorbose 1-phosphate	C6H12O9P	C6H12N0O9P1S0F0Cl0Mg0Fe0Se0Co0As0Br0I0R0	-1	-429.92	0.743783
C02890	Tetrahydropalmatine		Tetrahydropalmatine	C21H25NO4	C21H25N1O4P0S0F0Cl0Mg0Fe0Se0Co0As0Br0I0R0	0	-5.08	3.66494
C02892	Thiamin acetic acid		Thiamine acetic acid|Thiamin acetic acid	C12H14N4O2S	C12H14N4O2P0S1F0Cl0Mg0Fe0Se0Co0As0Br0I0R0	0	8.96	2.55699
C02895	Xylitol 5-phosphate		Xylitol 5-phosphate	C5H12O8P	C5H12N0O8P1S0F0Cl0Mg0Fe0Se0Co0As0Br0I0R0	-1	-401.52	0.721674
C02904	p-Menthane-3,8-diol		p-Menthane-3,8-diol	C10H20O2	C10H20N0O2P0S0F0Cl0Mg0Fe0Se0Co0As0Br0I0R0	0	-62.77	1.10825
C02906	Ampelopsin		(+)-Ampelopsin|(+)-Dihydromyricetin|Ampelopsin|Dihydromyricetin	C15H12O8	C15H12N0O8P0S0F0Cl0Mg0Fe0Se0Co0As0Br0I0R0	0	-232.61	2.65291
C02909	(2-Naphthyl)methanol		2-Hydroxymethylnaphthalene|2-Naphthalenemethanol|(2-Naphthyl)methanol	C11H10O	C11H10N0O1P0S0F0Cl0Mg0Fe0Se0Co0As0Br0I0R0	0	1.531	2.13235
C02912	(R)-1,2-Propanediol		(R)-Propylene glycol|(R)-1,2-Propanediol|(R)-Propane-1,2-diol	C3H8O2	C3H8N0O2P0S0F0Cl0Mg0Fe0Se0Co0As0Br0I0R0	0	-79.95	0.326348
C02915	(S)-N-Methylcanadine		(S)-N-Methylcanadine	C21H24NO4	C21H24N1O4P0S0F0Cl0Mg0Fe0Se0Co0As0Br0I0R0	1	10000000	10000000
C02916	(S)-Norlaudanosoline		(S)-Tetrahydropapaveroline|(S)-Norlaudanosoline	C16H17NO4	C16H17N1O4P0S0F0Cl0Mg0Fe0Se0Co0As0Br0I0R0	0	-74.06	2.29403
C02917	1,2-Propanediol		(S)-Propylene glycol|(S)-1,2-Propanediol|(S)-Propane-1,2-diol|Propylene glycol|1,2-Propanediol|Propane-1,2-diol	C3H8O2	C3H8N0O2P0S0F0Cl0Mg0Fe0Se0Co0As0Br0I0R0	0	-79.95	0.326348
C02918	1-Methylnicotinamide		1-Methylnicotinamide	C7H9N2O	C7H9N2O1P0S0F0Cl0Mg0Fe0Se0Co0As0Br0I0R0	1	11.23	1.55038
C02919	4-O-beta-D-Glucosyl-sinapate		4-O-beta-D-Glucosyl-sinapate	C17H21O10	C17H21N0O10P0S0F0Cl0Mg0Fe0Se0Co0As0Br0I0R0	-1	-279.89	2.43214
C02920	2'-Hydroformononetin		2'-Hydroformononetin|2'-Hydroxyformononetin	C16H12O5	C16H12N0O5P0S0F0Cl0Mg0Fe0Se0Co0As0Br0I0R0	0	-93.39	2.35176
C02921	2'-Hydroxyisoflavone		2'-Hydroxyisoflavone	C15H10O3	C15H10N0O3P0S0F0Cl0Mg0Fe0Se0Co0As0Br0I0R0	0	-29.08	2.16651
C02922	2'-O-Methyllicodione		2'-O-Methyllicodione	C16H14O5	C16H14N0O5P0S0F0Cl0Mg0Fe0Se0Co0As0Br0I0R0	0	-98.87	2.01167
C02923	3-Methylcatechol		3-Methylcatechol|2,3-Dihydroxytoluene	C7H8O2	C7H8N0O2P0S0F0Cl0Mg0Fe0Se0Co0As0Br0I0R0	0	-51.01	1.06704
C02926	2-Aminobutan-4-olide		2-Aminobutan-4-olide	C4H8NO2	C4H8N1O2P0S0F0Cl0Mg0Fe0Se0Co0As0Br0I0R0	1	-66.05	0.973898
C02927	2-Caffeoylisocitrate		2-Caffeoylisocitrate	C15H11O10	C15H11N0O10P0S0F0Cl0Mg0Fe0Se0Co0As0Br0I0R0	-3	-340.95	1.4087
C02930	2-Methyleneglutarate		2-Methyleneglutarate	C6H6O4	C6H6N0O4P0S0F0Cl0Mg0Fe0Se0Co0As0Br0I0R0	-2	-141.94	0.624739
C02932	3,4-Dihydroxypyridine		3,4-Dihydroxypyridine	C5H5NO2	C5H5N1O2P0S0F0Cl0Mg0Fe0Se0Co0As0Br0I0R0	0	-32	1.34254
C02933	3,5-Dichlorocatechol		3,5-Dichlorocatechol	C6H4O2Cl2	C6H4N0O2P0S0F0Cl2Mg0Fe0Se0Co0As0Br0I0R0	0	-60.1	1.55692
C02934	3-Dehydrosphinganine		3-Dehydro-D-sphinganine|3-Dehydrosphinganine	C18H38NO2	C18H38N1O2P0S0F0Cl0Mg0Fe0Se0Co0As0Br0I0R0	1	-50.42	1.36252
C02937	3-Indoleacetaldoxime		Indole-3-acetaldehyde oxime|3-Indoleacetaldoxime	C10H10N2O	C10H10N2O1P0S0F0Cl0Mg0Fe0Se0Co0As0Br0I0R0	0	46.67	3.53256
C02938	3-Indoleacetonitrile		(Indol-3-yl)acetonitrile|Indole-3-acetonitrile|Indol-3-ylacetonitrile|3-Indoleacetonitrile	C10H8N2	C10H8N2O0P0S0F0Cl0Mg0Fe0Se0Co0As0Br0I0R0	0	68.77	5.1611
C02939	Isovaleryl-CoA		Isovaleryl-CoA|3-Methylbutanoyl-CoA	C26H41N7O17P3S	C26H41N7O17P3S1F0Cl0Mg0Fe0Se0Co0As0Br0I0R0	-3	-782.78	3.5701
C02943	3-Oxoglycyrrhetinate		3-Oxoglycyrrhetinate	C30H43O4	C30H43N0O4P0S0F0Cl0Mg0Fe0Se0Co0As0Br0I0R0	-1	-110.04	12.6442
C02944	(3Z)-Dodecenoyl-CoA		(3Z)-Dodec-3-enoyl-CoA|(3Z)-Dodecenoyl-CoA|3-cis-Dodecenoyl coenzyme A|3-cis-Dodecenoyl-CoA	C33H53N7O17P3S	C33H53N7O17P3S1F0Cl0Mg0Fe0Se0Co0As0Br0I0R0	-3	-747.27	3.73627
C02946	4-Acetamidobutanoate		N4-Acetylaminobutanoate|4-Acetamidobutanoate	C6H10NO3	C6H10N1O3P0S0F0Cl0Mg0Fe0Se0Co0As0Br0I0R0	-1	-114.09	0.715759
C02947	4-Coumaroylshikimate		trans-5-O-(4-Coumaroyl)shikimate|4-Coumaroylshikimate	C16H15O7	C16H15N0O7P0S0F0Cl0Mg0Fe0Se0Co0As0Br0I0R0	-1	-193.74	1.54461
C02948	Propioin		Propioin|4-Hydroxy-3-hexanone|4-Hydroxyhexan-3-one	C6H12O2	C6H12N0O2P0S0F0Cl0Mg0Fe0Se0Co0As0Br0I0R0	0	-68.88	0.387356
C02949	4-Hydroxybenzoyl-CoA		4-Hydroxybenzoyl-CoA	C28H37N7O18P3S	C28H37N7O18P3S1F0Cl0Mg0Fe0Se0Co0As0Br0I0R0	-3	-791.61	3.64474
C02951	5-Hydroxyxanthotoxin		5-Hydroxyxanthotoxin	C12H8O5	C12H8N0O5P0S0F0Cl0Mg0Fe0Se0Co0As0Br0I0R0	0	-109.45	3.1223
C02952	5-Oxo-1,2-campholide		5-Oxo-1,2-campholide	C10H14O3	C10H14N0O3P0S0F0Cl0Mg0Fe0Se0Co0As0Br0I0R0	0	-110.87	6.19565
C02953	7,8-Dihydrobiopterin		7,8-Dihydrobiopterin	C9H13N5O3	C9H13N5O3P0S0F0Cl0Mg0Fe0Se0Co0As0Br0I0R0	0	-39.72	2.59694
C02954	6-Aminopenicillanate		6-Aminopenicillanic acid|6-Aminopenicillanate	C8H11N2O3S	C8H11N2O3P0S1F0Cl0Mg0Fe0Se0Co0As0Br0I0R0	-1	-85.89	1.71259
C02956	7beta-Hydroxysteroid		7beta-Hydroxysteroid	C19H32O	C19H32N0O1P0S0F0Cl0Mg0Fe0Se0Co0As0Br0I0R0	0	-9.54	7.25562
C02962	D-Allose 6-phosphate		D-Allose 6-phosphate	C6H12O9P	C6H12N0O9P1S0F0Cl0Mg0Fe0Se0Co0As0Br0I0R0	-1	-430.78	1.50566
C02964	D-Glucosyl-D-mannose		D-Glucosyl-D-mannose	C12H22O11	C12H22N0O11P0S0F0Cl0Mg0Fe0Se0Co0As0Br0I0R0	0	-376.76	3.02215
C02965	D-Hexose 6-phosphate		D-Hexose 6-phosphate	C6H12O9P	C6H12N0O9P1S0F0Cl0Mg0Fe0Se0Co0As0Br0I0R0	-1	-430.78	1.50566
C02967	DNA 5-methylcytosine		DNA 5-methylcytosine|DNA containing 5-methylcytosine|5-Methylcytosine (in DNA)	C20H29N3O17P3R2	C20H29N3O17P3S0F0Cl0Mg0Fe0Se0Co0As0Br0I0R2	-3	10000000	10000000
C02970	Decaprenol phosphate		Decaprenol phosphate	C50H82O4P	C50H82N0O4P1S0F0Cl0Mg0Fe0Se0Co0As0Br0I0R0	-1	21.63	5.06219
C02975	Ethyl butyrylacetate		Ethyl butyrylacetate|Ethyl 3-oxohexanoate	C8H14O3	C8H14N0O3P0S0F0Cl0Mg0Fe0Se0Co0As0Br0I0R0	0	-104.52	0.617535
C02977	GDP-6-deoxy-D-talose		GDP-6-deoxy-D-talose	C16H23N5O15P2	C16H23N5O15P2S0F0Cl0Mg0Fe0Se0Co0As0Br0I0R0	-2	-636.85	3.67561
C02979	Glycerol 2-phosphate		Glycerol 2-phosphate	C3H8O6P	C3H8N0O6P1S0F0Cl0Mg0Fe0Se0Co0As0Br0I0R0	-1	-328.68	0.378192
C02980	Hydroxyanthraquinone		1-Hydroxyanthraquinone|Hydroxyanthraquinone	C14H8O3	C14H8N0O3P0S0F0Cl0Mg0Fe0Se0Co0As0Br0I0R0	0	-39.36	2.87397
C02982	L-2-Hydroxyphytanate		L-2-Hydroxyphytanate	C20H39O3	C20H39N0O3P0S0F0Cl0Mg0Fe0Se0Co0As0Br0I0R0	-1	-102.87	1.2389
C02983	Abrine		2-Methyl-L-tryptophan|L-Abrine|Abrine|L-2-Methyltryptophan	C12H14N2O2	C12H14N2O2P0S0F0Cl0Mg0Fe0Se0Co0As0Br0I0R0	0	-16.45	1.81013
C02985	L-Fucose 1-phosphate		beta-L-Fucose 1-phosphate|6-Deoxy-L-galactose 1-phosphate|L-Fucose 1-phosphate	C6H12O8P	C6H12N0O8P1S0F0Cl0Mg0Fe0Se0Co0As0Br0I0R0	-1	-394.55	1.46971
C02989	L-Methionine S-oxide		L-Methionine S-oxide	C5H11NO3S	C5H11N1O3P0S1F0Cl0Mg0Fe0Se0Co0As0Br0I0R0	0	10000000	10000000
C02990	L-Palmitoylcarnitine		L-Palmitoylcarnitine	C23H45NO4	C23H45N1O4P0S0F0Cl0Mg0Fe0Se0Co0As0Br0I0R0	0	-80.6	2.47028
C02991	L-Rhamno-1,4-lactone		L-Rhamno-1,4-lactone|L-Rhamnono-1,4-lactone	C6H10O5	C6H10N0O5P0S0F0Cl0Mg0Fe0Se0Co0As0Br0I0R0	0	-179.55	1.10338
C02993	Kyotorphin		Kyotorphin|L-Tyrosyl-L-arginine	C15H24N5O4	C15H24N5O4P0S0F0Cl0Mg0Fe0Se0Co0As0Br0I0R0	1	-107.15	2.06063
C02994	L-Xylono-1,4-lactone		L-Xylono-1,4-lactone	C5H8O5	C5H8N0O5P0S0F0Cl0Mg0Fe0Se0Co0As0Br0I0R0	0	-179.36	1.09081
C02995	maltose-6-phosphate		maltose-6-phosphate|Maltose 6-phosphate|D-maltose-6-phosphate|Maltose 6'-phosphate	C12H22O14P	C12H22N0O14P1S0F0Cl0Mg0Fe0Se0Co0As0Br0I0R0	-1	-589.26	2.98672
C02997	N-Acetyl-L-histidine		N-Acetyl-L-histidine	C8H10N3O3	C8H10N3O3P0S0F0Cl0Mg0Fe0Se0Co0As0Br0I0R0	-1	-75.23	1.29368
C02999	N-Acetylmuramoyl-Ala		N-Acetyl-D-muramoyl-L-alanine|N-Acetylmuramoyl-Ala	C14H23N2O9	C14H23N2O9P0S0F0Cl0Mg0Fe0Se0Co0As0Br0I0R0	-1	-306.77	2.04569
C03001	N-Benzoyl-D-arginine		N-Benzoyl-D-arginine	C13H18N4O3	C13H18N4O3P0S0F0Cl0Mg0Fe0Se0Co0As0Br0I0R0	0	-69.67	2.00322
C03002	N-Caffeoylputrescine		N-Caffeoylputrescine	C13H19N2O3	C13H19N2O3P0S0F0Cl0Mg0Fe0Se0Co0As0Br0I0R0	1	-60.1	1.47465
C03003	N-Glucosylnicotinate		N-Glucosylnicotinate	C12H15NO7	C12H15N1O7P0S0F0Cl0Mg0Fe0Se0Co0As0Br0I0R0	0	-204.34	2.09351
C03004	N-Hydroxy-L-tyrosine		N-Hydroxy-L-tyrosine	C9H10NO4	C9H10N1O4P0S0F0Cl0Mg0Fe0Se0Co0As0Br0I0R0	-1	-115.28	1.04243
C03005	N-Methylanthranilate		2-(Methylamino)benzoic acid|N-Methylanthranilic acid|N-Methylanthranilate	C8H8NO2	C8H8N1O2P0S0F0Cl0Mg0Fe0Se0Co0As0Br0I0R0	-1	-44.18	1.0303
C03012	1,2-Naphthalenediol		1,2-Dihydroxynaphthalene|beta-Naphthohydroquinone|1,2-Naphthalenediol|Naphthalene-1,2-diol	C10H8O2	C10H8N0O2P0S0F0Cl0Mg0Fe0Se0Co0As0Br0I0R0	0	-39.569	2.14909
C03015	O-Carbamoyl-L-serine		O-Carbamoyl-L-serine	C4H8N2O4	C4H8N2O4P0S0F0Cl0Mg0Fe0Se0Co0As0Br0I0R0	0	-170.21	0.700431
C03019	Phorbol 13-butanoate		Phorbol 13-butanoate	C24H34O7	C24H34N0O7P0S0F0Cl0Mg0Fe0Se0Co0As0Br0I0R0	0	-215.46	9.631
C03027	Testosterone acetate		Testosterone acetate	C21H30O3	C21H30N0O3P0S0F0Cl0Mg0Fe0Se0Co0As0Br0I0R0	0	-62.44	6.88796
C03028	Thiamin triphosphate		Thiamine triphosphate|Thiamin triphosphate	C12H17N4O10P3S	C12H17N4O10P3S1F0Cl0Mg0Fe0Se0Co0As0Br0I0R0	-2	-576.32	2.57861
C03030	Uracil 5-carboxylate		Uracil 5-carboxylic acid|Uracil 5-carboxylate	C5H3N2O4	C5H3N2O4P0S0F0Cl0Mg0Fe0Se0Co0As0Br0I0R0	-1	-142.48	1.55473
C03034	dTDP-D-galacturonate		dTDP-D-galacturonate	C16H21N2O17P2	C16H21N2O17P2S0F0Cl0Mg0Fe0Se0Co0As0Br0I0R0	-3	-766.34	2.92536
C03035	gamma-Linolenoyl-CoA		gamma-Linolenoyl-CoA	C39H61N7O17P3S	C39H61N7O17P3S1F0Cl0Mg0Fe0Se0Co0As0Br0I0R0	-3	-692.83	4.03686
C03036	(+)-Bisdechlorogeodin		(+)-Bisdechlorogeodin		C0H0N0O0P0S0F0Cl0Mg0Fe0Se0Co0As0Br0I0R0	10000000	10000000	10000000
C03037	2,5-Diketocamphane		2,5-Diketocamphane|(+)-Bornane-2,5-dione	C10H14O2	C10H14N0O2P0S0F0Cl0Mg0Fe0Se0Co0As0Br0I0R0	0	-69.97	6.16624
C03040	(-)-Bisdechlorogeodin		(-)-Bisdechlorogeodin		C0H0N0O0P0S0F0Cl0Mg0Fe0Se0Co0As0Br0I0R0	10000000	10000000	10000000
C03042	(R)-2-Hydroxystearate		(R)-2-Hydroxystearate	C18H35O3	C18H35N0O3P0S0F0Cl0Mg0Fe0Se0Co0As0Br0I0R0	-1	-98.87	1.34089
C03043	(R)-6-Hydroxynicotine		(R)-6-Hydroxynicotine	C10H14N2O	C10H14N2O1P0S0F0Cl0Mg0Fe0Se0Co0As0Br0I0R0	0	42.33	1.65623
C03045	(S)-2-Hydroxystearate		(S)-2-Hydroxystearate	C18H35O3	C18H35N0O3P0S0F0Cl0Mg0Fe0Se0Co0As0Br0I0R0	-1	-98.87	1.34089
C03046	(S,S)-2,3-Butanediol		(S,S)-2,3-Butylene glycol|(S,S)-2,3-Butanediol|(S,S)-Butane-2,3-diol	C4H10O2	C4H10N0O2P0S0F0Cl0Mg0Fe0Se0Co0As0Br0I0R0	0	-80.14	0.452398
C03047	1,4-Diguanidinobutane		1,4-Diguanidinobutane	C6H18N6	C6H18N6O0P0S0F0Cl0Mg0Fe0Se0Co0As0Br0I0R0	2	17.76	3.05271
C03049	13-Hydroxydocosanoate		13-Hydroxydocosanoate|13-Hydroxydocosanoic acid	C22H43O3	C22H43N0O3P0S0F0Cl0Mg0Fe0Se0Co0As0Br0I0R0	-1	-92.39	1.68712
C03050	16beta-Hydroxysteroid		16beta-Hydroxysteroid	C19H32O2	C19H32N0O2P0S0F0Cl0Mg0Fe0Se0Co0As0Br0I0R0	0	-49.38	7.18835
C03052	2,3-Dihydrogossypetin		2,3-Dihydrogossypetin	C15H11O8	C15H11N0O8P0S0F0Cl0Mg0Fe0Se0Co0As0Br0I0R0	-1	-223.91	2.7813
C03056	2,6-Dihydroxypyridine		2,6-Dihydroxypyridine	C5H5NO2	C5H5N1O2P0S0F0Cl0Mg0Fe0Se0Co0As0Br0I0R0	0	-32	1.34254
C03057	o-Formylbenzoic acid		o-Formylbenzoic acid|Phthalaldehydic acid|2-Carboxybenzaldehyde	C8H5O3	C8H5N0O3P0S0F0Cl0Mg0Fe0Se0Co0As0Br0I0R0	-1	-82.98	0.992027
C03058	2-Hydroxyglutaryl-CoA		2-Hydroxyglutaryl-CoA	C26H38N7O20P3S	C26H38N7O20P3S1F0Cl0Mg0Fe0Se0Co0As0Br0I0R0	-4	-898.46	3.57916
C03062	2-O-Caffeoylglucarate		2-O-Caffeoylglucarate	C15H14O11	C15H14N0O11P0S0F0Cl0Mg0Fe0Se0Co0As0Br0I0R0	-2	-373.81	1.59042
C03063	2-Oxohept-3-enedioate		2-Oxohept-3-ene-1,7-dioate|2-Oxohept-3-enedioate	C7H6O5	C7H6N0O5P0S0F0Cl0Mg0Fe0Se0Co0As0Br0I0R0	-2	-164.85	0.661713
C03064	3-Dehydro-L-threonate		3-Dehydro-L-threonate	C4H5O5	C4H5N0O5P0S0F0Cl0Mg0Fe0Se0Co0As0Br0I0R0	-1	-187.8	0.373287
C03065	3-Guanidinopropanoate		3-Guanidinopropanoate	C4H9N3O2	C4H9N3O2P0S0F0Cl0Mg0Fe0Se0Co0As0Br0I0R0	0	-74.22	1.53039
C03066	3-Hydroxy-L-glutamate		3-Hydroxy-L-glutamic acid|3-Hydroxy-L-glutamate	C5H8NO5	C5H8N1O5P0S0F0Cl0Mg0Fe0Se0Co0As0Br0I0R0	-1	-202.17	0.452682
C03067	3-Hydroxybenzaldehyde		3-Hydroxybenzaldehyde	C7H6O2	C7H6N0O2P0S0F0Cl0Mg0Fe0Se0Co0As0Br0I0R0	0	-39.83	0.902703
C03069	Dimethylacryloyl-CoA		Dimethylacryloyl-CoA|3-Methylcrotonoyl-CoA|3-Methylbut-2-enoyl-CoA|3-Methylcrotonyl-CoA	C26H39N7O17P3S	C26H39N7O17P3S1F0Cl0Mg0Fe0Se0Co0As0Br0I0R0	-3	-762.53	3.58421
C03070	3-Oxo-5beta-cholanate		3-Oxo-5beta-cholanate	C24H37O3	C24H37N0O3P0S0F0Cl0Mg0Fe0Se0Co0As0Br0I0R0	-1	-79.75	7.18889
C03071	3-aci-Nitropropanoate		3-aci-Nitropropionic acid|3-aci-Nitropropanoate	C3H3NO4	C3H3N1O4P0S0F0Cl0Mg0Fe0Se0Co0As0Br0I0R0	-2	10000000	10000000
C03077	4-Chlorophenylacetate		4-Chlorophenyl acetic acid|4-Chlorophenyl acetate|4-Chlorophenylacetic acid|4-Chlorophenylacetate	C8H6O2Cl	C8H6N0O2P0S0F0Cl1Mg0Fe0Se0Co0As0Br0I0R0	-1	-55.24	0.955308
C03078	4-Guanidinobutanamide		4-Guanidinobutanamide	C5H13N4O	C5H13N4O1P0S0F0Cl0Mg0Fe0Se0Co0As0Br0I0R0	1	-30.16	1.68834
C03079	4-Hydroxy-L-glutamate		L-erythro-4-Hydroxyglutamate|4-Hydroxy-L-glutamic acid|4-Hydroxy-L-glutamate	C5H8NO5	C5H8N1O5P0S0F0Cl0Mg0Fe0Se0Co0As0Br0I0R0	-1	-202.17	0.452682
C03081	Hymecromone		Hymecromone|4-Methylumbelliferone	C10H8O3	C10H8N0O3P0S0F0Cl0Mg0Fe0Se0Co0As0Br0I0R0	0	-67.08	1.68832
C03082	4-Phospho-L-aspartate		L-4-Aspartyl phosphate|4-Phospho-L-aspartate	C4H7NO7P	C4H7N1O7P1S0F0Cl0Mg0Fe0Se0Co0As0Br0I0R0	-1	-380.65	0.372795
C03087	5-Acetamidopentanoate		5-Acetamidopentanoate	C7H12NO3	C7H12N1O3P0S0F0Cl0Mg0Fe0Se0Co0As0Br0I0R0	-1	-112.47	0.752511
C03088	5-Hydroxymethyluracil		5-Hydroxymethyluracil	C5H6N2O3	C5H6N2O3P0S0F0Cl0Mg0Fe0Se0Co0As0Br0I0R0	0	-97.71	1.50188
C03089	5-Methylthio-D-ribose		methylthioribose|S-Methyl-5-thio-D-ribose|5-Methylthio-D-ribose	C6H12O4S	C6H12N0O4P0S1F0Cl0Mg0Fe0Se0Co0As0Br0I0R0	0	-135	1.50671
C03090	5-Phosphoribosylamine		5-Phosphoribosyl-1-amine|5-Phospho-D-ribosylamine|5-Phospho-beta-D-ribosylamine|5-Phosphoribosylamine	C5H12NO7P	C5H12N1O7P1S0F0Cl0Mg0Fe0Se0Co0As0Br0I0R0	0	-358.87	1.30193
C03091	Coprostan-3-one		Coprostan-3-one|5beta-Cholestan-3-one	C27H46O	C27H46N0O1P0S0F0Cl0Mg0Fe0Se0Co0As0Br0I0R0	0	2.75	7.2088
C03092	6-endo-Hydroxycineole		6-endo-Hydroxycineole	C10H18O2	C10H18N0O2P0S0F0Cl0Mg0Fe0Se0Co0As0Br0I0R0	0	10000000	10000000
C03093	Daphnetin		Daphnetin|7,8-Dihydroxycoumarin	C9H6O4	C9H6N0O4P0S0F0Cl0Mg0Fe0Se0Co0As0Br0I0R0	0	-106.15	1.79046
C03097	Aryl beta-D-glucoside		Aryl beta-D-glucoside	C12H16O6	C12H16N0O6P0S0F0Cl0Mg0Fe0Se0Co0As0Br0I0R0	0	-168.38	1.73501
C03098	Benzyl isothiocyanate		Benzyl isothiocyanate	C8H7NS	C8H7N1O0P0S1F0Cl0Mg0Fe0Se0Co0As0Br0I0R0	0	10000000	10000000
C03107	D-Glucono-1,4-lactone		D-Glucono-1,4-lactone	C6H10O6	C6H10N0O6P0S0F0Cl0Mg0Fe0Se0Co0As0Br0I0R0	0	-215.78	1.15083
C03112	Deacetylcephalosporin C		Deacetylcephalosporin C	C14H18N3O7S	C14H18N3O7P0S1F0Cl0Mg0Fe0Se0Co0As0Br0I0R0	-1	-219.1	1.93882
C03113	Diisopropyl phosphate		Diisopropyl phosphate	C6H14O4P	C6H14N0O4P1S0F0Cl0Mg0Fe0Se0Co0As0Br0I0R0	-1	-238.44	0.68962
C03114	Dimethylbenzimidazole		5,6-Dimethylbenzimidazole|Dimethylbenzimidazole	C9H10N2	C9H10N2O0P0S0F0Cl0Mg0Fe0Se0Co0As0Br0I0R0	0	46.86	1.67476
C03115	Farnesyl triphosphate		Farnesyl triphosphate	C15H26O10P3	C15H26N0O10P3S0F0Cl0Mg0Fe0Se0Co0As0Br0I0R0	-3	-591	1.54656
C03117	GDP-D-rhamnose		GDP-D-rhamnose|GDP-6-deoxy-D-mannose	C16H23N5O15P2	C16H23N5O15P2S0F0Cl0Mg0Fe0Se0Co0As0Br0I0R0	-2	-636.85	3.67561
C03124	L-Aspartylhydroxamate		L-Aspartylhydroxamate	C4H8N2O4	C4H8N2O4P0S0F0Cl0Mg0Fe0Se0Co0As0Br0I0R0	0	-156.35	0.718651
C03134	DMF		DMF|N,N-Dimethylmethanamide|N,N-Dimethylformamide	C3H7NO	C3H7N1O1P0S0F0Cl0Mg0Fe0Se0Co0As0Br0I0R0	0	-27.6	1.22275
C03136	N-Acetyl-D-hexosamine		N-Acetyl-D-hexosamine	C8H15NO6	C8H15N1O6P0S0F0Cl0Mg0Fe0Se0Co0As0Br0I0R0	0	-212.63	1.63473
C03137	N-Acetyl-D-tryptophan		N-Acetyl-D-tryptophan	C13H13N2O3	C13H13N2O3P0S0F0Cl0Mg0Fe0Se0Co0As0Br0I0R0	-1	-54.6	1.69862
C03139	N-Amidino-L-aspartate		Guanidinosuccinic acid|N-Amidino-L-aspartic acid|N-Amidino-L-aspartate	C5H8N3O4	C5H8N3O4P0S0F0Cl0Mg0Fe0Se0Co0As0Br0I0R0	-1	-153.86	1.54251
C03141	N-Benzoylanthranilate		N-Benzoylanthranilate	C14H10NO3	C14H10N1O3P0S0F0Cl0Mg0Fe0Se0Co0As0Br0I0R0	-1	-53.18	1.78226
C03142	N-D-Glucosylarylamine		N-D-Glucosylarylamine	C12H17NO5	C12H17N1O5P0S0F0Cl0Mg0Fe0Se0Co0As0Br0I0R0	0	-134.68	1.76324
C03145	N-Formyl-L-methionine		N-Formyl-L-methionine	C6H10NO3S	C6H10N1O3P0S1F0Cl0Mg0Fe0Se0Co0As0Br0I0R0	-1	-103.86	1.01945
C03147	N-Malonylanthranilate		N-Malonylanthranilate	C10H7NO5	C10H7N1O5P0S0F0Cl0Mg0Fe0Se0Co0As0Br0I0R0	-2	-164.71	1.11706
C03149	N-Phosphotaurocyamine		N(omega)-Phosphohypotaurocyamine|N-Phosphohypotaurocyamine|N(omega)-Phosphotaurocyamine|Taurocyamine phosphate|N-Phosphotaurocyamine	C3H8N3O6PS	C3H8N3O6P1S1F0Cl0Mg0Fe0Se0Co0As0Br0I0R0	-2	-311.413	1.93731
C03150	N-Ribosylnicotinamide		1-(beta-D-Ribofuranosyl)nicotinamide|N-Ribosylnicotinamide	C11H15N2O5	C11H15N2O5P0S0F0Cl0Mg0Fe0Se0Co0As0Br0I0R0	1	-125.24	2.02546
C03153	N5-Methyl-L-glutamine		N5-Methyl-L-glutamine	C6H12N2O3	C6H12N2O3P0S0F0Cl0Mg0Fe0Se0Co0As0Br0I0R0	0	-116.88	0.731841
C03154	N6'-Acetylkanamycin-B		N6'-Acetylkanamycin-B	C20H43N5O11	C20H43N5O11P0S0F0Cl0Mg0Fe0Se0Co0As0Br0I0R0	4	-350.43	4.01578
C03156	O-Feruloylgalactarate		2'-(E)-O-Feruloylgalactaric acid|O-Feruloylgalactaric acid|O-Feruloylgalactarate	C16H16O11	C16H16N0O11P0S0F0Cl0Mg0Fe0Se0Co0As0Br0I0R0	-2	-359.16	1.60153
C03160	Succinylbenzoyl-CoA		Succinylbenzoyl-CoA|o-Succinylbenzoyl-CoA|2-Succinylbenzoyl-CoA	C32H40N7O20P3S	C32H40N7O20P3S1F0Cl0Mg0Fe0Se0Co0As0Br0I0R0	-4	-859.92	3.71921
C03164	Phenanthrene-3,4-diol		3,4-Dihydroxyphenanthrene|Phenanthrene-3,4-diol	C14H10O2	C14H10N0O2P0S0F0Cl0Mg0Fe0Se0Co0As0Br0I0R0	0	-29.758	3.93639
C03166	Phosphoguanidinoacetate		Guanidinoacetate phosphate|Phosphoguanidinoacetate	C3H6N3O5P	C3H6N3O5P1S0F0Cl0Mg0Fe0Se0Co0As0Br0I0R0	-2	-272.38	1.78848
C03167	Phosphonoacetaldehyde		2-Phosphonoacetaldehyde|Phosphonoacetaldehyde	C2H3O4P	C2H3N0O4P1S0F0Cl0Mg0Fe0Se0Co0As0Br0I0R0	-2	-233.78	0.477708
C03169	N-D-Ribosylpyrimidine		N-D-Ribosylpyrimidine|Pyrimidine nucleoside	C9H13N2O4	C9H13N2O4P0S0F0Cl0Mg0Fe0Se0Co0As0Br0I0R0	1	-90.56	1.99448
C03170	TSST		TSST|Trypanothione disulfide|Oxidized trypanothione	C27H48N9O10S2	C27H48N9O10P0S2F0Cl0Mg0Fe0Se0Co0As0Br0I0R0	1	-315.64	4.43128
C03172	S-Methyl-L-methionine		S-Methyl-L-methionine	C6H14NO2S	C6H14N1O2P0S1F0Cl0Mg0Fe0Se0Co0As0Br0I0R0	1	-66.43	2.08686
C03173	S-Methylthioglycolate		(Methylthio)acetic acid|S-Methylthioglycolate	C3H5O2S	C3H5N0O2P0S1F0Cl0Mg0Fe0Se0Co0As0Br0I0R0	-1	-76.36	0.761256
C03174	S-Succinylglutathione		S-Succinylglutathione	C14H19N3O9S	C14H19N3O9P0S1F0Cl0Mg0Fe0Se0Co0As0Br0I0R0	-2	-331	1.76512
C03175	3-phosphoshikimate		shikimate-3-phosphate|3-phosphoshikimate|Shikimate5-phosphate|Shikimate 5-phosphate|Shikimate 3-phosphate	C7H9O8P	C7H9N0O8P1S0F0Cl0Mg0Fe0Se0Co0As0Br0I0R0	-2	-383.79	0.925479
C03178	Tetrahydroxypteridine		Tetrahydroxypteridine	C6H4N4O4	C6H4N4O4P0S0F0Cl0Mg0Fe0Se0Co0As0Br0I0R0	0	-73.02	3.34976
C03187	dTDP-6-deoxy-L-talose		dTDP-6-deoxy-L-talose	C16H24N2O15P2	C16H24N2O15P2S0F0Cl0Mg0Fe0Se0Co0As0Br0I0R0	-2	-686.89	2.92935
C03188	omega-Carboxyacyl-CoA		omega-Carboxyacyl-CoA	C24H34N7O19P3S	C24H34N7O19P3S1F0Cl0Mg0Fe0Se0Co0As0Br0I0R0	-4	-863.66	3.54191
C03189	DL-Glyceryl 1-phosphate		DL-Glyceryl 1-phosphate|DL-Glycerol 1-phosphate|rac-Glycerol 1-phosphate	C3H8O6P	C3H8N0O6P1S0F0Cl0Mg0Fe0Se0Co0As0Br0I0R0	-1	-328.68	1.48015
C03190	(+)-Bornyl-diphosphate		(+)-Bornyl-diphosphate	C10H18O7P2	C10H18N0O7P2S0F0Cl0Mg0Fe0Se0Co0As0Br0I0R0	-2	-463.75	6.17035
C03194	1-Aminopropan-2-ol		1-Aminopropan-2-ol|(R)-1-Amino-2-propanol|(R)-1-Aminopropan-2-ol	C3H10NO	C3H10N1O1P0S0F0Cl0Mg0Fe0Se0Co0As0Br0I0R0	1	-44.7	0.311915
C03195	(R)-10-Hydroxystearate		(R)-10-Hydroxystearate	C18H35O3	C18H35N0O3P0S0F0Cl0Mg0Fe0Se0Co0As0Br0I0R0	-1	-98.87	1.34089
C03197	(S)-3-Hydroxybutanoate		(S)-3-Hydroxybutanoate	C4H7O3	C4H7N0O3P0S0F0Cl0Mg0Fe0Se0Co0As0Br0I0R0	-1	-121.55	0.266825
C03198	(S)-4-Hydroxymandelate		(S)-2-Hydroxy-2-(4-hydroxyphenyl)acetate|(S)-4-Hydroxymandelate	C8H7O4	C8H7N0O4P0S0F0Cl0Mg0Fe0Se0Co0As0Br0I0R0	-1	-127.4	0.902072
C03203	1-Hydroxy-2-naphthoate		1-Naphthol-2-carboxylic acid|1-Hydroxy-2-naphthoic acid|1-Hydroxy-2-naphthoate	C11H7O3	C11H7N0O3P0S0F0Cl0Mg0Fe0Se0Co0As0Br0I0R0	-1	-82.719	2.15427
C03204	10-Formyldihydrofolate		10-Formyldihydrofolate	C20H19N7O7	C20H19N7O7P0S0F0Cl0Mg0Fe0Se0Co0As0Br0I0R0	-2	-139.92	3.19334
C03205	DOC		DOC|Desoxycortone|21-Hydroxy-4-pregnene-3,20-dione|Cortexone|Deoxycorticosterone|11-Deoxycorticosterone	C21H30O3	C21H30N0O3P0S0F0Cl0Mg0Fe0Se0Co0As0Br0I0R0	0	-51.77	6.87477
C03206	12-Dehydrotetracycline		12-Dehydrotetracycline	C22H22N2O8	C22H22N2O8P0S0F0Cl0Mg0Fe0Se0Co0As0Br0I0R0	0	-185.48	4.52617
C03207	16-Dehydroprogesterone		16,17-Didehydroprogesterone|16-Dehydroprogesterone	C21H28O2	C21H28N0O2P0S0F0Cl0Mg0Fe0Se0Co0As0Br0I0R0	0	-4.95	6.84821
C03210	Alanopine		Alanopine|2,2'-Iminodipropanoate	C6H10NO4	C6H10N1O4P0S0F0Cl0Mg0Fe0Se0Co0As0Br0I0R0	-1	-157.39	1.00022
C03212	Lumazine		2,4(3H,8H)-Pteridinedione|Pteridine-2,4-dione|Lumazine|2,4-Dihydroxypteridine	C6H4N4O2	C6H4N4O2P0S0F0Cl0Mg0Fe0Se0Co0As0Br0I0R0	0	7.8	3.13069
C03215	2-Carboxy-D-arabinitol		2-Carboxy-D-arabinitol	C6H11O7	C6H11N0O7P0S0F0Cl0Mg0Fe0Se0Co0As0Br0I0R0	-1	-270.08	0.788984
C03217	2-Hydroxy-3-oxoadipate		2-Hydroxy-3-oxoadipate	C6H6O6	C6H6N0O6P0S0F0Cl0Mg0Fe0Se0Co0As0Br0I0R0	-2	-227.78	0.389621
C03219	Isobutyraldehyde oxime		Isobutyraldehyde oxime|2-Methylpropanal oxime	C4H9NO	C4H9N1O1P0S0F0Cl0Mg0Fe0Se0Co0As0Br0I0R0	0	-14.82	3.18292
C03220	2-cis,6-trans-Farnesol		2-cis,6-trans-Farnesol	C15H26O	C15H26N0O1P0S0F0Cl0Mg0Fe0Se0Co0As0Br0I0R0	0	37.5	1.5241
C03221	(2E)-Dodecenoyl-CoA		(2E)-Dodecenoyl-CoA|(2E)-Dodec-2-enoyl-CoA|trans-Dodec-2-enoyl-CoA|2-trans-Dodecenoyl-CoA	C33H53N7O17P3S	C33H53N7O17P3S1F0Cl0Mg0Fe0Se0Co0As0Br0I0R0	-3	-748.82	3.74397
C03223	3,4-Dihydroxyphthalate		3,4-Dihydroxyphthalate	C8H4O6	C8H4N0O6P0S0F0Cl0Mg0Fe0Se0Co0As0Br0I0R0	-2	-214.64	1.41115
C03226	3-Demethylubiquinone-9		3-Demethylubiquinone-9	C53H79O4	C53H79N0O4P0S0F0Cl0Mg0Fe0Se0Co0As0Br0I0R0	-1	164.64	5.06505
C03227	3-Hydroxy-L-kynurenine		3-Hydroxy-L-kynurenine	C10H12N2O4	C10H12N2O4P0S0F0Cl0Mg0Fe0Se0Co0As0Br0I0R0	0	-116.42	1.1664
C03230	3-Indoleglycolaldehyde		3-Indoleglycolaldehyde	C10H9NO2	C10H9N1O2P0S0F0Cl0Mg0Fe0Se0Co0As0Br0I0R0	0	-9.17	1.57399
C03231	3-Methylglutaconyl-CoA		trans-3-Methylglutaconyl-CoA|3-Methylglutaconyl-CoA	C27H38N7O19P3S	C27H38N7O19P3S1F0Cl0Mg0Fe0Se0Co0As0Br0I0R0	-4	-840.36	3.58831
C03233	4,5-Dihydroxyphthalate		4,5-Dihydroxyphthalate	C8H4O6	C8H4N0O6P0S0F0Cl0Mg0Fe0Se0Co0As0Br0I0R0	-2	-214.64	1.41115
C03237	5-Hydroxypentanoyl-CoA		5-Hydroxypentanoyl-CoA	C26H41N7O18P3S	C26H41N7O18P3S1F0Cl0Mg0Fe0Se0Co0As0Br0I0R0	-3	-817.2	3.6063
C03238	5alpha-Cholestan-3-one		5alpha-Cholestan-3-one	C27H46O	C27H46N0O1P0S0F0Cl0Mg0Fe0Se0Co0As0Br0I0R0	0	2.75	7.2088
C03239	2-Oxo-6-aminocaproate		2-Oxo-6-aminocaproate|6-Amino-2-oxohexanoate	C6H11NO3	C6H11N1O3P0S0F0Cl0Mg0Fe0Se0Co0As0Br0I0R0	0	-108.81	0.489865
C03240	6-Deoxyerythronolide B		6-Deoxyerythronolide B	C21H38O6	C21H38N0O6P0S0F0Cl0Mg0Fe0Se0Co0As0Br0I0R0	0	10000000	10000000
C03241	6-Hydroxyhexan-6-olide		6-Hydroxy-6-hexanolactone|6-Hydroxyhexan-6-olide	C6H10O3	C6H10N0O3P0S0F0Cl0Mg0Fe0Se0Co0As0Br0I0R0	0	-94.94	1.28765
C03242	8,11,14-Icosatrienoate		8,11,14-Icosatrienoate|8,11,14-Eicosatrienoate|(Z,Z,Z)-8,11,14-Icosatrienoate|(Z,Z,Z)-8,11,14-Eicosatrienoate|(Z,Z,Z)-8,11,14-Icosatrienoic acid|(Z,Z,Z)-8,11,14-Eicosatrienoic acid|Dihomo-gamma-linolenic acid|(8Z,11Z,14Z)-Icosatrienoic acid	C20H33O2	C20H33N0O2P0S0F0Cl0Mg0Fe0Se0Co0As0Br0I0R0	-1	9.49	1.80072
C03246	ADPribose 2'-phosphate		ADPribose 2'-phosphate	C15H21N5O17P3	C15H21N5O17P3S0F0Cl0Mg0Fe0Se0Co0As0Br0I0R0	-3	-798.47	3.78177
C03248	2-Butynedioic acid		2-Butynedioic acid|Acetylenedicarboxylic acid|Acetylenedicarboxylate	C4O4	C4H0N0O4P0S0F0Cl0Mg0Fe0Se0Co0As0Br0I0R0	-2	-83	4.64531
C03256	Cetraxate benzyl ester		Cetraxate benzyl ester	C24H30NO4	C24H30N1O4P0S0F0Cl0Mg0Fe0Se0Co0As0Br0I0R0	1	-62.75	2.13351
C03263	CoproporphyrinogenIII		CoproporphyrinogenIII|Coproporphyrinogen III	C36H40N4O8	C36H40N4O8P0S0F0Cl0Mg0Fe0Se0Co0As0Br0I0R0	-4	10000000	10000000
C03267	beta-D-Fructose 2-phosphate		beta-D-Fructofuranose 2-phosphate|beta-D-Fructose 2-phosphate	C6H12O9P	C6H12N0O9P1S0F0Cl0Mg0Fe0Se0Co0As0Br0I0R0	-1	-431.67	1.3115
C03269	D-galacto-Hexodialdose		D-galacto-Hexodialdose	C6H10O6	C6H10N0O6P0S0F0Cl0Mg0Fe0Se0Co0As0Br0I0R0	0	-208.8	1.50363
C03273	5-Oxopentanoate		Glutarate semialdehyde|5-Oxopentanoate	C5H7O3	C5H7N0O3P0S0F0Cl0Mg0Fe0Se0Co0As0Br0I0R0	-1	-108.64	0.32954
C03277	Imidazole pyruvate		Imidazole pyruvic acid|Imidazole pyruvate|3-(Imidazol-5-yl)pyruvate|Imidazol-5-yl-pyruvate	C6H5N2O3	C6H5N2O3P0S0F0Cl0Mg0Fe0Se0Co0As0Br0I0R0	-1	-70.4	1.13379
C03281	Kanamycin 3'-phosphate		Kanamycin 3'-phosphate|Kanamycin A 3'-phosphate	C18H40N4O14P	C18H40N4O14P1S0F0Cl0Mg0Fe0Se0Co0As0Br0I0R0	3	-568.58	3.965
C03283	L-2,4-Diaminobutyrate		L-2,4-Diaminobutyrate|alpha,gamma-Diaminobutyrate|L-2,4-Diaminobutanoate	C4H11N2O2	C4H11N2O2P0S0F0Cl0Mg0Fe0Se0Co0As0Br0I0R0	1	-87.28	0.469286
C03284	L-3-Amino-isobutyrate		(S)-3-Amino-2-methylpropanoate|(S)-3-Amino-isobutanoate|L-3-Amino-isobutyrate|(S)-3-Amino-isobutyrate|L-3-Amino-isobutanoate	C4H9NO2	C4H9N1O2P0S0F0Cl0Mg0Fe0Se0Co0As0Br0I0R0	0	-86.3	0.306163
C03287	L-Glutamyl 5-phosphate		L-gamma-glutamyl 5-phosphate|L-glutamate-5-phosphate|L-Glutamate 5-phosphate|L-Glutamyl 5-phosphate	C5H9NO7P	C5H9N1O7P1S0F0Cl0Mg0Fe0Se0Co0As0Br0I0R0	-1	-379.03	0.402619
C03289	L-xylo-Hexulonolactone		L-xylo-Hex-2-ulono-1,4-lactone|L-xylo-Hex-3-ulono-1,4-lactone|L-xylo-Hexulonolactone	C6H8O6	C6H8N0O6P0S0F0Cl0Mg0Fe0Se0Co0As0Br0I0R0	0	-206.76	1.03211
C03290	L-threo-3-Phenylserine		L-threo-3-Phenylserine	C9H11NO3	C9H11N1O3P0S0F0Cl0Mg0Fe0Se0Co0As0Br0I0R0	0	-89.09	0.873108
C03291	L-Xylulose 5-phosphate		L-Xylulose 5-phosphate	C5H10O8P	C5H10N0O8P1S0F0Cl0Mg0Fe0Se0Co0As0Br0I0R0	-1	-393.5	0.57012
C03293	N-Adenylylanthranilate		N-Adenylylanthranilate	C17H17N6O8P	C17H17N6O8P1S0F0Cl0Mg0Fe0Se0Co0As0Br0I0R0	-2	-252.38	3.20006
C03294	N-Formylmethionyl-tRNA		N-Formylmethionyl-tRNA	C16H21N6O5RS	C16H21N6O5P0S1F0Cl0Mg0Fe0Se0Co0As0Br0I0R1	0	10000000	10000000
C03296	N2-Succinyl-L-arginine		(2S)-2-(3-Carboxypropanoylamino)-5- (diaminomethylideneamino)pentanoic acid|N2-Succinyl-L-arginine	C10H17N4O5	C10H17N4O5P0S0F0Cl0Mg0Fe0Se0Co0As0Br0I0R0	-1	-179.58	1.87444
C03300	O-beta-D-Xyloxylzeatin		O-beta-D-Xyloxylzeatin|O-beta-D-Xylosylzeatin	C15H21N5O5	C15H21N5O5P0S0F0Cl0Mg0Fe0Se0Co0As0Br0I0R0	0	-46.36	3.12882
C03303	Peptidylamidoglycolate		Peptidylamidoglycolate|Peptidyl(2-hydroxyglycine)	C6H8N3O5R2	C6H8N3O5P0S0F0Cl0Mg0Fe0Se0Co0As0Br0I0R2	-1	10000000	10000000
C03309	Strictosidine aglycone		Strictosidine aglycone	C21H24N2O4	C21H24N2O4P0S0F0Cl0Mg0Fe0Se0Co0As0Br0I0R0	0	-14.36	2.94399
C03313	Phytonadiol		Phylloquinol|Vitamin K1 hydroquinone|Phytonadiol	C31H48O2	C31H48N0O2P0S0F0Cl0Mg0Fe0Se0Co0As0Br0I0R0	0	2.511	2.6484
C03314	Xanthine-8-carboxylate		Xanthine-8-carboxylate	C6H3N4O4	C6H3N4O4P0S0F0Cl0Mg0Fe0Se0Co0As0Br0I0R0	-1	-110.61	2.74409
C03319	dTDP-rhamnose		dTDP-rhamnose|dTDP-L-rhamnose|dTDP-6-deoxy-L-mannose	C16H24N2O15P2	C16H24N2O15P2S0F0Cl0Mg0Fe0Se0Co0As0Br0I0R0	-2	-686.89	2.92935
C03325	(6S)-Hydroxyhyoscyamine		(6S)-6-Hydroxyhyoscyamine|(6S)-Hydroxyhyoscyamine	C17H23NO4	C17H23N1O4P0S0F0Cl0Mg0Fe0Se0Co0As0Br0I0R0	0	10000000	10000000
C03329	(S)-Canadine		(13aS)-5,8,13,13a-Tetrahydro-9,10-dimethoxy-6H-Benzo[g]-1,3- benzodioxolo[5,6-a]quinolizine|(S)-Tetrahydroberberine|(S)-Canadine	C20H21NO4	C20H21N1O4P0S0F0Cl0Mg0Fe0Se0Co0As0Br0I0R0	0	-21.76	4.61395
C03338	2,3,5-Trihydroxytoluene		2,3,5-Trihydroxytoluene	C7H8O3	C7H8N0O3P0S0F0Cl0Mg0Fe0Se0Co0As0Br0I0R0	0	-90.49	1.34273
C03340	Dihydrodipicolinate		2-3-Dihydrodipicolinate|2,3-Dihydrodipicolinate|Dihydrodipicolinate|Dihydrodipicolinic acid|L-2,3-Dihydrodipicolinate	C7H5NO4	C7H5N1O4P0S0F0Cl0Mg0Fe0Se0Co0As0Br0I0R0	-2	-133.7	1.34588
C03341	2-Amino-4-oxopentanoate		2-Amino-4-oxopentanoate|2-Amino-4-oxopentanoic acid	C5H9NO3	C5H9N1O3P0S0F0Cl0Mg0Fe0Se0Co0As0Br0I0R0	0	-114.7	0.355156
C03343	2-Ethylhexyl phthalate		2-Ethylhexyl phthalate	C16H21O4	C16H21N0O4P0S0F0Cl0Mg0Fe0Se0Co0As0Br0I0R0	-1	-122	1.18278
C03344	2-Methylacetoacetyl-CoA		M_2_Methyl_3_acetoacetyl_CoA|2-methyl-acetoacetyl-CoA|2-Methyl-3-acetoacetyl-CoA|2-Methylacetoacetyl-CoA	C26H39N7O18P3S	C26H39N7O18P3S1F0Cl0Mg0Fe0Se0Co0As0Br0I0R0	-3	-812.8	3.58779
C03345	Tiglyl-CoA		2-Methylcrotanoyl-CoA|Tigloyl-CoA|Methylcrotonyl-CoA|Methylcrotonoyl-CoA|(E)-2-Methylcrotonoyl-CoA|Tiglyl-CoA|trans-2-Methylbut-2-enoyl-CoA|2-Methylbut-2-enoyl-CoA	C26H39N7O17P3S	C26H39N7O17P3S1F0Cl0Mg0Fe0Se0Co0As0Br0I0R0	-3	-762.53	3.58421
C03351	3-Hydroxybenzyl alcohol		3-Hydroxybenzenemethanol|3-Hydroxybenzyl alcohol	C7H8O2	C7H8N0O2P0S0F0Cl0Mg0Fe0Se0Co0As0Br0I0R0	0	-47.76	0.886404
C03354	3-Methylthiopropanamine		3-Methylthiopropanamine	C4H12NS	C4H12N1O0P0S1F0Cl0Mg0Fe0Se0Co0As0Br0I0R0	1	3.73	0.81687
C03356	3-Phospho-D-erythronate		3-Phospho-D-erythronate	C4H7O8P	C4H7N0O8P1S0F0Cl0Mg0Fe0Se0Co0As0Br0I0R0	-2	-408.32	0.449945
C03357	4-Acetamidobutanoyl-CoA		4-Acetamidobutanoyl-CoA	C27H42N8O18P3S	C27H42N8O18P3S1F0Cl0Mg0Fe0Se0Co0As0Br0I0R0	-3	-813.17	3.87264
C03360	4-Nitrophenyl phosphate		4-Nitrophenyl phosphate	C6H5NO6P	C6H5N1O6P1S0F0Cl0Mg0Fe0Se0Co0As0Br0I0R0	-1	10000000	10000000
C03365	Sequoyitol		Sequoyitol|1D-5-O-Methyl-myo-inositol|5-O-Methyl-myo-inositol	C7H14O6	C7H14N0O6P0S0F0Cl0Mg0Fe0Se0Co0As0Br0I0R0	0	-205.31	1.50162
C03366	5-Phosphonooxy-L-lysine		O-Phosphohydroxy-L-lysine|5-Phosphonooxy-L-lysine	C6H15N2O6P	C6H15N2O6P1S0F0Cl0Mg0Fe0Se0Co0As0Br0I0R0	0	-334.58	0.595216
C03368	7''-O-Phosphohygromycin		7''-O-Phosphohygromycin	C20H40N3O16P	C20H40N3O16P1S0F0Cl0Mg0Fe0Se0Co0As0Br0I0R0	2	-653.41	5.77969
C03373	AIR		1-(5-phosphoribosyl)-5-aminoimidazole|5-amino-1--5-phospho-D-ribosylimidazole|5-Amino-1-(5-phospho-D-ribosyl)imidazole|1-(5-Phospho-D-ribosyl)-5-aminoimidazole|5'-Phosphoribosyl-5-aminoimidazole|1-(5'-Phosphoribosyl)-5-aminoimidazole|AIR|Aminoimidazole ribotide	C8H14N3O7P	C8H14N3O7P1S0F0Cl0Mg0Fe0Se0Co0As0Br0I0R0	0	-297.44	1.95392
C03374	Bilirubin-glucuronoside		Bilirubin monoglucuronide|Bilirubin-glucuronoside	C39H42N4O12	C39H42N4O12P0S0F0Cl0Mg0Fe0Se0Co0As0Br0I0R0	-2	-215.36	7.32205
C03375	Bis(3-aminopropyl)amine		3,3'-Iminobispropylamine|Bis(3-aminopropyl)amine	C6H20N3	C6H20N3O0P0S0F0Cl0Mg0Fe0Se0Co0As0Br0I0R0	3	3.17	1.11408
C03383	D-Galactono-1,4-lactone		gamma-D-Galactonolactone|D-Galactono-1,4-lactone	C6H10O6	C6H10N0O6P0S0F0Cl0Mg0Fe0Se0Co0As0Br0I0R0	0	-215.78	1.15083
C03387	D-Glucurono-6,2-lactone		D-Glucurono-6,2-lactone	C6H8O6	C6H8N0O6P0S0F0Cl0Mg0Fe0Se0Co0As0Br0I0R0	0	-206.54	1.23921
C03391	DNA 6-methylaminopurine		DNA 6-methylaminopurine	C21H29N5O16P3R2	C21H29N5O16P3S0F0Cl0Mg0Fe0Se0Co0As0Br0I0R2	-3	10000000	10000000
C03392	Dimethylsulfonioacetate		Dimethylsulfonioacetate	C4H8O2S	C4H8N0O2P0S1F0Cl0Mg0Fe0Se0Co0As0Br0I0R0	0	-66.88	2.06641
C03393	4-Phosphoerythronate		4-Phosphoerythronate|4-Phospho-D-erythronate	C4H7O8P	C4H7N0O8P1S0F0Cl0Mg0Fe0Se0Co0As0Br0I0R0	-2	-408.32	0.449945
C03394	Erythrulose 1-phosphate		Erythrulose 1-phosphate	C4H8O7P	C4H8N0O7P1S0F0Cl0Mg0Fe0Se0Co0As0Br0I0R0	-1	-357.08	0.418843
C03401	L-2,3-Diaminopropionate		L-2,3-Diaminopropanoic acid|L-2,3-Diaminopropionic acid|L-2,3-Diaminopropionate|L-2,3-Diaminopropanoate	C3H8N2O2	C3H8N2O2P0S0F0Cl0Mg0Fe0Se0Co0As0Br0I0R0	0	-80.61	0.437511
C03402	Asn-tRNA(Asn)		L-Asparaginyl-tRNA(Asn)|Asn-tRNA(Asn)|Asparaginyl-tRNA(Asn)	C14H19N7O5R	C14H19N7O5P0S0F0Cl0Mg0Fe0Se0Co0As0Br0I0R1	1	10000000	10000000
C03404	L-Tyrosine methyl ester		L-Tyrosine methyl ester	C10H13NO3	C10H13N1O3P0S0F0Cl0Mg0Fe0Se0Co0As0Br0I0R0	0	-78.09	1.03006
C03406	L-Argininosuccinate		l-arginino-succinate|2-(Nomega-L-Arginino)succinate|N-omega-(L-Arginino)succinate|L-Arginosuccinic acid|L-Argininosuccinic acid|L-Argininosuccinate|N(omega)-(L-Arginino)succinate|N-(L-Arginino)succinate	C10H17N4O6	C10H17N4O6P0S0F0Cl0Mg0Fe0Se0Co0As0Br0I0R0	-1	-224.81	1.83066
C03409	N-Formimino-L-aspartate		N-Formimidoyl-L-aspartate|N-Formimino-L-aspartate	C5H7N2O4	C5H7N2O4P0S0F0Cl0Mg0Fe0Se0Co0As0Br0I0R0	-1	-158.8	1.47414
C03410	NeuNGc		NeuNGc|N-Glycolylneuraminate|N-Glycoloyl-neuraminate	C11H18NO10	C11H18N1O10P0S0F0Cl0Mg0Fe0Se0Co0As0Br0I0R0	-1	-362.63	1.61182
C03414	N2-Malonyl-D-tryptophan		N2-Malonyl-D-tryptophan	C14H12N2O5	C14H12N2O5P0S0F0Cl0Mg0Fe0Se0Co0As0Br0I0R0	-2	-132.43	1.71275
C03415	N2-Succinyl-L-ornithine		(2S)-5-Amino-2-(3-carboxypropanoylamino)pentanoic acid|N2-Succinyl-L-ornithine	C9H15N2O5	C9H15N2O5P0S0F0Cl0Mg0Fe0Se0Co0As0Br0I0R0	-1	-191.47	0.850035
C03423	O-beta-D-Glucosylzeatin		trans-Zeatin-O-glucoside|O-beta-D-Glucosyl-trans-zeatin|O-beta-D-Glucosylzeatin	C16H23N5O6	C16H23N5O6P0S0F0Cl0Mg0Fe0Se0Co0As0Br0I0R0	0	-84.58	3.20906
C03427	Prephytoene diphosphate		Prephytoene diphosphate	C40H66O7P2	C40H66N0O7P2S0F0Cl0Mg0Fe0Se0Co0As0Br0I0R0	-2	-246.69	3.97541
C03428	Presqualene diphosphate		Presqualene diphosphate	C30H50O7P2	C30H50N0O7P2S0F0Cl0Mg0Fe0Se0Co0As0Br0I0R0	-2	-302.87	3.09299
C03431	S-Inosyl-L-homocysteine		S-Inosyl-L-homocysteine	C14H19N5O6S	C14H19N5O6P0S1F0Cl0Mg0Fe0Se0Co0As0Br0I0R0	0	-119.65	3.13514
C03434	Tetrachlorohydroquinone		2,3,5,6-Tetrachlorohydroquinone|Tetrachlorohydroquinone	C6HO2Cl4	C6H1N0O2P0S0F0Cl4Mg0Fe0Se0Co0As0Br0I0R0	-1	-58.28	2.78772
C03440	cis-4-Hydroxy-D-proline		cis-4-Hydroxy-D-proline	C5H8NO3	C5H8N1O3P0S0F0Cl0Mg0Fe0Se0Co0As0Br0I0R0	-1	-102.38	0.861325
C03442	dTDP-L-dihydrostreptose		dTDP-L-dihydrostreptose	C16H24N2O15P2	C16H24N2O15P2S0F0Cl0Mg0Fe0Se0Co0As0Br0I0R0	-2	-687.78	2.7339
C03448	(+)-exo-5-Hydroxycamphor		(+)-exo-5-Hydroxycamphor	C10H16O2	C10H16N0O2P0S0F0Cl0Mg0Fe0Se0Co0As0Br0I0R0	0	-76.53	6.15054
C03451	(R)-S-Lactoylglutathione		(R)-S-Lactoylglutathione	C13H20N3O8S	C13H20N3O8P0S1F0Cl0Mg0Fe0Se0Co0As0Br0I0R0	-1	-291.21	1.7449
C03453	4-Oxalocrotonate		4-Oxalocrotonate|gamma-Oxalocrotonate|(Z)-5-Oxohex-2-enedioate	C6H4O5	C6H4N0O5P0S0F0Cl0Mg0Fe0Se0Co0As0Br0I0R0	-2	-166.47	0.644001
C03455	11-cis-Retinyl palmitate		11-cis-Retinyl palmitate	C36H60O2	C36H60N0O2P0S0F0Cl0Mg0Fe0Se0Co0As0Br0I0R0	0	56.13	3.02129
C03458	2,3,6-Trihydroxypyridine		2,3,6-Trihydroxypyridine	C5H5NO3	C5H5N1O3P0S0F0Cl0Mg0Fe0Se0Co0As0Br0I0R0	0	-70.26	1.45182
C03459	Oxaloglycolate		Oxaloglycolate|2-Hydroxy-3-oxosuccinate	C4H2O6	C4H2N0O6P0S0F0Cl0Mg0Fe0Se0Co0As0Br0I0R0	-2	-228.56	0.393011
C03460	Methacrylyl-CoA		Methylacrylyl-CoA|Methacrylyl-CoA|2-Methylprop-2-enoyl-CoA	C25H37N7O17P3S	C25H37N7O17P3S1F0Cl0Mg0Fe0Se0Co0As0Br0I0R0	-3	-764.81	3.57802
C03461	2-trans,6-trans-Farnesal		2-trans,6-trans-Farnesal	C15H24O	C15H24N0O1P0S0F0Cl0Mg0Fe0Se0Co0As0Br0I0R0	0	45.43	1.52385
C03462	3''-Adenylylstreptomycin		3''-Adenylylstreptomycin	C31H53N12O18P	C31H53N12O18P1S0F0Cl0Mg0Fe0Se0Co0As0Br0I0R0	2	-550.37	6.52556
C03467	beta-Ketoisocaproate		beta-Ketoisocaproic acid|beta-Ketoisocaproate|(R)-4-Methyl-3-oxopentanoate|3-Oxo-4-methylpentanoate|3-Oxo-4-methylpentanoic acid	C6H9O3	C6H9N0O3P0S0F0Cl0Mg0Fe0Se0Co0As0Br0I0R0	-1	-112.1	0.35123
C03470	Strictosidine		Strictosidine|3-alpha(S)-Strictosidine	C27H34N2O9	C27H34N2O9P0S0F0Cl0Mg0Fe0Se0Co0As0Br0I0R0	0	-172.84	3.81684
C03474	4-Nitroquinoline 1-oxide		4-Nitroquinoline 1-oxide|4-Nitroquinoline N-oxide	C9H6N2O3	C9H6N2O3P0S0F0Cl0Mg0Fe0Se0Co0As0Br0I0R0	0	10000000	10000000
C03476	5,12-Dihydroxanthommatin		5,12-Dihydroxanthommatin	C20H13N3O8	C20H13N3O8P0S0F0Cl0Mg0Fe0Se0Co0As0Br0I0R0	-2	-164.62	3.72522
C03479	5-Formyltetrahydrofolate		Folinic acid|L(-)-5-Formyl-5,6,7,8-tetrahydrofolic acid|5-Formyltetrahydrofolate	C20H21N7O7	C20H21N7O7P0S0F0Cl0Mg0Fe0Se0Co0As0Br0I0R0	-2	-142.75	2.95739
C03483	Adenosine tetraphosphate		Adenosine 5'-tetraphosphate|Adenosine tetraphosphate	C10H13N5O16P4	C10H13N5O16P4S0F0Cl0Mg0Fe0Se0Co0As0Br0I0R0	-4	-881.85	3.05534
C03485	Aromatic primary alcohol		Aromatic primary alcohol	C7H8O	C7H8N0O1P0S0F0Cl0Mg0Fe0Se0Co0As0Br0I0R0	0	-8.28	0.790983
C03486	CDP-N-methylethanolamine		CDP-N-methylethanolamine	C12H21N4O11P2	C12H21N4O11P2S0F0Cl0Mg0Fe0Se0Co0As0Br0I0R0	-1	-527.84	2.17576
C03491	Cyclic secondary alcohol		Cyclic secondary alcohol	C7H13OR	C7H13N0O1P0S0F0Cl0Mg0Fe0Se0Co0As0Br0I0R1	0	10000000	10000000
C03492	4-phosphopantothenate		D-4-Phosphopantothenate|(R)-4'-Phosphopantothenate|D-4'-Phosphopantothenate|4-phosphopantothenate	C9H16NO8P	C9H16N1O8P1S0F0Cl0Mg0Fe0Se0Co0As0Br0I0R0	-2	-401.04	0.837451
C03493	D-4-Hydroxyphenylglycine		D-4-Hydroxyphenylglycine	C8H9NO3	C8H9N1O3P0S0F0Cl0Mg0Fe0Se0Co0As0Br0I0R0	0	-92.15	0.896952
C03494	D-Erythritol 4-phosphate		D-Erythritol 4-phosphate	C4H10O7P	C4H10N0O7P1S0F0Cl0Mg0Fe0Se0Co0As0Br0I0R0	-1	-365.1	0.540959
C03495	Deoxy-5-methylcytidylate		5-Methyldeoxycytidine 5'-phosphate|Deoxy-5-methylcytidylate	C10H15N3O7P	C10H15N3O7P1S0F0Cl0Mg0Fe0Se0Co0As0Br0I0R0	-1	-305.95	1.87168
C03503	Glucosyloxyanthraquinone		Glucosyloxyanthraquinone	C20H18O8	C20H18N0O8P0S0F0Cl0Mg0Fe0Se0Co0As0Br0I0R0	0	-197.84	3.26375
C03505	Acetol phosphate		Acetol phosphate|Hydroxyacetone phosphate	C3H6O5P	C3H6N0O5P1S0F0Cl0Mg0Fe0Se0Co0As0Br0I0R0	-1	-284.43	0.277976
C03506	Indoleglycerol phosphate		1-(indol-3-yl)glycerol 3-phosphate|C--3-Indolyl-glycerol3-phosphate|indole-3-glycerol-phosphate|C'-(3-Indolyl)-glycerol 3-phosphate|Indole-3-glycerol phosphate|(1S,2R)-1-C-(Indol-3-yl)glycerol 3-phosphate|C1-(3-Indolyl)-glycerol 3-phosphate|(3-Indolyl)-glycerol phosphate|1-C-(Indol-3-yl)glycerol 3-phosphate|Indoleglycerol phosphate	C11H13NO6P	C11H13N1O6P1S0F0Cl0Mg0Fe0Se0Co0As0Br0I0R0	-1	-267.57	1.61288
C03508	L-2-Amino-acetoacetate		(S)-2-Amino-3-oxobutanoic acid|L-2-Amino-acetoacetate|L-2-Amino-3-oxobutanoate|L-2-Amino-3-oxobutanoic acid	C4H7NO3	C4H7N1O3P0S0F0Cl0Mg0Fe0Se0Co0As0Br0I0R0	0	-116.32	0.344132
C03514	Evodin		Evodin|Limonin|Limonoate D-ring-lactone	C26H30O8	C26H30N0O8P0S0F0Cl0Mg0Fe0Se0Co0As0Br0I0R0	0	10000000	10000000
C03515	Luteolin 7-O-glucuronide		Luteolin 7-O-beta-D-glucuronide|Luteolin 7-O-glucuronide	C21H17O12	C21H17N0O12P0S0F0Cl0Mg0Fe0Se0Co0As0Br0I0R0	-1	-349.22	3.21035
C03516	Mg-protoporphyrin IX		Mg-protoporphyrin IX|Magnesium protoporphyrin IX|Magnesium protoporphyrin	C34H30N4O4Mg	C34H30N4O4P0S0F0Cl0Mg1Fe0Se0Co0As0Br0I0R0	-1	10000000	10000000
C03519	N-Acetyl-L-phenylalanine		N-Acetyl-L-phenylalanine	C11H12NO3	C11H12N1O3P0S0F0Cl0Mg0Fe0Se0Co0As0Br0I0R0	-1	-80.65	1.03736
C03524	N2'-Acetylgentamicin C1a		N2'-Acetylgentamicin C1a	C21H45N5O8	C21H45N5O8P0S0F0Cl0Mg0Fe0Se0Co0As0Br0I0R0	4	-225.3	3.54262
C03526	O-Sinapoylglucarolactone		O-Sinapoylglucarolactone	C17H20O10	C17H20N0O10P0S0F0Cl0Mg0Fe0Se0Co0As0Br0I0R0	0	-288.13	2.15282
C03536	Pyrimidine 5'-nucleotide		Pyrimidine 5'-nucleotide	C9H15N2O7P	C9H15N2O7P1S0F0Cl0Mg0Fe0Se0Co0As0Br0I0R0	0	-302.88	2.11344
C03537	S-Acetylthioethanolamine		S-Acetylthioethanolamine	C4H10NOS	C4H10N1O1P0S1F0Cl0Mg0Fe0Se0Co0As0Br0I0R0	1	-37.59	0.933709
C03539	S-Ribosylhomocysteine		S-(5-Deoxy-D-ribos-5-yl)-L-homocysteine|S-Ribosylhomocysteine|Ribose-5-S-homocysteine|S-D-Ribosyl-L-homocysteine|S-Ribosyl-L-homocysteine	C9H17NO6S	C9H17N1O6P0S1F0Cl0Mg0Fe0Se0Co0As0Br0I0R0	0	-212.38	1.54729
C03546	Inositol 4-phosphate		Inositol 4-phosphate|1D-myo-Inositol 4-monophosphate|1D-myo-Inositol 4-phosphate|D-myo-Inositol 4-phosphate|myo-Inositol 4-phosphate	C6H12O9P	C6H12N0O9P1S0F0Cl0Mg0Fe0Se0Co0As0Br0I0R0	-1	-432.46	1.44976
C03548	trans-2,3-Epoxysuccinate		trans-2,3-Epoxysuccinate	C4H2O5	C4H2N0O5P0S0F0Cl0Mg0Fe0Se0Co0As0Br0I0R0	-2	-178.72	1.86631
C03557	Ciliatine		Ciliatine|2-Aminoethylphosphonate|(2-Aminoethyl)phosphonate	C2H7NO3P	C2H7N1O3P1S0F0Cl0Mg0Fe0Se0Co0As0Br0I0R0	-1	-208.01	0.51269
C03561	(R)-3-Hydroxybutanoyl-CoA		(3R)-3-Hydroxybutanoyl-CoA|(R)-3-Hydroxybutanoyl-CoA	C25H39N7O18P3S	C25H39N7O18P3S1F0Cl0Mg0Fe0Se0Co0As0Br0I0R0	-3	-820.63	3.56957
C03564	1-Pyrroline-2-carboxylate		delta1-Pyrroline 2-carboxylate|1-Pyrroline-2-carboxylic acid|1-Pyrroline-2-carboxylate	C5H6NO2	C5H6N1O2P0S0F0Cl0Mg0Fe0Se0Co0As0Br0I0R0	-1	-60.71	1.16548
C03567	2'-Hydroxydihydrodaidzein		2'-Hydroxy-2,3-dihydrodaidzein|2'-Hydroxydihydrodaidzein	C15H12O5	C15H12N0O5P0S0F0Cl0Mg0Fe0Se0Co0As0Br0I0R0	0	-113.81	2.2303
C03569	2,2',3-Trihydroxybiphenyl		2,2',3-Trihydroxybiphenyl	C12H10O3	C12H10N0O3P0S0F0Cl0Mg0Fe0Se0Co0As0Br0I0R0	0	-55.24	1.89213
C03572	2-Chloro-cis,cis-muconate		2-Chloro-cis,cis-muconate	C6H3O4Cl	C6H3N0O4P0S0F0Cl1Mg0Fe0Se0Co0As0Br0I0R0	-2	-127.4	1.14701
C03574	2-Formylaminobenzaldehyde		2-Formylaminobenzaldehyde	C8H7NO2	C8H7N1O2P0S0F0Cl0Mg0Fe0Se0Co0As0Br0I0R0	0	-32.53	1.12517
C03575	2-Iodophenol methyl ether		2-Iodophenol methyl ether	C7H7OI	C7H7N0O1P0S0F0Cl0Mg0Fe0Se0Co0As0Br0I1R0	0	23.37	1.57494
C03577	20-OH-LTE4		20-OH-Leukotriene E4|20-OH-LTE4|20-Hydroxyleukotriene E4	C23H36NO6S	C23H36N1O6P0S1F0Cl0Mg0Fe0Se0Co0As0Br0I0R0	-1	-122.48	2.47603
C03579	Gibberellin A8		Gibberellin A8|2beta-Hydroxygibberellin 1	C19H23O7	C19H23N0O7P0S0F0Cl0Mg0Fe0Se0Co0As0Br0I0R0	-1	10000000	10000000
C03582	Resveratrol		Resveratrol|3,4',5-Trihydroxystilbene	C14H12O3	C14H12N0O3P0S0F0Cl0Mg0Fe0Se0Co0As0Br0I0R0	0	-39.28	2.12524
C03584	Willardiine		Willardiine|3-(Uracil-1-yl)-L-alanine	C7H9N3O4	C7H9N3O4P0S0F0Cl0Mg0Fe0Se0Co0As0Br0I0R0	0	-127.8	1.40429
C03585	3-Chloro-cis,cis-muconate		3-Chloro-cis,cis-muconate	C6H3O4Cl	C6H3N0O4P0S0F0Cl1Mg0Fe0Se0Co0As0Br0I0R0	-2	-127.4	1.14701
C03586	3-oxoadipate-enol-lactone		3-oxoadipate-enol-lactone|5-Oxo-4,5-dihydrofuran-2-acetate|4,5-Dihydro-5-oxofuran-2-acetate|3-Oxoadipate enol-lactone|2-Oxo-2,3-dihydrofuran-5-acetate	C6H5O4	C6H5N0O4P0S0F0Cl0Mg0Fe0Se0Co0As0Br0I0R0	-1	-129.14	0.957758
C03588	4,5alpha-Dihydrocortisone		4,5alpha-Dihydrocortisone	C21H30O5	C21H30N0O5P0S0F0Cl0Mg0Fe0Se0Co0As0Br0I0R0	0	-142.05	7.14186
C03589	4-Hydroxy-2-oxovalerate		4-Hydroxy-2-oxovalerate|4-Hydroxy-2-oxopentanoate	C5H7O4	C5H7N0O4P0S0F0Cl0Mg0Fe0Se0Co0As0Br0I0R0	-1	-147.49	0.37025
C03590	4-Hydroxybenzoylformate		4-Hydroxybenzoylformate|4-Hydroxyphenylglyoxylate	C8H5O4	C8H5N0O4P0S0F0Cl0Mg0Fe0Se0Co0As0Br0I0R0	-1	-118.47	0.930691
C03594	7alpha-Hydroxycholesterol		Cholest-5-ene-3beta,7alpha-diol|7alpha-Hydroxycholesterol	C27H46O2	C27H46N0O2P0S0F0Cl0Mg0Fe0Se0Co0As0Br0I0R0	0	-24.27	6.85549
C03595	8,11,14-Icosatrienoyl-CoA		(8Z,11Z,14Z)-Icosatrienoyl-CoA|8,11,14-Icosatrienoyl-CoA|8,11,14-Eicosatrienoyl-CoA	C41H65N7O17P3S	C41H65N7O17P3S1F0Cl0Mg0Fe0Se0Co0As0Br0I0R0	-3	-689.59	4.10128
C03597	Actinomycinic monolactone		Actinomycinic monolactone		C0H0N0O0P0S0F0Cl0Mg0Fe0Se0Co0As0Br0I0R0	10000000	10000000	10000000
C03598	CDPparatose		CDPparatose|CDP-3,6-dideoxy-D-glucose	C15H23N3O14P2	C15H23N3O14P2S0F0Cl0Mg0Fe0Se0Co0As0Br0I0R0	-2	-634.09	2.96548
C03599	CDPtyvelose		CDPtyvelose|CDP-3,6-dideoxy-D-mannose	C15H23N3O14P2	C15H23N3O14P2S0F0Cl0Mg0Fe0Se0Co0As0Br0I0R0	-2	-634.09	2.96548
C03600	Carboxymethyloxysuccinate		(Carboxymethoxy) succinic acid|Carboxymethyloxysuccinate	C6H5O7	C6H5N0O7P0S0F0Cl0Mg0Fe0Se0Co0As0Br0I0R0	-3	-264.18	0.575845
C03601	Chloramphenicol 3-acetate		Chloramphenicol 3-acetate	C13H14N2O6Cl2	C13H14N2O6P0S0F0Cl2Mg0Fe0Se0Co0As0Br0I0R0	0	10000000	10000000
C03606	D-Hamamelose 2(1)-phosphate		D-Hamamelose 2(1)-phosphate	C6H12O9P	C6H12N0O9P1S0F0Cl0Mg0Fe0Se0Co0As0Br0I0R0	-1	-430.11	1.32587
C03614	Inosine 5'-tetraphosphate		Inosine 5'-tetraphosphate	C10H12N4O17P4	C10H12N4O17P4S0F0Cl0Mg0Fe0Se0Co0As0Br0I0R0	-4	-937.58	2.76782
C03618	L-threo-3-Methylaspartate		L-threo-3-Methylaspartate	C5H8NO4	C5H8N1O4P0S0F0Cl0Mg0Fe0Se0Co0As0Br0I0R0	-1	-165.94	0.439565
C03619	Methyl beta-D-galactoside		Methyl beta-D-galactopyranoside|Methyl beta-D-galactoside	C7H14O6	C7H14N0O6P0S0F0Cl0Mg0Fe0Se0Co0As0Br0I0R0	0	-203.63	1.55566
C03621	N-Acetoxy-4-aminobiphenyl		N-Acetoxy-4-aminobiphenyl	C14H13NO2	C14H13N1O2P0S0F0Cl0Mg0Fe0Se0Co0As0Br0I0R0	0	-3.23	1.72343
C03622	N-Hydroxy-4-aminobiphenyl		N-Hydroxy-4-aminobiphenyl	C12H11NO	C12H11N1O1P0S0F0Cl0Mg0Fe0Se0Co0As0Br0I0R0	0	34.22	1.67216
C03623	N-Methyl-2-oxoglutaramate		N-Methyl-2-oxoglutaramate	C6H8NO4	C6H8N1O4P0S0F0Cl0Mg0Fe0Se0Co0As0Br0I0R0	-1	-141.65	0.777467
C03624	N-Phosphotaurocyamine		N(omega)-Phosphohypotaurocyamine|N-Phosphohypotaurocyamine|N(omega)-Phosphotaurocyamine|Taurocyamine phosphate|N-Phosphotaurocyamine	C3H8N3O6PS	C3H8N3O6P1S1F0Cl0Mg0Fe0Se0Co0As0Br0I0R0	-2	-311.413	1.93731
C03626	NG,NG-Dimethyl-L-arginine		Nomega,Nomega'-Dimethyl-L-arginine|NG,NG-Dimethyl-L-arginine	C8H19N4O2	C8H19N4O2P0S0F0Cl0Mg0Fe0Se0Co0As0Br0I0R0	1	-58.71	1.91834
C03634	Phorbol-12,13-dibutyrate		Phorbol-12,13-dibutyrate|Phorbol 12,13-dibutanoate	C28H40O8	C28H40N0O8P0S0F0Cl0Mg0Fe0Se0Co0As0Br0I0R0	0	-249.67	9.6661
C03640	Sphingosyl-phosphocholine		Sphingosyl-phosphocholine	C23H50N2O5P	C23H50N2O5P1S0F0Cl0Mg0Fe0Se0Co0As0Br0I0R0	1	-174.89	2.4947
C03641	Sterol 3-beta-D-glucoside		Sterol 3-beta-D-glucoside	C23H38O6	C23H38N0O6P0S0F0Cl0Mg0Fe0Se0Co0As0Br0I0R0	0	-147.74	5.55595
C03642	Taurolithocholate sulfate		Taurolithocholic acid 3-sulfate|3alpha-Sulfatolithocholyltaurine|Taurolithocholate sulfate	C26H43NO8S2	C26H43N1O8P0S2F0Cl0Mg0Fe0Se0Co0As0Br0I0R0	-2	-270.423	7.29827
C03646	Bis-gamma-glutamylcystine		Oxidized gamma-L-glutamyl-L-cysteine|Bis-gamma-L-glutamyl-L-cystine|Oxidized gamma-glutamylcysteine|Bis-gamma-glutamylcystine	C16H24N4O10S2	C16H24N4O10P0S2F0Cl0Mg0Fe0Se0Co0As0Br0I0R0	-2	-373.57	2.02923
C03648	cis-3,4-Leucopelargonidin		cis-3,4-Leucopelargonidin	C15H14O6	C15H14N0O6P0S0F0Cl0Mg0Fe0Se0Co0As0Br0I0R0	0	-158.66	2.32328
C03652	(2R,3S)-2,3-Dimethylmalate		(2R,3S)-2,3-Dimethylmalate	C6H8O5	C6H8N0O5P0S0F0Cl0Mg0Fe0Se0Co0As0Br0I0R0	-2	-202.8	0.474233
C03656	(S)-5-Amino-3-oxohexanoate		(S)-5-Amino-3-oxohexanoate|(S)-5-Amino-3-oxohexanoic acid	C6H11NO3	C6H11N1O3P0S0F0Cl0Mg0Fe0Se0Co0As0Br0I0R0	0	-113.08	0.386345
C03657	1-4-Dihydroxy-2-naphthoate		1-4-Dihydroxy-2-naphthoate|1,4-Dihydroxy-2-naphthoate	C11H7O4	C11H7N0O4P0S0F0Cl0Mg0Fe0Se0Co0As0Br0I0R0	-1	-122.199	2.22633
C03659	1-O-Methyl-myo-inositol		1D-1-O-Methyl-myo-inositol|1-O-Methyl-myo-inositol	C7H14O6	C7H14N0O6P0S0F0Cl0Mg0Fe0Se0Co0As0Br0I0R0	0	-205.31	1.50162
C03660	3-O-Methyl-myo-inositol		1D-3-O-Methyl-myo-inositol|3-O-Methyl-myo-inositol	C7H14O6	C7H14N0O6P0S0F0Cl0Mg0Fe0Se0Co0As0Br0I0R0	0	-205.31	1.50162
C03661	1F-beta-D-Fructosylsucrose		1F-beta-D-Fructosylsucrose	C18H32O16	C18H32N0O16P0S0F0Cl0Mg0Fe0Se0Co0As0Br0I0R0	0	-537.02	4.05623
C03664	2,4-D		2,4-D|2,4-Dichlorophenoxyacetic acid|2,4-Dichlorophenoxyacetate	C8H5O3Cl2	C8H5N0O3P0S0F0Cl2Mg0Fe0Se0Co0As0Br0I0R0	-1	-83.8	1.40072
C03666	2-Carboxy-cis,cis-muconate		2-Carboxy-cis,cis-muconate	C7H3O6	C7H3N0O6P0S0F0Cl0Mg0Fe0Se0Co0As0Br0I0R0	-3	-204.67	1.21949
C03671	2-Pyrone-4,6-dicarboxylate		2-Pyrone-4,6-dicarboxylate	C7H2O6	C7H2N0O6P0S0F0Cl0Mg0Fe0Se0Co0As0Br0I0R0	-2	-206.35	1.49338
C03672	HPL		2-Hydroxy-3-(4-hydroxyphenyl)propanoate|HPL|p-Hydroxyphenyllactate|4-Hydroxyphenyllactate|3-(4-Hydroxyphenyl)lactate	C9H9O4	C9H9N0O4P0S0F0Cl0Mg0Fe0Se0Co0As0Br0I0R0	-1	-125.78	0.906335
C03673	3-(ADP)-2-phosphoglycerate		3-(ADP)-2-phosphoglycerate	C13H16N5O16P3	C13H16N5O16P3S0F0Cl0Mg0Fe0Se0Co0As0Br0I0R0	-4	-776.25	3.07681
C03676	3-Hydroxy-cis,cis-muconate		3-Hydroxy-cis,cis-muconate	C6H4O5	C6H4N0O5P0S0F0Cl0Mg0Fe0Se0Co0As0Br0I0R0	-2	-161.52	1.07398
C03677	4,21-Dehydrogeissoschizine		4,21-Dehydrogeissoschizine	C21H23N2O3	C21H23N2O3P0S0F0Cl0Mg0Fe0Se0Co0As0Br0I0R0	1	42.56	3.7488
C03678	GABOB		GABOB|gamma-Amino-beta-hydroxybutyric acid|4-Amino-3-hydroxybutanoic acid|4-Amino-3-hydroxybutanoate	C4H9NO3	C4H9N1O3P0S0F0Cl0Mg0Fe0Se0Co0As0Br0I0R0	0	-122.53	0.347645
C03679	4-Chlorobenzyl cyanide		4-Chlorobenzyl cyanide|4-Chlorophenylacetonitrile	C8H6NCl	C8H6N1O0P0S0F0Cl1Mg0Fe0Se0Co0As0Br0I0R0	0	37.36	5.01182
C03680	4-Imidazolone-5-propanoate		4,5-Dihydro-4-oxo-5-imidazolepropanoate|4-Imidazolone-5-propionic acid|4-Imidazolone-5-propanoate	C6H7N2O3	C6H7N2O3P0S0F0Cl0Mg0Fe0Se0Co0As0Br0I0R0	-1	-86.31	0.933345
C03681	5alpha-Pregnane-3,20-dione		5alpha-Pregnane-3,20-dione	C21H32O2	C21H32N0O2P0S0F0Cl0Mg0Fe0Se0Co0As0Br0I0R0	0	-33.37	7.18652
C03682	6-Acetamido-3-oxohexanoate		6-Acetamido-3-oxohexanoate	C8H12NO4	C8H12N1O4P0S0F0Cl0Mg0Fe0Se0Co0As0Br0I0R0	-1	-140.87	0.814538
C03683	6-Demethylsterigmatocystin		6-Demethylsterigmatocystin	C17H10O6	C17H10N0O6P0S0F0Cl0Mg0Fe0Se0Co0As0Br0I0R0	0	-129.64	4.9448
C03684	6-Pyruvoyltetrahydropterin		6-Pyruvoyl-5,6,7,8-tetrahydropterin|6-(1,2-Dioxopropyl)-5,6,7,8-tetrahydropterin|6-Pyruvoyltetrahydropterin	C9H11N5O3	C9H11N5O3P0S0F0Cl0Mg0Fe0Se0Co0As0Br0I0R0	0	-26.07	2.61479
C03686	O-Methylsterigmatocystin		O-Methylsterigmatocystin|8-O-Methylsterigmatocystin	C19H14O6	C19H14N0O6P0S0F0Cl0Mg0Fe0Se0Co0As0Br0I0R0	0	-100.34	5.01008
C03690	Dioctyl phthalate		Dioctyl phthalate|Bis(2-ethylhexyl)phthalate	C24H38O4	C24H38N0O4P0S0F0Cl0Mg0Fe0Se0Co0As0Br0I0R0	0	-108.32	1.64677
C03691	CMP-NeuNGc		CMP-NeuNGc|CMP-N-glycolylneuraminate|CMP-N-glycoloylneuraminate	C20H29N4O17P	C20H29N4O17P1S0F0Cl0Mg0Fe0Se0Co0As0Br0I0R0	-2	-646.51	3.0978
C03703	L-5-Carboxymethylhydantoin		L-5-Carboxymethylhydantoin	C5H5N2O4	C5H5N2O4P0S0F0Cl0Mg0Fe0Se0Co0As0Br0I0R0	-1	-153.08	1.42276
C03708	N-Acetyl-O-acetylneuraminate		N-Acetyl-O-acetylneuraminate	C13H20NO10	C13H20N1O10P0S0F0Cl0Mg0Fe0Se0Co0As0Br0I0R0	-1	-363.85	1.57573
C03709	N-Adenylyl-L-phenylalanine		N-Adenylyl-L-phenylalanine	C19H21N6O8P	C19H21N6O8P1S0F0Cl0Mg0Fe0Se0Co0As0Br0I0R0	-2	-246.15	3.18071
C03710	N-CBZ-glycine		N-CBZ-glycine|N-Benzyloxycarbonylglycine	C10H10NO4	C10H10N1O4P0S0F0Cl0Mg0Fe0Se0Co0As0Br0I0R0	-1	-127.36	1.09984
C03711	N-Methylphenylethanolamine		N-Methylphenylethanolamine	C9H14NO	C9H14N1O1P0S0F0Cl0Mg0Fe0Se0Co0As0Br0I0R0	1	-0.9	1.21282
C03712	L-Ornithuric acid		L-Ornithuric acid|N2,N5-Dibenzoyl-L-ornithine	C19H19N2O4	C19H19N2O4P0S0F0Cl0Mg0Fe0Se0Co0As0Br0I0R0	-1	-77.46	2.10207
C03716	Oxaloacetate 4-methyl ester		Oxaloacetate 4-methyl ester	C5H5O5	C5H5N0O5P0S0F0Cl0Mg0Fe0Se0Co0As0Br0I0R0	-1	-186.37	0.525246
C03717	Oxidized Renilla luciferin		Oxidized Renilla luciferin	C25H21N3O2	C25H21N3O2P0S0F0Cl0Mg0Fe0Se0Co0As0Br0I0R0	0	76.31	2.94516
C03719	Phenylthioacetohydroximate		Phenylthioacetohydroximate	C8H9NOS	C8H9N1O1P0S1F0Cl0Mg0Fe0Se0Co0As0Br0I0R0	0	22.776	3.3423
C03722	Quinolinate		2,3-Pyridinedicarboxylic acid|Quinolinate|Quinolinic acid|Pyridine-2,3-dicarboxylate	C7H3NO4	C7H3N1O4P0S0F0Cl0Mg0Fe0Se0Co0As0Br0I0R0	-2	-119.77	1.47802
C03727	L-Carbocisteine		L-Carbocisteine|S-Carboxymethyl-L-cysteine	C5H8NO4S	C5H8N1O4P0S1F0Cl0Mg0Fe0Se0Co0As0Br0I0R0	-1	-155.36	0.830388
C03731	Streptomycin 3''-phosphate		Streptomycin 3''-phosphate	C21H42N7O15P	C21H42N7O15P1S0F0Cl0Mg0Fe0Se0Co0As0Br0I0R0	2	-566.52	4.89141
C03733	UDP-D-galacto-1,4-furanose		UDP-D-galacto-1,4-furanose|UDP-alpha-D-galacto-1,4-furanose	C15H22N2O17P2	C15H22N2O17P2S0F0Cl0Mg0Fe0Se0Co0As0Br0I0R0	-2	-762.31	2.99384
C03735	alpha-D-Hexose 6-phosphate		alpha-D-Hexose 6-phosphate	C6H12O9P	C6H12N0O9P1S0F0Cl0Mg0Fe0Se0Co0As0Br0I0R0	-1	-430.78	1.50566
C03737	alpha-D-Xylose 1-phosphate		alpha-D-Xylose 1-phosphate	C5H10O8P	C5H10N0O8P1S0F0Cl0Mg0Fe0Se0Co0As0Br0I0R0	-1	-392.56	1.33764
C03738	gamma-L-Glutamyl-D-alanine		gamma-L-Glutamyl-D-alanine	C8H13N2O5	C8H13N2O5P0S0F0Cl0Mg0Fe0Se0Co0As0Br0I0R0	-1	-194.9	0.801736
C03739	trans-1,2-Cyclohexanediol		trans-1,2-Cyclohexanediol|trans-Cyclohexane-1,2-diol	C6H12O2	C6H12N0O2P0S0F0Cl0Mg0Fe0Se0Co0As0Br0I0R0	0	-60.6	1.10737
C03741	L-Glutamate1-semialdehyde		L-Glutamate1-semialdehyde|L-Glutamate 1-semialdehyde|(S)-4-Amino-5-oxopentanoate	C5H9NO3	C5H9N1O3P0S0F0Cl0Mg0Fe0Se0Co0As0Br0I0R0	0	-111.43	0.363149
C03742	(S)-4-Hydroxymandelonitrile		(S)-4-Hydroxymandelonitrile	C8H7NO2	C8H7N1O2P0S0F0Cl0Mg0Fe0Se0Co0As0Br0I0R0	0	-34.8	5.00194
C03743	1,2,3,5-Tetrahydroxybenzene		1,2,3,5-Tetrahydroxybenzene	C6H6O4	C6H6N0O4P0S0F0Cl0Mg0Fe0Se0Co0As0Br0I0R0	0	-128.34	1.37919
C03748	16alpha-Hydroxyprogesterone		16-alpha-Hydroxyprogesterone|16alpha-Hydroxyprogesterone	C21H30O3	C21H30N0O3P0S0F0Cl0Mg0Fe0Se0Co0As0Br0I0R0	0	-55.38	6.82195
C03750	2,6-Dioxo-6-phenylhexanoate		2,6-Dioxo-6-phenylhexanoate	C12H11O4	C12H11N0O4P0S0F0Cl0Mg0Fe0Se0Co0As0Br0I0R0	-1	-102.53	0.95103
C03752	Glucosaminate		Glucosaminate|D-Glucosaminic acid|D-Glucosaminate|2-Amino-2-deoxy-D-gluconate	C6H13NO6	C6H13N1O6P0S0F0Cl0Mg0Fe0Se0Co0As0Br0I0R0	0	-233.41	0.828858
C03754	2-Methylpropionyl phosphate		2-Methylpropionyl phosphate|2-Methylpropanoyl phosphate	C4H8O5P	C4H8N0O5P1S0F0Cl0Mg0Fe0Se0Co0As0Br0I0R0	-1	-300.22	0.357846
C03758	Dopamine		2-(3,4-Dihydroxyphenyl)ethylamine|Dopamine|3,4-Dihydroxyphenethylamine|4-(2-Aminoethyl)benzene-1,2-diol|4-(2-Aminoethyl)-1,2-benzenediol	C8H12NO2	C8H12N1O2P0S0F0Cl0Mg0Fe0Se0Co0As0Br0I0R0	1	-50.37	1.0936
C03761	Meglutol		Meglutol|3-Hydroxy-3-methylpentanedioic acid|Dicrotalic acid|beta-Hydroxy-beta-methylglutaric acid|3-Hydorxy-3-methylglutaric acid|3-Hydroxy-3-methylglutarate	C6H8O5	C6H8N0O5P0S0F0Cl0Mg0Fe0Se0Co0As0Br0I0R0	-2	-200.99	0.443487
C03764	Methyl yellow		4-(Dimethylamino)phenylazobenzene|Methyl yellow|Dimethyl yellow|N,N-Dimethyl-4-(phenylazo)benzenamine|4-(Dimethylamino)azobenzene	C14H15N3	C14H15N3O0P0S0F0Cl0Mg0Fe0Se0Co0As0Br0I0R0	0	114.52	6.6185
C03765	4-Hydroxyphenylacetaldehyde		2-(4-Hydroxyphenyl)acetaldehyde|4-Hydroxyphenylacetaldehyde	C8H8O2	C8H8N0O2P0S0F0Cl0Mg0Fe0Se0Co0As0Br0I0R0	0	-36.66	0.874632
C03766	4-Hydroxybenzyl cyanide		4-Hydroxybenzyl cyanide|4-Hydroxyphenylacetonitrile	C8H7NO	C8H7N1O1P0S0F0Cl0Mg0Fe0Se0Co0As0Br0I0R0	0	3.24	4.99561
C03767	4-Oxocyclohexanecarboxylate		4-Oxocyclohexanecarboxylate	C7H9O3	C7H9N0O3P0S0F0Cl0Mg0Fe0Se0Co0As0Br0I0R0	-1	-95.64	1.05848
C03771	2-Oxo-5-guanidinopentanoate		2-Oxo-5-guanidino-pentanoate|2-Oxo-5-guanidinopentanoate|5-Guanidino-2-oxo-pentanoate|5-Guanidino-2-oxopentanoate	C6H11N3O3	C6H11N3O3P0S0F0Cl0Mg0Fe0Se0Co0As0Br0I0R0	0	-98.54	1.56413
C03772	5beta-Androstane-3,17-dione		5beta-Androstane-3,17-dione	C19H28O2	C19H28N0O2P0S0F0Cl0Mg0Fe0Se0Co0As0Br0I0R0	0	-36.26	7.19468
C03785	D-Tagatose 1,6-biphosphate		D-Tagatose 1,6-biphosphate|D-Tagatose 1,6-bisphosphate	C6H12O12P2	C6H12N0O12P2S0F0Cl0Mg0Fe0Se0Co0As0Br0I0R0	-2	-644.17	1.29798
C03789	N2,6-Disulfo-D-glucosamine		N2,6-Disulfo-D-glucosamine|N,6-O-Disulfo-D-glucosamine	C6H11NO11S2	C6H11N1O11P0S2F0Cl0Mg0Fe0Se0Co0As0Br0I0R0	-2	-404.533	1.85114
C03790	N-(Carboxymethyl)-D-alanine		N-(Carboxymethyl)-D-alanine	C5H8NO4	C5H8N1O4P0S0F0Cl0Mg0Fe0Se0Co0As0Br0I0R0	-1	-157.2	0.949886
C03793	N6,N6,N6-Trimethyl-L-lysine		N6,N6,N6-Trimethyl-L-lysine	C9H21N2O2	C9H21N2O2P0S0F0Cl0Mg0Fe0Se0Co0As0Br0I0R0	1	-27.34	2.00732
C03794	Adenylosuccinate		adenylo-succinate|N6--1-2-Dicarboxyethyl-AMP|Adenylosuccinic acid|Adenylosuccinate|N6-(1,2-Dicarboxyethyl)-AMP	C14H15N5O11P	C14H15N5O11P1S0F0Cl0Mg0Fe0Se0Co0As0Br0I0R0	-3	-408.89	3.07451
C03796	Oleandomycin 2'-O-phosphate		Oleandomycin 2'-O-phosphate	C35H61NO15P	C35H61N1O15P1S0F0Cl0Mg0Fe0Se0Co0As0Br0I0R0	-1	10000000	10000000
C03799	Polyprenylphosphate-glucose		Polyprenylphosphate-glucose	C16H28O9P	C16H28N0O9P1S0F0Cl0Mg0Fe0Se0Co0As0Br0I0R0	-1	-359.87	1.87386
C03804	S-Methyl-1-thio-D-glycerate		S-Methyl-1-thio-D-glycerate	C4H8O3S	C4H8N0O3P0S1F0Cl0Mg0Fe0Se0Co0As0Br0I0R0	0	-110.88	0.947198
C03817	(S)-3-(Imidazol-5-yl)lactate		(S)-3-(Imidazol-5-yl)lactate	C6H7N2O3	C6H7N2O3P0S0F0Cl0Mg0Fe0Se0Co0As0Br0I0R0	-1	-80.88	1.122
C03824	2-Aminomuconate semialdehyde		2-Aminomuconate 6-semialdehyde|2-Aminomuconate semialdehyde	C6H7NO3	C6H7N1O3P0S0F0Cl0Mg0Fe0Se0Co0As0Br0I0R0	0	-73.57	1.07977
C03826	2-Dehydro-3-deoxy-D-xylonate		(4S)-4,5-Dihydroxy-2-oxopentanoate|2-Dehydro-3-deoxy-D-pentonate|2-Dehydro-3-deoxy-D-arabinonate|2-Dehydro-3-deoxy-D-xylonate	C5H7O5	C5H7N0O5P0S0F0Cl0Mg0Fe0Se0Co0As0Br0I0R0	-1	-183.72	0.442672
C03827	2-Dehydro-3-deoxy-L-fuconate		2-Dehydro-3-deoxy-L-fuconate	C6H9O5	C6H9N0O5P0S0F0Cl0Mg0Fe0Se0Co0As0Br0I0R0	-1	-183.91	0.504916
C03832	3,5,3'-Triiodothyropyruvate		3-[4-(4-Hydroxy-3-iodophenoxy)-3,5-diiodophenyl]-2-oxopropanoate|3,5,3'-Triiodothyropyruvate	C15H8O5I3	C15H8N0O5P0S0F0Cl0Mg0Fe0Se0Co0As0Br0I3R0	-1	-49.02	4.4566
C03836	3beta-Hydroxy-delta5-steroid		3beta-Hydroxy-delta5-steroid	C19H30O	C19H30N0O1P0S0F0Cl0Mg0Fe0Se0Co0As0Br0I0R0	0	9.84	6.93662
C03837	4-Methylumbelliferyl acetate		4-Methylumbelliferyl acetate	C12H10O4	C12H10N0O4P0S0F0Cl0Mg0Fe0Se0Co0As0Br0I0R0	0	-104.53	1.74593
C03838	GAR		N1--5-Phospho-D-ribosylglycinamide|Glycinamide ribonucleotide|N1-(5-Phospho-D-ribosyl)glycinamide|GAR|5'-Phosphoribosylglycinamide	C7H15N2O8P	C7H15N2O8P1S0F0Cl0Mg0Fe0Se0Co0As0Br0I0R0	0	-389.45	1.4618
C03844	D-Pinitol		5D-5-O-Methyl-chiro-inositol|1D-3-O-Methyl-chiro-inositol|D-Pinitol	C7H14O6	C7H14N0O6P0S0F0Cl0Mg0Fe0Se0Co0As0Br0I0R0	0	-205.31	1.50162
C03845	Zymostenol		Cholestenol|Zymostenol|5alpha-Cholest-8-en-3beta-ol	C27H46O	C27H46N0O1P0S0F0Cl0Mg0Fe0Se0Co0As0Br0I0R0	0	24.39	6.9232
C03846	6-Acetamido-3-aminohexanoate		6-Acetamido-3-aminohexanoate	C8H16N2O3	C8H16N2O3P0S0F0Cl0Mg0Fe0Se0Co0As0Br0I0R0	0	-113.64	0.792526
C03848	Planteose		Planteose|6F-alpha-D-Galactosylsucrose	C18H32O16	C18H32N0O16P0S0F0Cl0Mg0Fe0Se0Co0As0Br0I0R0	0	-536.13	4.25369
C03851	Adenosine 5'-phosphoramidate		Adenosine 5'-phosphoramidate	C10H14N6O6P	C10H14N6O6P1S0F0Cl0Mg0Fe0Se0Co0As0Br0I0R0	-1	-209.81	3.08536
C03852	Androstan-3alpha,17beta-diol		Androstan-3alpha,17beta-diol	C19H32O2	C19H32N0O2P0S0F0Cl0Mg0Fe0Se0Co0As0Br0I0R0	0	-49.38	7.18835
C03855	Cholesteryl-beta-D-glucoside		Cholesteryl-beta-D-glucoside	C33H56O6	C33H56N0O6P0S0F0Cl0Mg0Fe0Se0Co0As0Br0I0R0	0	-142.91	7.14169
C03860	Deaminohydroxyblasticidin S		Deaminohydroxyblasticidin S	C17H26N7O6	C17H26N7O6P0S0F0Cl0Mg0Fe0Se0Co0As0Br0I0R0	1	-146.03	2.92331
C03861	Dibenzo[1,4]dioxin-2,3-dione		Dibenzo[1,4]dioxin-2,3-dione	C12H6O4	C12H6N0O4P0S0F0Cl0Mg0Fe0Se0Co0As0Br0I0R0	0	-55.28	3.05782
C03864	Ethyl (R)-3-hydroxyhexanoate		Ethyl (R)-3-hydroxyhexanoate	C8H16O3	C8H16N0O3P0S0F0Cl0Mg0Fe0Se0Co0As0Br0I0R0	0	-112.54	0.623085
C03865	Ethyl (S)-3-hydroxyhexanoate		Ethyl (S)-3-hydroxyhexanoate	C8H16O3	C8H16N0O3P0S0F0Cl0Mg0Fe0Se0Co0As0Br0I0R0	0	-112.54	0.623085
C03868	Indole-3-acetyl-myo-inositol		Indol-3-ylacetyl-1D-myo-inositol|Indole-3-ylacetyl-myo-inositol|Indol-3-ylacetyl-myo-inositol|Indole-3-acetyl-myo-inositol	C16H19NO7	C16H19N1O7P0S0F0Cl0Mg0Fe0Se0Co0As0Br0I0R0	0	-194.49	2.16184
C03871	L-2-Amino-6-oxopimelate		L-2-Amino-6-oxopimelate|L-2-Amino-6-oxoheptanedioate	C7H10NO5	C7H10N1O5P0S0F0Cl0Mg0Fe0Se0Co0As0Br0I0R0	-1	-188.45	0.496364
C03872	Serine phosphoethanolamine		Serine phosphoethanolamine|L-Serine-phosphoethanolamine	C5H13N2O6P	C5H13N2O6P1S0F0Cl0Mg0Fe0Se0Co0As0Br0I0R0	0	-319.66	0.671281
C03882	Piperine		1-Piperoyl-piperidine|Piperine|N-[(E,E)-Piperoyl]piperidine	C17H19NO3	C17H19N1O3P0S0F0Cl0Mg0Fe0Se0Co0As0Br0I0R0	0	0.57	3.07165
C03885	Nonaprenyl-4-hydroxybenzoate		3-Nonaprenyl-4-hydroxybenzoate|Nonaprenyl-4-hydroxybenzoate	C52H77O3	C52H77N0O3P0S0F0Cl0Mg0Fe0Se0Co0As0Br0I0R0	-1	157.03	4.65831
C03887	Oxidized Cypridina luciferin		Oxidized Cypridina luciferin	C21H28N7O	C21H28N7O1P0S0F0Cl0Mg0Fe0Se0Co0As0Br0I0R0	1	85.3	3.11935
C03894	Propane-1,2-diol 1-phosphate		Propane-1,2-diol 1-phosphate	C3H8O5P	C3H8N0O5P1S0F0Cl0Mg0Fe0Se0Co0As0Br0I0R0	-1	-292.45	0.290096
C03897	Quercetin 3,3',7-trissulfate		Quercetin 3,3',7-trissulfate	C15H7O16S3	C15H7N0O16P0S3F0Cl0Mg0Fe0Se0Co0As0Br0I0R0	-3	-529.28	3.27177
C03898	Quercetin 3,4',7-trissulfate		Quercetin 3,4',7-trissulfate	C15H7O16S3	C15H7N0O16P0S3F0Cl0Mg0Fe0Se0Co0As0Br0I0R0	-3	-529.28	3.27177
C03900	S-(4-Bromophenyl)-L-cysteine		S-(4-Bromophenyl)-L-cysteine	C9H10NO2SBr	C9H10N1O2P0S1F0Cl0Mg0Fe0Se0Co0As0Br1I0R0	0	-37.76	1.71218
C03901	Thiomorpholine 3-carboxylate		Thiomorpholine 3-carboxylate	C5H8NO2S	C5H8N1O2P0S1F0Cl0Mg0Fe0Se0Co0As0Br0I0R0	-1	-61.82	1.17878
C03906	beta-L-Arabinose 1-phosphate		beta-L-Arabinose 1-phosphate	C5H10O8P	C5H10N0O8P1S0F0Cl0Mg0Fe0Se0Co0As0Br0I0R0	-1	-392.56	1.33764
C03910	(24R,28R)-Fucosterol epoxide		(24R,28R)-Fucosterol epoxide|(24R,24'R)-Fucosterol epoxide	C29H48O2	C29H48N0O2P0S0F0Cl0Mg0Fe0Se0Co0As0Br0I0R0	0	0.11	7.16806
C03912	1-Pyrroline-5-carboxylate		1-Pyrroline-5-carboxylate|L-1-Pyrroline-5-carboxylate|(S)-1-Pyrroline-5-carboxylate	C5H6NO2	C5H6N1O2P0S0F0Cl0Mg0Fe0Se0Co0As0Br0I0R0	-1	-59.27	0.846195
C03914	(S)-beta-Methylindolepyruvate		(S)-beta-Methylindolepyruvate	C12H10NO3	C12H10N1O3P0S0F0Cl0Mg0Fe0Se0Co0As0Br0I0R0	-1	-49.96	1.58895
C03917	Androstanolone		17beta-Hydroxy-5alpha-androstan-3-one|Androstanolone|5alpha-Dihydrotestosterone|17beta-Hydroxyandrostan-3-one	C19H30O2	C19H30N0O2P0S0F0Cl0Mg0Fe0Se0Co0As0Br0I0R0	0	-42.82	7.18123
C03918	2,4-Dichloro-cis,cis-muconate		2,4-Dichloro-cis,cis-muconate	C6H2O4Cl2	C6H2N0O4P0S0F0Cl2Mg0Fe0Se0Co0As0Br0I0R0	-2	-131.88	1.42225
C03921	2-Dehydro-3-deoxy-D-glucarate		2-Dehydro-3-deoxy-D-glucarate	C6H6O7	C6H6N0O7P0S0F0Cl0Mg0Fe0Se0Co0As0Br0I0R0	-2	-263.36	0.529171
C03925	3,5-Dibromo-4-hydroxybenzoate		3,5-Dibromo-4-hydroxybenzoate	C7H2O3Br2	C7H2N0O3P0S0F0Cl0Mg0Fe0Se0Co0As0Br2I0R0	-2	-74.79	2.99012
C03926	3-Dehydro-2-deoxy-D-gluconate		3-Dehydro-2-deoxy-D-gluconate	C6H9O6	C6H9N0O6P0S0F0Cl0Mg0Fe0Se0Co0As0Br0I0R0	-1	-222.6	0.558638
C03927	3-Hydroxy-4H-pyrid-4-one		3-Hydroxy-4(1H)-pyridinone|3-Hydroxypyridin-4(1H)-one|3-Hydroxy-4H-pyrid-4-one	C5H5NO2	C5H5N1O2P0S0F0Cl0Mg0Fe0Se0Co0As0Br0I0R0	0	-31.44	1.23217
C03930	3alpha-Hydroxyglycyrrhetinate		3alpha-Hydroxyglycyrrhetinate	C30H45O4	C30H45N0O4P0S0F0Cl0Mg0Fe0Se0Co0As0Br0I0R0	-1	-116.6	12.6366
C03939	Acetyl-ACP		Acetyl-[acyl-carrier protein]|Acetyl-ACP	C13H23N2O8PRS	C13H23N2O8P1S1F0Cl0Mg0Fe0Se0Co0As0Br0I0R1	-1	10000000	10000000
C03943	2,4-Diaminopentanoate		2,4-Diaminopentanoate|D-threo-2,4-Diaminopentanoate|(2R,4S)-2,4-Diaminopentanoate	C5H13N2O2	C5H13N2O2P0S0F0Cl0Mg0Fe0Se0Co0As0Br0I0R0	1	-87.47	0.528404
C03946	Flavonol 3-O-D-glucoside		Flavonol 3-O-D-glucoside|Flavonol 3-O-beta-D-glucoside	C21H20O8	C21H20N0O8P0S0F0Cl0Mg0Fe0Se0Co0As0Br0I0R0	0	-186.34	3.01155
C03947	Glycerol 1,2-cyclic phosphate		Glycerol 1,2-cyclic phosphate	C3H6O5P	C3H6N0O5P1S0F0Cl0Mg0Fe0Se0Co0As0Br0I0R0	-1	-258.46	1.36408
C03951	Luteolin 7-O-glucoside		7-O-beta-D-Glucosyl-5,7,3',4'-tetrahydroxyflavone|Luteolin 7-O-glucoside|Luteolin 7-O-beta-D-glucoside	C21H20O11	C21H20N0O11P0S0F0Cl0Mg0Fe0Se0Co0As0Br0I0R0	0	-306	3.24163
C03954	N-Hydroxy-2-acetamidofluorene		N-Hydroxy-2-acetamidofluorene	C15H13NO2	C15H13N1O2P0S0F0Cl0Mg0Fe0Se0Co0As0Br0I0R0	0	8.27	2.91943
C03955	N6-Acetyl-N6-hydroxylysine		N6-Acetyl-N6-hydroxylysine|N6-Acetyl-N6-hydroxy-L-lysine	C8H16N2O4	C8H16N2O4P0S0F0Cl0Mg0Fe0Se0Co0As0Br0I0R0	0	-141.24	1.29551
C03961	erythro-3-Hydroxy-L-aspartate		erythro-3-Hydroxy-L-aspartic acid|erythro-3-Hydroxy-L-aspartate	C4H6NO5	C4H6N1O5P0S0F0Cl0Mg0Fe0Se0Co0As0Br0I0R0	-1	-203.79	0.444086
C03962	(-)-Menthyl O-beta-D-glucoside		(-)-Menthyl O-beta-D-glucoside	C16H30O6	C16H30N0O6P0S0F0Cl0Mg0Fe0Se0Co0As0Br0I0R0	0	-181.79	2.21522
C03963	Sarsasapogenin		Sarsasapogenin|(25S)-5beta-Spirostan-3beta-ol	C27H44O3	C27H44N0O3P0S0F0Cl0Mg0Fe0Se0Co0As0Br0I0R0	0	-75.87	10.7581
C03964	(R)-3-(4-Hydroxyphenyl)lactate		(R)-3-(4-Hydroxyphenyl)lactate	C9H9O4	C9H9N0O4P0S0F0Cl0Mg0Fe0Se0Co0As0Br0I0R0	-1	-125.78	0.906335
C03972	tetrahydrodipicolinate		tetrahydrodipicolinate|2-3-4-5-Tetrahydrodipicolinate|(S)-2,3,4,5-Tetrahydropyridine-2,6-dicarboxylate|L-2,3,4,5-Tetrahydrodipicolinate|delta1-Piperidine-2,6-dicarboxylate|2,3,4,5-Tetrahydrodipicolinate	C7H7NO4	C7H7N1O4P0S0F0Cl0Mg0Fe0Se0Co0As0Br0I0R0	-2	-138.97	1.20082
C03975	Isoxanthopterin		Isoxanthopterin|2-Amino-4,7-dihydroxypteridine	C6H5N5O2	C6H5N5O2P0S0F0Cl0Mg0Fe0Se0Co0As0Br0I0R0	0	-17.07	2.67668
C03979	2-Dehydro-3-deoxy-L-rhamnonate		2-Dehydro-3-deoxy-L-rhamnonate	C6H9O5	C6H9N0O5P0S0F0Cl0Mg0Fe0Se0Co0As0Br0I0R0	-1	-183.91	0.504916
C03981	enol-Oxaloacetate		2-Hydroxybut-2-enedioic acid|enol-Oxaloacetic acid|enol-Oxaloacetate|2-Hydroxyethylenedicarboxylate	C4H2O5	C4H2N0O5P0S0F0Cl0Mg0Fe0Se0Co0As0Br0I0R0	-2	-182.3	0.713695
C03982	2-Methylpropanal O-methyloxime		2-Methylpropanal O-methyloxime	C5H11NO	C5H11N1O1P0S0F0Cl0Mg0Fe0Se0Co0As0Br0I0R0	0	-0.17	3.21574
C03985	Linalool		(3R)-Linalool|(R)-(-)-Linalool|(-)-Linalool|Linalool|3,7-Dimethylocta-1,6-dien-3-ol	C10H18O	C10H18N0O1P0S0F0Cl0Mg0Fe0Se0Co0As0Br0I0R0	0	6.08	0.853979
C03986	3-Hydroxy-4-methylanthranilate		3-Hydroxy-4-methylanthranilate	C8H8NO3	C8H8N1O3P0S0F0Cl0Mg0Fe0Se0Co0As0Br0I0R0	-1	-90.1	1.36213
C03989	3F-alpha-D-Galactosylraffinose		3F-alpha-D-Galactosylraffinose	C24H42O21	C24H42N0O21P0S0F0Cl0Mg0Fe0Se0Co0As0Br0I0R0	0	-694.61	5.75441
C03990	Lithocholate		Lithocholate|Lithocholic acid|3alpha-Hydroxy-5beta-cholanic acid|3alpha-Hydroxy-5beta-cholanate	C24H39O3	C24H39N0O3P0S0F0Cl0Mg0Fe0Se0Co0As0Br0I0R0	-1	-86.31	7.1938
C03993	4-(beta-D-Glucosyloxy)benzoate		4-(beta-D-Glucosyloxy)benzoate	C13H15O8	C13H15N0O8P0S0F0Cl0Mg0Fe0Se0Co0As0Br0I0R0	-1	-251.01	1.78679
C03994	4-Hydroxymethylphenylhydrazine		4-Hydroxymethylphenylhydrazine	C7H10N2O	C7H10N2O1P0S0F0Cl0Mg0Fe0Se0Co0As0Br0I0R0	0	6.28	1.05493
C03995	p-Nitrophenyl-3-ketovalidamine		N-(4-Nitrophenyl)-3-ketovalidamine|p-Nitrophenyl-3-ketovalidamine|4-Nitrophenyl-3-ketovalidamine	C13H16N2O6	C13H16N2O6P0S0F0Cl0Mg0Fe0Se0Co0As0Br0I0R0	0	10000000	10000000
C03996	5'-O-beta-D-Glucosylpyridoxine		5'-O-beta-D-Glucosylpyridoxine	C14H21NO8	C14H21N1O8P0S0F0Cl0Mg0Fe0Se0Co0As0Br0I0R0	0	-225.91	2.32893
C03997	5-Hydroxymethyldeoxycytidylate		2'-Deoxy-5-hydroxymethylcytidine 5'-phosphate|5-Hydroxymethyldeoxycytidylate	C10H15N3O8P	C10H15N3O8P1S0F0Cl0Mg0Fe0Se0Co0As0Br0I0R0	-1	-342.18	1.88734
C03998	7-Methylguanosine 5'-phosphate		7-Methylguanosine 5'-phosphate	C11H16N5O8P	C11H16N5O8P1S0F0Cl0Mg0Fe0Se0Co0As0Br0I0R0	0	-302.62	2.64421
C03999	(D-Ala1->2Gro-1-P)n		Alanyl-poly(glycerolphosphate)|(D-Ala1->2Gro-1-P)n	C6H13NO7P	C6H13N1O7P1S0F0Cl0Mg0Fe0Se0Co0As0Br0I0R0	-1	-359.01	0.991544
C04000	Benzyl 2-methyl-3-oxobutanoate		Benzyl 2-methyl-3-oxobutanoate	C12H14O3	C12H14N0O3P0S0F0Cl0Mg0Fe0Se0Co0As0Br0I0R0	0	-72.7	0.944031
C04002	cis-Homoaconitate		(Z)-But-1-ene-1,2,4-tricarboxylate|(Z)-1,2,4-But-1-enetricarboxylic acid|cis-Homoaconitate|Homo-cis-aconitate|But-1-ene-1,2,4-tricarboxylate	C7H5O6	C7H5N0O6P0S0F0Cl0Mg0Fe0Se0Co0As0Br0I0R0	-3	-220.66	0.765457
C04006	Inositol 3-phosphate		L-myo-Inositol 1-phosphate|1L-myo-Inositol 1-phosphate|Inositol 3-monophosphate|myo-Inositol 3-monophosphate|D-myo-Inositol 3-monophosphate|1D-myo-Inositol 3-monophosphate|Inositol 3-phosphate|myo-Inositol 3-phosphate|D-myo-Inositol 3-phosphate|1D-myo-Inositol 3-phosphate	C6H12O9P	C6H12N0O9P1S0F0Cl0Mg0Fe0Se0Co0As0Br0I0R0	-1	-432.46	1.44976
C04007	Flavanone 7-O-glucoside		Flavanone 7-O-glucoside|Flavanone 7-O-beta-D-glucoside	C21H22O8	C21H22N0O8P0S0F0Cl0Mg0Fe0Se0Co0As0Br0I0R0	0	-193.33	2.95335
C04015	N-Acetyl-4-O-acetylneuraminate		N-Acetyl-4-O-acetylneuraminate	C13H20NO10	C13H20N1O10P0S0F0Cl0Mg0Fe0Se0Co0As0Br0I0R0	-1	-363.85	1.57573
C04016	N-Acetyl-7-O-acetylneuraminate		N-Acetyl-7-O-acetylneuraminate	C13H20NO10	C13H20N1O10P0S0F0Cl0Mg0Fe0Se0Co0As0Br0I0R0	-1	-363.85	1.57573
C04017	N-Acetyl-9-O-acetylneuraminate		N-Acetyl-9-O-acetylneuraminate	C13H20NO10	C13H20N1O10P0S0F0Cl0Mg0Fe0Se0Co0As0Br0I0R0	-1	-363.85	1.57573
C04020	Lysopine		Lysopine|D-Lysopine|N2-(D-1-Carboxyethyl)-L-lysine	C9H18N2O4	C9H18N2O4P0S0F0Cl0Mg0Fe0Se0Co0As0Br0I0R0	0	-153.51	1.06139
C04022	DMSP		DMSP|DMPT|Dimethylpropiothetin|S-Dimethylsulfonium propionic acid|S,S-Dimethyl-beta-propiothetin	C5H10O2S	C5H10N0O2P0S1F0Cl0Mg0Fe0Se0Co0As0Br0I0R0	0	-65.26	2.072
C04024	Flavosativaside		2''-O-Glucosylvitexin|Flavosativaside|Vitexin 2''-O-beta-D-glucoside	C27H29O15	C27H29N0O15P0S0F0Cl0Mg0Fe0Se0Co0As0Br0I0R0	-1	-432.58	4.41349
C04025	alpha,omega-Dicarboxylic acid		alpha,omega-Dicarboxylic acid	C3H2O4	C3H2N0O4P0S0F0Cl0Mg0Fe0Se0Co0As0Br0I0R0	-2	-164.58	0.238732
C04030	(2,3-Dihydroxybenzoyl)adenylate		(2,3-Dihydroxybenzoyl)adenylate	C17H17N5O10P	C17H17N5O10P1S0F0Cl0Mg0Fe0Se0Co0As0Br0I0R0	-1	-336.06	3.26805
C04033	1,3,6,8-Naphthalenetetrol		1,3,6,8-Tetrahydroxynaphthalene|1,3,6,8-Naphthalenetetrol	C10H8O4	C10H8N0O4P0S0F0Cl0Mg0Fe0Se0Co0As0Br0I0R0	0	-118.529	2.36251
C04036	1-Palmitoylglycerol 3-phosphate		1-Hexadecanoyl-sn-glycero-3-phosphate|1-Palmitoylglycerol 3-phosphate	C19H38O7P	C19H38N0O7P1S0F0Cl0Mg0Fe0Se0Co0As0Br0I0R0	-1	-343.45	1.49265
C04037	D-Galacturonate 1-phosphate		D-Galacturonate 1-phosphate|1-Phospho-alpha-D-galacturonate	C6H9O10P	C6H9N0O10P1S0F0Cl0Mg0Fe0Se0Co0As0Br0I0R0	-2	-474	1.46986
C04042	20alpha-Hydroxyprogesterone		20alpha-Hydroxyprogesterone|20alpha-Hydroxypregn-4-en-3-one|20alpha-Hydroxy-4-pregnen-3-one	C21H32O2	C21H32N0O2P0S0F0Cl0Mg0Fe0Se0Co0As0Br0I0R0	0	-23.56	6.87788
C04043	Protocatechuatealdehyde		Protocatechuatealdehyde|3,4-Dihydroxyphenylacetaldehyde	C8H8O3	C8H8N0O3P0S0F0Cl0Mg0Fe0Se0Co0As0Br0I0R0	0	-76.14	1.07764
C04044	2,3-Dihydroxyphenylpropanoate		2,3-Dihydroxyphenylpropanoate|3-(2,3-Dihydroxyphenyl)propanoate	C9H9O4	C9H9N0O4P0S0F0Cl0Mg0Fe0Se0Co0As0Br0I0R0	-1	-127.22	1.0816
C04045	3-(3,4-Dihydroxyphenyl)pyruvate		3-(3,4-Dihydroxyphenyl)pyruvate	C9H7O5	C9H7N0O5P0S0F0Cl0Mg0Fe0Se0Co0As0Br0I0R0	-1	-154.78	1.10119
C04047	3-Hydroxyisobutyryl-CoA		3-hydroxy-isobutyryl-CoA|3-Hydroxyisobutyryl coenzyme A|3-Hydroxyisobutyryl-CoA|3-Hydroxy-2-methylpropionyl-CoA|3-Hydroxy-2-methylpropanoyl-CoA	C25H39N7O18P3S	C25H39N7O18P3S1F0Cl0Mg0Fe0Se0Co0As0Br0I0R0	-3	-820.63	3.56957
C04050	4-Hydroxyaminoquinoline N-oxide		4-Hydroxyaminoquinoline N-oxide	C9H8N2O2	C9H8N2O2P0S0F0Cl0Mg0Fe0Se0Co0As0Br0I0R0	0	10000000	10000000
C04051	5-Amino-4-imidazolecarboxyamide		5-Amino-4-imidazolecarboxyamide	C4H6N4O	C4H6N4O1P0S0F0Cl0Mg0Fe0Se0Co0As0Br0I0R0	0	0.09	1.40872
C04052	5-Carboxy-2-oxohept-3-enedioate		5-Oxopent-3-ene-1,2,5-tricarboxylate|5-Carboxy-2-oxohept-3-enedioate	C8H5O7	C8H5N0O7P0S0F0Cl0Mg0Fe0Se0Co0As0Br0I0R0	-3	-244.49	0.706931
C04053	5-Dehydro-4-deoxy-D-glucuronate		4-Deoxy-L-threo-5-hexosulose uronate|5-Dehydro-4-deoxy-D-glucuronate	C6H7O6	C6H7N0O6P0S0F0Cl0Mg0Fe0Se0Co0As0Br0I0R0	-1	-210.66	0.519572
C04056	(9Z,11E)-Octadecadienoic acid		(9Z,11E)-Octadecadienoic acid|9-cis,11-trans-Octadecadienoate	C18H31O2	C18H31N0O2P0S0F0Cl0Mg0Fe0Se0Co0As0Br0I0R0	-1	-20.93	1.49895
C04058	Bis(5'-adenosyl) pentaphosphate		P1,P5-Bis(5'-adenosyl) pentaphosphate|Bis(5'-adenosyl) pentaphosphate	C20H24N10O22P5	C20H24N10O22P5S0F0Cl0Mg0Fe0Se0Co0As0Br0I0R0	-5	-1073.7	6.09372
C04062	Inositol 1,3-bisphosphate		Inositol 1,3-bisphosphate|myo-Inositol 1,3-bisphosphate|1D-myo-Inositol 1,3-bisphosphate|D-myo-Inositol 1,3-bisphosphate	C6H12O12P2	C6H12N0O12P2S0F0Cl0Mg0Fe0Se0Co0As0Br0I0R0	-2	-644.96	1.42645
C04063	Inositol 3,4-bisphosphate		Inositol 3,4-bisphosphate|1D-myo-Inositol 3,4-bisphosphate|D-myo-Inositol 3,4-bisphosphate	C6H12O12P2	C6H12N0O12P2S0F0Cl0Mg0Fe0Se0Co0As0Br0I0R0	-2	-644.96	1.42645
C04067	Diethyl oxalpropionate		Diethyl oxalpropionate|Diethyl 2-methyl-3-oxosuccinate	C9H14O5	C9H14N0O5P0S0F0Cl0Mg0Fe0Se0Co0As0Br0I0R0	0	-179.17	0.969226
C04069	Flavonol 3-O-D-xylosylglycoside		Flavonol 3-[beta-D-xylosyl-(1->2)-beta-D-glycoside]|Flavonol 3-O-[D-xylosyl-(1->2)-beta-D-glycoside]|Flavonol 3-O-D-xylosylglycoside	C26H28O12	C26H28N0O12P0S0F0Cl0Mg0Fe0Se0Co0As0Br0I0R0	0	-306.6	4.07776
C04070	Gibberellin 2-O-beta-D-glucoside		Gibberellin 2-O-beta-D-glucoside	C25H31O11	C25H31N0O11P0S0F0Cl0Mg0Fe0Se0Co0As0Br0I0R0	-1	10000000	10000000
C04071	Guanidinoethyl methyl phosphate		Guanidinoethyl methyl phosphate	C4H12N3O4P	C4H12N3O4P1S0F0Cl0Mg0Fe0Se0Co0As0Br0I0R0	0	-228.77	1.59169
C04073	Heparosan-N-sulfate L-iduronate		Heparosan-N-sulfate L-iduronate	C12H19NO13S*2	C12H19N1O13P0S1F0Cl0Mg0Fe0Se0Co0As0Br0I0R0	0	10000000	10000000
C04074	Isoflavone 7-O-beta-D-glucoside		Isoflavone 7-O-beta-D-glucoside	C21H20O8	C21H20N0O8P0S0F0Cl0Mg0Fe0Se0Co0As0Br0I0R0	0	-187.56	2.95183
C04075	L-2-Amino-4-chloropent-4-enoate		2-Amino-4-chloro-4-pentenoic acid|L-2-Amino-4-chloropent-4-enoate	C5H8NO2Cl	C5H8N1O2P0S0F0Cl1Mg0Fe0Se0Co0As0Br0I0R0	0	-67.46	0.715904
C04076	2-Aminoadipate 6-semialdehyde		2-Aminoadipate 6-semialdehyde|L-2-Aminoadipate 6-semialdehyde	C6H11NO3	C6H11N1O3P0S0F0Cl0Mg0Fe0Se0Co0As0Br0I0R0	0	-109.81	0.412821
C04079	N-Pantothenoylcysteine		N-Pantothenoylcysteine|D-Pantothenoyl-L-cysteine|N-((R)-Pantothenoyl)-L-cysteine	C12H21N2O6S	C12H21N2O6P0S1F0Cl0Mg0Fe0Se0Co0As0Br0I0R0	-1	-214.784	1.58384
C04081	N-Hydroxy-4-acetylaminobiphenyl		N-Hydroxy-4-acetylaminobiphenyl	C14H13NO2	C14H13N1O2P0S0F0Cl0Mg0Fe0Se0Co0As0Br0I0R0	0	1.77	1.99897
C04083	N6-Dimethylallyladenine		N6-Dimethylallyladenine|6-(gamma,gamma-Dimethylallylamino)purine|N6-(3-Methylbut-2-enyl)adenine|N6-(delta2-Isopentenyl)-adenine	C10H13N5	C10H13N5O0P0S0F0Cl0Mg0Fe0Se0Co0As0Br0I0R0	0	110.13	2.80563
C04089	UDP-4-oxo-6-deoxy-D-glucose		UDP-4-oxo-6-deoxy-D-glucose|UDP-4-keto-6-deoxy-D-glucose|UDP-4-dehydro-6-deoxy-D-glucose	C15H20N2O16P2	C15H20N2O16P2S0F0Cl0Mg0Fe0Se0Co0As0Br0I0R0	-2	-719.76	3.0062
C04091	cis-Benzeneglycol		cis-Cyclohexa-3,5-diene-1,2-diol|cis-Benzeneglycol|cis-1,2-Dihydrobenzene-1,2-diol	C6H8O2	C6H8N0O2P0S0F0Cl0Mg0Fe0Se0Co0As0Br0I0R0	0	-44.3	1.34137
C04092	delta1-Piperideine-2-carboxylate		delta1-Piperideine-2-carboxylate|1,2-Didehydropiperidine-2-carboxylate	C6H8NO2	C6H8N1O2P0S0F0Cl0Mg0Fe0Se0Co0As0Br0I0R0	-1	-57.53	1.33619
C04099	1,4-alpha-D-Glucooligosaccharide		1,4-alpha-D-Glucooligosaccharide	C18H30O15*2	C18H30N0O15P0S0F0Cl0Mg0Fe0Se0Co0As0Br0I0R0	0	10000000	10000000
C04101	1-O,6-O-Digalloyl-beta-D-glucose		1-O,6-O-Digalloyl-beta-D-glucose	C20H20O14	C20H20N0O14P0S0F0Cl0Mg0Fe0Se0Co0As0Br0I0R0	0	-462.66	3.28771
C04103	13-beta-D-Glucosyloxydocosanoate		13-beta-D-Glucosyloxydocosanoate	C28H53O8	C28H53N0O8P0S0F0Cl0Mg0Fe0Se0Co0As0Br0I0R0	-1	-250.87	2.35194
C04105	Muconolactone		(+)-Muconolactone|(S)-5-Oxo-2,5-dihydrofuran-2-acetate|4-Carboxymethyl-4-hydroxyisocrotonolactone|5-Oxo-2,5-dihydrofuran-2-acetate|Muconolactone|2-Oxo-2,5-dihydrofuran-5-acetate|2,5-Dihydro-5-oxofuran-2-acetate	C6H5O4	C6H5N0O4P0S0F0Cl0Mg0Fe0Se0Co0As0Br0I0R0	-1	-132.27	1.04262
C04106	2-(Hydroxymethyl)-4-oxobutanoate		2-Hydroxymethyl succinate semialdehyde|alpha-Hydroxymethyl succinate semialdehyde|2-(Hydroxymethyl)-4-oxobutanoate	C5H7O4	C5H7N0O4P0S0F0Cl0Mg0Fe0Se0Co0As0Br0I0R0	-1	-146.68	0.330662
C04108	20-Hydroxy-3-oxopregn-4-en-21-al		20-Hydroxy-3-oxopregn-4-en-21-al	C21H30O3	C21H30N0O3P0S0F0Cl0Mg0Fe0Se0Co0As0Br0I0R0	0	-50.31	6.87551
C04109	3,3',4',5,7,8-Hexahydroxyflavone		3,3',4',5,7,8-Hexahydroxyflavone	C15H8O8	C15H8N0O8P0S0F0Cl0Mg0Fe0Se0Co0As0Br0I0R0	-2	-207.86	3.30087
C04112	3-Methyl-cis,cis-muconate		3-Methyl-cis,cis-muconate|3-Methyl-cis,cis-hexadienedioate	C7H6O4	C7H6N0O4P0S0F0Cl0Mg0Fe0Se0Co0As0Br0I0R0	-2	-123.67	1.07212
C04114	4-(Trimethylammonio)but-2-enoate		4-(Trimethylammonio)but-2-enoate	C7H13NO2	C7H13N1O2P0S0F0Cl0Mg0Fe0Se0Co0As0Br0I0R0	0	-6.98	2.03561
C04115	4-Carboxy-4-hydroxy-2-oxoadipate		2-Hydroxy-4-oxobutane-1,2,4-tricarboxylate|4-Hydroxy-4-carboxymethyl-2-oxoglutarate|4-Carboxy-4-hydroxy-2-oxoadipate	C7H5O8	C7H5N0O8P0S0F0Cl0Mg0Fe0Se0Co0As0Br0I0R0	-3	-306.38	0.558832
C04118	Isocorypalmine		(13aS)-5,8,13,13a-tetrahydro-3,9,10-trimethoxy-6H- Dibenzo[a,g]quinolizin-2-ol|Isocorypalmine|(S)-Tetrahydrocolumbamine|5,8,13,13a-Tetrahydrocolumbamine	C20H23NO4	C20H23N1O4P0S0F0Cl0Mg0Fe0Se0Co0As0Br0I0R0	0	-19.73	3.49275
C04121	CMP-KDO		CMP-KDO|CMP-3-deoxy-D-manno-octulosonate	C17H24N3O15P	C17H24N3O15P1S0F0Cl0Mg0Fe0Se0Co0As0Br0I0R0	-2	-579.51	2.20407
C04122	(R)-1-Aminopropan-2-yl phosphate		(R)-1-Aminopropan-2-yl phosphate|D-1-Aminopropan-2-ol O-phosphate	C3H10NO4P	C3H10N1O4P1S0F0Cl0Mg0Fe0Se0Co0As0Br0I0R0	0	-257.2	0.326643
C04133	n-acetylglutamyl-phosphate		n-acetylglutamyl-phosphate|N-acetyl-5-glutamyl phosphate|N-acetyl-glutamyl-phosphate|N-Acetyl-L-glutamyl 5-phosphate|N-Acetyl-L-glutamate 5-phosphate	C7H10NO8P	C7H10N1O8P1S0F0Cl0Mg0Fe0Se0Co0As0Br0I0R0	-2	-408.63	0.744511
C04137	Octopine		Octopine|L-Arginine, N2-[(1R)-1-carboxyethyl]-|L-Arginine, N2-(1-carboxyethyl)-, (R)-|D-(+)-Octopine|Arginine, N2-(1-carboxyethyl)-, L-|N2-(1-Carboxyethyl)-L-arginine|D-Octopine|N2-(D-1-Carboxyethyl)-L-arginine	C9H18N4O4	C9H18N4O4P0S0F0Cl0Mg0Fe0Se0Co0As0Br0I0R0	0	-143.24	1.82568
C04144	Tetrahydropteroyltri-L-glutamate		Tetrahydropteroyltri-L-glutamate	C29H33N9O12	C29H33N9O12P0S0F0Cl0Mg0Fe0Se0Co0As0Br0I0R0	-4	-327.93	3.83233
C04145	Solanesyl diphosphate		all-trans-Nonaprenyl diphosphate|Solanesyl diphosphate|Solanesyl pyrophosphate	C45H74O7P2	C45H74N0O7P2S0F0Cl0Mg0Fe0Se0Co0As0Br0I0R0	-2	-214.46	4.55784
C04146	Farnesylfarnesylgeraniol		all-trans-Octaprenyldiphosphate|Farnesylfarnesylgeraniol|all-trans-Octaprenyl diphosphate	C40H66O7P2	C40H66N0O7P2S0F0Cl0Mg0Fe0Se0Co0As0Br0I0R0	-2	-242.55	4.05219
C04148	alpha-N-Phenylacetyl-L-glutamine		alpha-N-Phenylacetyl-L-glutamine	C13H15N2O4	C13H15N2O4P0S0F0Cl0Mg0Fe0Se0Co0As0Br0I0R0	-1	-114.42	1.3023
C04164	trans-Cinnamoyl beta-D-glucoside		1-O-trans-Cinnamoyl-beta-D-glucopyranose|trans-Cinnamoyl beta-D-glucoside	C15H18O7	C15H18N0O7P0S0F0Cl0Mg0Fe0Se0Co0As0Br0I0R0	0	-201.25	1.86797
C04167	(+/-)-trans-Acenaphthene-1,2-diol		(+/-)-trans-Acenaphthene-1,2-diol	C12H10O2	C12H10N0O2P0S0F0Cl0Mg0Fe0Se0Co0As0Br0I0R0	0	10000000	10000000
C04170	(+)-13alpha-Tigloyloxylupanine		(+)-13alpha-Tigloyloxylupanine|13-(2-Methylcrotonoyl)oxylupinine|13-(2-Methylcrotonoyl)oxylupanine	C20H30N2O3	C20H30N2O3P0S0F0Cl0Mg0Fe0Se0Co0As0Br0I0R0	0	10000000	10000000
C04171	2,3-Dihydroxy-2,3-dihydrobenzoate		2,3-Dihydroxy-2,3-dihydrobenzoate|2,3-Dihydro-2,3-dihydroxybenzoate	C7H7O4	C7H7N0O4P0S0F0Cl0Mg0Fe0Se0Co0As0Br0I0R0	-1	-125.71	1.18292
C04178	Bromoxynil		Bromoxynil|3,5-Dibromo-4-hydroxybenzonitrile	C7H2NOBr2	C7H2N1O1P0S0F0Cl0Mg0Fe0Se0Co0As0Br2I0R0	-1	19.36	5.7523
C04181	2-Oxo-3-hydroxyisovalerate		2-Oxo-3-hydroxyisovalerate|3-Hydroxy-3-methyl-2-oxobutanoate|3-Hydroxy-3-methyl-2-oxobutanoic acid	C5H7O4	C5H7N0O4P0S0F0Cl0Mg0Fe0Se0Co0As0Br0I0R0	-1	-150.72	0.480015
C04185	DHICA		DHICA|5,6-Dihydroxyindole-2-carboxylate	C9H6NO4	C9H6N1O4P0S0F0Cl0Mg0Fe0Se0Co0As0Br0I0R0	-1	-105.96	1.64152
C04186	5-Carboxymethyl-2-hydroxymuconate		5-Carboxymethyl-2-hydroxymuconate	C8H5O7	C8H5N0O7P0S0F0Cl0Mg0Fe0Se0Co0As0Br0I0R0	-3	-240.1	1.18137
C04187	5-Methyldeoxycytidine diphosphate		5-Methyldeoxycytidine diphosphate	C10H15N3O10P2	C10H15N3O10P2S0F0Cl0Mg0Fe0Se0Co0As0Br0I0R0	-2	-513.95	1.87565
C04188	methylthioribose-1-phosphate		methylthioribose-1-phosphate|5-Methylthio-5-deoxy-D-ribose1-phosphate|S-Methyl-5-thio-5-deoxy-D-ribose 1-phosphate|S-Methyl-5-thio-alpha-D-ribose 1-phosphate|5-Methylthio-5-deoxy-D-ribose 1-phosphate|S-Methyl-5-thio-D-ribose 1-phosphate	C6H12O7PS	C6H12N0O7P1S1F0Cl0Mg0Fe0Se0Co0As0Br0I0R0	-1	-347.5	1.48865
C04194	Flavonol 3-O-rutinoside		Flavonol 3-O-[alpha-L-rhamnosyl-(1->6)-beta-D-glucoside]|Flavonol 3-O-rutinoside	C27H30O12	C27H30N0O12P0S0F0Cl0Mg0Fe0Se0Co0As0Br0I0R0	0	-308.59	4.17917
C04196	Heparosan-N-sulfate D-glucuronate		Heparosan-N-sulfate D-glucuronate	C12H19NO13S*2	C12H19N1O13P0S1F0Cl0Mg0Fe0Se0Co0As0Br0I0R0	0	10000000	10000000
C04197	Indole-3-acetyl-beta-1-D-glucoside		1-O-(Indol-3-yl)acetyl-beta-D-glucose|Indole-3-acetyl-beta-1-D-glucoside	C16H19NO7	C16H19N1O7P0S0F0Cl0Mg0Fe0Se0Co0As0Br0I0R0	0	-192.81	2.20322
C04199	Isovitexin 2''-O-beta-D-glucoside		Isovitexin 2''-O-beta-D-glucoside	C27H29O15	C27H29N0O15P0S0F0Cl0Mg0Fe0Se0Co0As0Br0I0R0	-1	-432.58	4.41349
C04201	L-Tyrosine methyl ester 4-sulfate		L-Tyrosine methyl ester 4-sulfate	C10H12NO6S	C10H12N1O6P0S1F0Cl0Mg0Fe0Se0Co0As0Br0I0R0	-1	-192.59	1.23788
C04203	p-Amino-N,N-dimethylaniline		p-Amino-N,N-dimethylaniline|N,N-Dimethyl-p-phenylenediamine|N,N-Dimethyl-1,4-phenylenediamine	C8H12N2	C8H12N2O0P0S0F0Cl0Mg0Fe0Se0Co0As0Br0I0R0	0	52.76	1.47349
C04205	N-(3,4-Dichlorophenyl)-malonamate		N-(3,4-Dichlorophenyl)-malonamate	C9H6NO3Cl2	C9H6N1O3P0S0F0Cl2Mg0Fe0Se0Co0As0Br0I0R0	-1	-90.88	1.53004
C04207	N-Benzoyl-4-hydroxyanthranilate		N-Benzoyl-4-hydroxyanthranilate	C14H10NO4	C14H10N1O4P0S0F0Cl0Mg0Fe0Se0Co0As0Br0I0R0	-1	-92.66	1.88025
C04208	N-Benzoyl-4-methoxyanthranilate		N-Benzoyl-4-methoxyanthranilate	C15H12NO4	C15H12N1O4P0S0F0Cl0Mg0Fe0Se0Co0As0Br0I0R0	-1	-78.01	1.92297
C04209	N3-Oxalyl-L-2,3-diaminopropanoate		L-alpha-Amino-beta-oxalylaminopropionic acid|N3-Oxalyl-L-2,3-diaminopropanoate	C5H7N2O5	C5H7N2O5P0S0F0Cl0Mg0Fe0Se0Co0As0Br0I0R0	-1	-195.49	0.755669
[truncated: 3,754 more rows]
