# Supplementary material for: Designing overall stoichiometric conversions and intervening metabolic reactions
Source: Sci Rep. 2015 Nov 4;5:16009. doi: 10.1038/srep16009 (PMC4632160; doi:10.1038/srep16009)
Supplement: Supplementary Data File S4 [file srep16009-s5.xls]

## Sheet: rxn_db_with_abb.txt
reaction_id	name	abbreviation	description	stoichiometry	EC number	dGr free energy change of reaction (kcal)	dGr_lo (kcal)	dGr_up (kcal)	reaction_type	LB (mmol/gDW h)	UB (mmol/gDW h)
R01975	(S)-3-Hydroxybutanoyl-CoA:NAD+ oxidoreductase	3HBTDH	NAD + (S)-3-Hydroxybutyryl-CoA <=> NADH + H+ + Acetoacetyl-CoA	1.0 C00003 + 1.0 C01144 <=> 1 C00004 + 1 C00080 + 1 C00332	|1.1.1.35|1.1.1.211|	17.7	-19.9636	55.3636	1	-1000	1000
R01976	(S)-3-Hydroxybutanoyl-CoA:NADP+ oxidoreductase	3HBTDH	TPN + (S)-3-Hydroxybutyryl-CoA <=> TPNH + H+ + Acetoacetyl-CoA	1.0 C00006 + 1.0 C01144 <=> 1 C00005 + 1 C00080 + 1 C00332	|1.1.1.157|	16.1	-21.5636	53.7636	1	-1000	1000
R03026	(S)-3-Hydroxybutanoyl-CoA hydro-lyase	3HBTL	(S)-3-Hydroxybutyryl-CoA <=> H2O + Crotonyl-CoA	1.0 C01144 <=> 1 C00877 + 1 C00001	|4.2.1.17|	3.9	-14.9318	22.7318	1	-1000	1000
R03158	3-Hydroxypropionyl-CoA hydrolase	3HPCH	CoA + H+ + Hydracrylic acid <=> H2O + 3-Hydroxypropionyl-CoA	1.0 C00010 + 1.0 C01013 <=> 1 C00001 + 1 C05668	|3.1.2.4|	27.1	17.9605	74.4559	2	-1000	0
R09289	3-hydroxypropionate:NADP+ oxidoreductase	3HPDH	3-Hydroxypropanoate + NADP+ <=> 3-Oxopropanoate + NADPH + H+	1.0 C00006 + 1.0 C01013 <=> 1 C00005 + 1 C00080 + 1 C00222		18.8	-18.8636	56.4636	1	-1000	1000
R07833	3-hydroxybutyryl-CoA thiolase	3HXCT	CoA + 3-Hydroxy-5-oxohexanoyl-CoA <=> Acetyl-CoA + (S)-3-Hydroxybutyryl-CoA	1.0 C00010 + 1.0 C16273 <=> 1 C00024 + 1 C01144	|2.3.1.-|	-26.6	-64.2636	11.0636	1	-1000	1000
R01644	4-Hydroxybutanoate:NAD+ oxidoreductase	4HBTDH	NAD + 4-Hydroxybutanoate <=> NADH + H+ + 4-Oxobutanoate	1.0 C00003 + 1.0 C00989 <=> 1 C00004 + 1 C00080 + 1 C00232	|1.1.1.61|	20.4	-17.2636	58.0636	1	-1000	1000
R05336	acetyl-CoA: 4-hydroxybutanoate CoA transferase	4HBTTR	Acetyl-CoA + 4-Hydroxybutanoate <=> ACET + 4-Hydroxybutyryl-CoA	1.0 C00024 + 1.0 C00989 <=> 1 C00033 + 1 C11062		0	-37.6636	37.6636	1	-1000	1000
R07168	5-methyltetrahydrofolate:NAD+ oxidoreductase	5MTHFRx	NAD + 5-Methyltetrahydrofolate <=> NADH + H+ + 5,10-Methylene-THF	1.0 C00003 + 1.0 C00440 <=> 1 C00004 + 1 C00080 + 1 C00143	|1.5.1.20|	-10.8	-48.4636	26.8636	1	-1000	1000
R01217	5-methyltetrahydrofolate:ferredoxin oxidoreductase	5MTHFRy	5,10-Methylenetetrahydrofolate + 2 Reduced ferredoxin + 2 H+ <=> 5-Methyltetrahydrofolate + 2 Oxidized ferredoxin	1.0 C00143 + 2.0 C00138 + 2.0 C00080 <=> 1 C00440 + 2 C00139	1.5.7.1	-11.6	-68.0953	44.8953	1	-1000	1000
R00742	Acetyl-CoA:carbon-dioxide ligase (ADP-forming)	ACCOAC	ATP + Acetyl-CoA + HCO3- <=> ADP + Phosphate + H+ + Malonyl-CoA	1.0 C00002 + 1.0 C00024 + 1.0 C00288 <=> 1 C00008 + 1 C00009 + 1 C00083	6.4.1.2	-9.2	-65.6953	47.2953	0	0	1000
R10243	Acetyl-coA decarbonylase	ACDC	Tetrahydrofolate + Acetyl-CoA <=> 5-Methyltetrahydrofolate + CoA + CO	1.0 C00101 + 1.0 C00024 <=> 1 C00440 + 1 C00010 + 1 C00237		1000000	0	0	1	-1000	1000
R00212	Acetyl-CoA:formate C-acetyltransferase	ACFTR	Acetyl-CoA + FORM <=> CoA + Pyruvate	1.0 C00024 + 1.0 C00058 <=> 1 C00010 + 1 C00022	2.3.1.54	12.5	-25.1636	50.1636	1	-1000	1000
R00227	Acetyl-CoA hydrolase	ACK	H2O + Acetyl-CoA <=> CoA + ACET + H+	1.0 C00001 + 1.0 C00024 <=> 1 C00010 + 1 C00033	|3.1.2.1|	-27.1	-74.4559	-17.9605	0	0	1000
R00315	ATP:acetate phosphotransferase	ACK	ATP + ACET + H+ <=> ADP + Acetylphosphate	1.0 C00002 + 1.0 C00033 <=> 1 C00008 + 1 C00227	2.7.2.1|2.7.2.15	11.5	-26.1636	49.1636	1	-1000	1000
R09524	Acetoin dehydrogenase	ACNDH	Acetoin + CoA + NAD+ <=> Acetaldehyde + Acetyl-CoA + NADH + H+	1.0 C00003 + 1.0 C00010 + 1.0 C00466 <=> 1 C00004 + 1 C00024 + 1 C00080 + 1 C00084		1.3	-55.1953	57.7953	1	-1000	1000
R01324	Citrate hydro-lyase	ACONT	Citrate <=> Isocitrate	1.0 C00158 <=> 1 C00311	4.2.1.3	11.6	-7.23178	30.4318	1	-1000	1000
R09317	Acetyl-coA synthase	ACS	Methyl-Co(III) corrinoid protein + CoA + CO2 + Reduced ferredoxin <=> Acetyl-CoA + Co(I) corrinoid protein + H2O + Oxidized ferredoxin	1.0 C00024 + 1.0 C06021 + 1.0 C00001 + 2.0 C00139 <=> 1 C00011 + 1 C06020 + 1 C00010 + 2 C00138		1000000	0	0	1	-1000	1000
R01358	Acetoacetyl-CoA hydrolase	ACTCH	H2O + Acetoacetyl-CoA <=> CoA + H+ + Acetoacetate	1.0 C00001 + 1.0 C00332 <=> 1 C00010 + 1 C00164	|3.1.2.11|	-27.1	-74.4559	-17.9605	0	0	1000
R00317	Acetyl phosphate phosphohydrolase	ACTPH	H2O + Acetylphosphate <=> Phosphate + ACET + 2 H+	1.0 C00001 + 1.0 C00227 <=> 1 C00009 + 1 C00033	|3.6.1.7|	-39.8	-87.1559	-30.6605	0	0	1000
R00755	rxn00544	ACTPP	TPP + AALD <=> 2-Hydroxyethyl-ThPP	1.0 C00068 + 1.0 C00084 <=> 1 C05125	|4.1.1.1|	-28.5	-37.6395	18.8559	1	-1000	1000
R00238	Acetyl-CoA:acetyl-CoA C-acetyltransferase	ACTR	2 Acetyl-CoA <=> CoA + Acetoacetyl-CoA	2.0 C00024 <=> 1 C00010 + 1 C00332	2.3.1.16|2.3.1.9	26.6	-11.0636	64.2636	1	-1000	1000
R01776	Acetyl-CoA:L-homoserine O-acetyltransferase	AHSTR	Acetyl-CoA + L-Homoserine <=> CoA + O-Acetyl-L-homoserine	1.0 C00024 + 1.0 C00263 <=> 1 C00010 + 1 C01077	|2.3.1.31|	-18.8	-56.4636	18.8636	1	-1000	1000
R00272	2-Oxoglutarate carboxy-lyase	AKGCL	2-Oxoglutarate + H+ <=> CO2 + 4-Oxobutanoate	1.0 C00026 <=> 1 C00011 + 1 C00232	|4.1.1.71|	-7.7	-55.0559	1.43946	0	0	1000
R02947	2-Acetolactate carboxy-lyase	ALACDC	H+ + ALCTT <=> CO2 + ACTN	1.0 C00900 <=> 1 C00011 + 1 C00810	|4.1.1.5|	-7.1	-54.4559	2.03946	0	0	1000
R04672	(S)-2-Acetolactate pyruvate-lyase (carboxylating)	ALACL	(S)-2-Acetolactate + Thiamin diphosphate <=> 2-(alpha-Hydroxyethyl)thiamine diphosphate + Pyruvate	1.0 C00068 + 1.0 C06010 <=> 1 C00022 + 1 C05125		-7.4	-45.0636	30.2636	1	-1000	1000
R00228	acetaldehyde:NAD+ oxidoreductase (CoA-acetylating)	ALCD	NAD + CoA + AALD <=> NADH + Acetyl-CoA + H+	1.0 C00003 + 1.0 C00010 + 1.0 C00084 <=> 1 C00004 + 1 C00024 + 1 C00080	1.2.1.10	-18.1	-46.0712	48.0877	1	-1000	1000
R00006	2-Acetolactate pyruvate-lyase (carboxylating)	ALPYL	CO2 + ALCTT <=> 2 Pyruvate + H+	1.0 C00011 + 1.0 C00900 <=> 2 C00022	2.2.1.6|4.1.3.18	30	-7.66357	67.6636	1	-1000	1000
R00489	L-Aspartate 1-carboxy-lyase	ASPL	Aspartate + H+ <=> CO2 + beta-Alanine	1.0 C00049 <=> 1 C00011 + 1 C00099	4.1.1.11|4.1.1.15	-18.6	-65.9559	-9.46054	0	0	1000
R00355	L-Aspartate:2-oxoglutarate aminotransferase	ASPTA	2-Oxoglutarate + Aspartate <=> GLU + Oxaloacetate	1.0 C00026 + 1.0 C00049 <=> 1 C00025 + 1 C00036	2.6.1.1	0	-37.6636	37.6636	1	-1000	1000
R02946	(R,R)-Butane-2,3-diol:NAD+ oxidoreductase	BDODH	NAD + BDOH <=> NADH + H+ + ACTN	1.0 C00003 + 1.0 C03044 <=> 1 C00004 + 1 C00080 + 1 C00810	|1.1.1.4|	17.8	-19.8636	55.4636	1	-1000	1000
R01172	butyraldehyde:NAD+ oxidoreductase (CoA-acetylating)	BTADH	NAD + CoA + Butanal <=> NADH + H+ + Butyryl-CoA	1.0 C00003 + 1.0 C00010 + 1.0 C01412 <=> 1 C00004 + 1 C00080 + 1 C00136	|1.2.1.10|1.2.1.57|	-18.1	-46.0712	48.0877	1	-1000	1000
R01181	2-Methylpropanoyl-CoA CoA-carbonylmutase	BTCM	Isobutyryl-CoA <=> Butyryl-CoA	1.0 C00630 <=> 1 C00136	|5.4.99.13|	0.3	-18.5318	19.1318	1	-1000	1000
R01171	Butanoyl-CoA:(acceptor) 2,3-oxidoreductase	BTDH	NAD + Butyryl-CoA <=> NADH + H+ + Crotonyl-CoA	1.0 C00003 + 1.0 C00136 <=> 1 C00004 + 1 C00080 + 1 C00877	|1.3.1.44|1.3.99.2|	60.4	22.7364	98.0636	2	-1000	0
R03544	1-Butanol dehydrogenase	BUTDH	NADH + H+ + Butanal <=> NAD + 1-Butanol	1.0 C00004 + 1.0 C00080 + 1.0 C01412 <=> 1 C00003 + 1 C06142	|1.1.1.-|	-20.4	-58.0636	17.2636	1	-1000	1000
R07157	carbon-monoxide,water:ferredoxin oxidoreductase	CODH	H2O + CO + Oxidizedferredoxin <=> CO2 + 3 H+ + Reducedferredoxin	1.0 C00237 + 1.0 C00001 + 2.0 C00139 <=> 1 C00011 + 2 C00138	|1.2.7.4|	1000000	0	0	1	-1000	1000
R00354	(3S)-Citryl-CoA oxaloacetate-lyase	CTCL	(3S)-Citryl-CoA <=> Acetyl-CoA + Oxaloacetate	1.0 C00566 <=> 1 C00024 + 1 C00036	|4.1.3.34|	20.8	-26.5559	29.9395	1	-1000	1000
R01323	Acetyl-CoA:citrate CoA-transferase	CTCTR	Acetyl-CoA + Citrate <=> ACET + (3S)-Citryl-CoA	1.0 C00024 + 1.0 C00158 <=> 1 C00033 + 1 C00566	|2.8.3.10|	-7.3	-44.9636	30.3636	1	-1000	1000
R02376	Propane-1,2-diol hydro-lyase	DDT	1,2-Propanediol <=> H2O + Propanal	1.0 C00583 <=> 1 C00001 + 1 C00479	|4.2.1.28|	-36	-54.8318	-17.1682	0	0	1000
R05308	Dihydrophloroglucinol:NADP+ oxidoreductase	DPGLDH	TPN + Dihydrophloroglucinol <=> TPNH + H+ + Phloroglucinol	1.0 C00006 + 1.0 C06719 <=> 1 C00005 + 1 C00080 + 1 C02183	|1.3.1.57|	-50.2	-87.8636	-12.5364	0	0	1000
R07831	Dihydrophloroglucinol hydrolase	DPGLH	H2O + Dihydrophloroglucinol <=> H+ + 3-Hydroxy-5-oxohexanoate	1.0 C00001 + 1.0 C06719 <=> 1 C16272	|3.7.1.-|	-75.9	-94.7318	-57.0682	0	0	1000
R00658	2-Phospho-D-glycerate hydro-lyase	ENO	2-Phospho-D-glycerate <=> H2O + PEP	1.0 C00631 <=> 1 C00001 + 1 C00074	4.2.1.11	-4.6	-23.4318	14.2318	1	-1000	1000
R01781	Glycol:NAD+ oxidoreductase	ETGLD	NAD + 1,2-Ethanediol <=> NADH + H+ + Glycolaldehyde	1.0 C00003 + 1.0 C01380 <=> 1 C00004 + 1 C00080 + 1 C00266	|1.1.1.77|	20.4	-17.2636	58.0636	1	-1000	1000
R01068	D-Fructose-1,6-bisphosphate D-glyceraldehyde-3-phosphate-lyase	FBA	D-Fructose1-6-bisphosphate <=> Glycerone phosphate + Glyceraldehyde3-phosphate	1.0 C00354 <=> 1 C00111 + 1 C00118	4.1.2.13	26	-21.3559	35.1395	1	-1000	1000
R00762	D-Fructose-1,6-bisphosphate 1-phosphohydrolase	FBP	H2O + D-Fructose1-6-bisphosphate <=> Phosphate + H+ + Neuberg ester	1.0 C00001 + 1.0 C00354 <=> 1 C00009 + 1 C00085	3.1.3.11	-8.6	-55.9559	0.539464	0	0	1000
R00519	Formate:NAD+ oxidoreductase	FDH	NAD + FORM <=> NADH + CO2	1.0 C00003 + 1.0 C00058 <=> 1 C00004 + 1 C00011	|1.2.1.2|	-14.4	-52.0636	23.2636	0	0	1000
R01195	Ferredoxin:NADP+ oxidoreductase	FDNADPR	2 Reduced ferredoxin + NADP+ + H+ <=> 2 Oxidized ferredoxin + NADPH	2.0 C00138 + 1.0 C00006 <=> 1 C00080 + 2 C00139 + 1 C00005	1.18.1.2	-24.1	-80.5953	32.3953	1	-1000	1000
R00092	NADH:Fe2+ oxidoreductase	FEDH	NAD + H+ + 2 Fe2+ <=> NADH + 2 fe3	1.0 C00003 + 2.0 C14818 <=> 1 C00004 + 2 C14819	|1.16.1.7|	1000000	0	0	1	-1000	1000
R00525	N-Formyl-L-glutamate amidohydrolase	FGLAH	H2O + N-Formyl-L-glutamate <=> GLU + FORM	1.0 C00001 + 1.0 C01045 <=> 1 C00025 + 1 C00058	|3.5.1.68|	1	-46.3559	10.1395	1	-1000	1000
R02287	5-Formiminotetrahydrofolate:L-glutamate N-formiminotransferase	FGLFT	GLU + 5-Formiminotetrahydrofolate <=> THF + N-Formimino-L-glutamate	1.0 C00025 + 1.0 C00664 <=> 1 C00101 + 1 C00439	|2.1.2.5|	-0.6	-38.2636	37.0636	1	-1000	1000
R02286	N-Formimino-L-glutamate iminohydrolase	FGLIH	H2O + N-Formimino-L-glutamate <=> NH3 + N-Formyl-L-glutamate	1.0 C00001 + 1.0 C00439 <=> 1 C00014 + 1 C01045	|3.5.3.13|	1000000	0	0	1	-1000	1000
R00604	Formaldehyde:NAD+ oxidoreductase	FORD	H2O + NAD + Methanal <=> NADH + FORM + 2 H+	1.0 C00001 + 1.0 C00003 + 1.0 C00067 <=> 1 C00004 + 1 C00058 + 2 C00080	|1.2.1.46|	-45	-82.6636	-7.33643	0	0	1000
R00761	D-Fructose-6-phosphate D-erythrose-4-phosphate-lyase	FPK	Phosphate + H+ + Neuberg ester <=> H2O + Acetylphosphate + D-Erythrose4-phosphate	1.0 C00009 + 1.0 C00085 <=> 1 C00001 + 1 C00227 + 1 C00279	|4.1.2.9|4.1.2.22|	-45.3	-82.9636	-7.63643	0	0	1000
R02302	5-Formiminotetrahydrofolate ammonia-lyase (cyclizing)	FTFAL	2 H+ + 5-Formiminotetrahydrofolate <=> NH3 + 5,10-Methenyltetrahydrofolate	1.0 C00080 + 1.0 C00664 <=> 1 C00014 + 1 C00445	|4.3.1.4|	1000000	0	0	1	-1000	1000
R00944	10-Formyltetrahydrofolate amidohydrolase	FTHFH	H2O + 10-Formyl-THF <=> FORM + H+ + THF	1.0 C00001 + 1.0 C00234 <=> 1 C00058 + 1 C00101	3.5.1.10	-16.4	-63.7559	-7.26054	0	0	1000
R01440	D-Xylulose-5-phosphate:formaldehyde glycolaldehydetransferase	FTKT	Methanal + D-Xylulose5-phosphate <=> Glyceraldehyde3-phosphate + Glycerone	1.0 C00067 + 1.0 C00231 <=> 1 C00118 + 1 C00184	|2.2.1.3|	-6.5	-44.1636	31.1636	1	-1000	1000
R00842	sn-Glycerol-3-phosphate:NAD+ 2-oxidoreductase	G3PD	NAD + GLYC-3-P <=> NADH + H+ + Glycerone phosphate	1.0 C00003 + 1.0 C00093 <=> 1 C00004 + 1 C00080 + 1 C00111	|1.1.1.8|1.1.1.94|1.1.1.261|	17.9	-19.7636	55.5636	1	-1000	1000
R00845	sn-glycerol-3-phosphate:NADP+ 1-oxidoreductase	G3PD2	TPN + GLYC-3-P <=> TPNH + H+ + Glyceraldehyde3-phosphate	1.0 C00006 + 1.0 C00093 <=> 1 C00005 + 1 C00080 + 1 C00118	|1.1.1.177|	18.9	-18.7636	56.5636	1	-1000	1000
R00841	Glycerol-3-phosphatase	G3PT	sn-Glycerol 3-phosphate + H2O <=> Glycerol + Orthophosphate	1.0 C00001 + 1.0 C00093 <=> 1 C00009 + 1 C00116		-13.2	-60.5559	-4.06054	0	0	1000
R00908	3-Aminopropanoate:2-oxoglutarate aminotransferase	GABT	2-Oxoglutarate + beta-Alanine <=> GLU + 3-Oxopropanoate	1.0 C00026 + 1.0 C00099 <=> 1 C00025 + 1 C00222	|2.6.1.19|2.6.1.55|	11	-26.6636	48.6636	1	-1000	1000
R01061	D-Glyceraldehyde-3-phosphate:NAD+ oxidoreductase(phosphorylating)	GAPD	NAD + Phosphate + Glyceraldehyde3-phosphate <=> NADH + 1,3-Bisphospho-D-glycerate	1.0 C00003 + 1.0 C00009 + 1.0 C00118 <=> 1 C00004 + 1 C00080 + 1 C00236	1.2.1.12|1.2.1.13|1.2.1.59	-11.1	-39.0712	55.0877	1	-1000	1000
R00945	5,10-Methylenetetrahydrofolate:glycine hydroxymethyltransferase	GHMT	H2O + Gly + 5,10-Methylene-THF <=> Serine + THF	1.0 C00001 + 1.0 C00037 + 1.0 C00143 <=> 1 C00065 + 1 C00101	2.1.2.1	6.6	-31.0636	44.2636	1	-1000	1000
R01047	Glycerol hydro-lyase	GLCL	GLYC <=> H2O + 3-Hydroxypropanal	1.0 C00116 <=> 1 C00001 + 1 C00969	|4.2.1.30|	-36	-54.8318	-17.1682	0	0	1000
R01388	D-Glycerate:NADP+ 2-oxidoreductase	GLCRDH	NAD + Glycerate <=> NADH + H+ + Hydroxypyruvate	1.0 C00003 + 1.0 C00258 <=> 1 C00004 + 1 C00080 + 1 C00168	|1.1.1.26|1.1.1.29|1.1.1.81|	17.8	-19.8636	55.4636	1	-1000	1000
R08572	glycerate kinase	GLCRK	ATP + Glycerate <=> ADP + 2-Phospho-D-glycerate	1.0 C00002 + 1.0 C00258 <=> 1 C00008 + 1 C00631	|2.7.1.31|	-10.2	-47.8636	27.4636	0	0	1000
R01034	Glycerol:NAD+ oxidoreductase	GLYCDx	NAD + GLYC <=> NADH + H+ + Glycerone	1.0 C00003 + 1.0 C00116 <=> 1 C00004 + 1 C00080 + 1 C00184	1.1.1.6	17.8	-19.8636	55.4636	0	0	1000
R01048	Glycerol hydro-lyase	GLYCHL	GLYC <=> H2O + Lactaldehyde	1.0 C00116 <=> 1 C00001 + 1 C05999	|4.2.1.30|	-43.5	-62.3318	-24.6682	0	0	1000
R01221	glycine synthase	GLYCL	NAD + Gly + THF <=> NADH + CO2 + NH3 + 5,10-Methylene-THF	1.0 C00003 + 1.0 C00037 + 1.0 C00101 <=> 1 C00004 + 1 C00011 + 1 C00014 + 1 C00143	|2.1.2.10|	8.1	-76.9195	54.903	0	0	1000
R01361	(R)-3-Hydroxybutanoate:NAD+ oxidoreductase	HBTDH	NAD + (R)-3-Hydroxybutanoate <=> NADH + H+ + Acetoacetate	1.0 C00003 + 1.0 C01089 <=> 1 C00004 + 1 C00080 + 1 C00164	|1.1.1.30|	17.8	-19.8636	55.4636	1	-1000	1000
R09092	Heterodisulfide reductase	HDR	Coenzyme M 7-mercaptoheptanoylthreonine-phosphate heterodisulfide <=> Coenzyme B + Coenzyme M	2.0 C00138 + 1.0 C04832 <=> 2 C00139 + 1 C03576 + 1 C04628		1000000	0	0	1	-1000	1000
R00299	ATP:D-glucose 6-phosphotransferase	HEX1	ATP + Glucose <=> ADP + Robison ester	1.0 C00002 + 1.0 C00031 <=> 1 C00008 + 1 C00092	2.7.1.1|2.7.1.2	-15	-52.6636	22.6636	0	0	1000
R04441	(R)-2,3-Dihydroxy-3-methylbutanoate hydro-lyase	HMBL	(R)-2,3-Dihydroxy-3-methylbutanoate <=> 3-Methyl-2-oxobutanoic acid + H2O	1.0 C04272 <=> 1 C00001 + 1 C00141		-27.1	-45.9318	-8.26822	0	0	1000
R04439	(R)-2,3-dihydroxy-3-methylbutanoate:NADP+ oxidoreductase (isomerizing)	HMBTDH	(R)-2,3-Dihydroxy-3-methylbutanoate + NADP+ <=> (S)-2-Acetolactate + NADPH + H+	1.0 C00006 + 1.0 C04272 <=> 1 C00005 + 1 C00080 + 1 C06010		16.1	-21.5636	53.7636	1	-1000	1000
R05338	D-arabino-3-Hexulose 6-phosphate formaldehyde-lyase	HPS	Methanal + D-Ribulose5-phosphate <=> D-arabino-6-Phospho-hex-3-ulose	1.0 C00067 + 1.0 C00199 <=> 1 C06019	|4.1.2.-|	-23.1	-32.2395	24.2559	1	-1000	1000
R00858	hydrogen-sulfide:NADP+ oxidoreductase	HSDH	3 H2O + 3 TPN + H2S <=> 3 TPNH + 4 H+ + HSO3-	3.0 C00001 + 3.0 C00006 + 1.0 C00283 <=> 3 C00005 + 3 C00080 + 1 C00094	1.8.1.2|1.8.2.2	95.9	20.5729	171.227	2	-1000	0
R07832	3-hydroxy-5-oxohexanoyl-CoA:acetate CoA-transferase	HXCOAT	Acetyl-CoA + 3-Hydroxy-5-oxohexanoate <=> ACET + 3-Hydroxy-5-oxohexanoyl-CoA	1.0 C00024 + 1.0 C16272 <=> 1 C00033 + 1 C16273	|2.8.3.8|	0	-37.6636	37.6636	1	-1000	1000
R00267	Isocitrate:NADP+ oxidoreductase (decarboxylating)	ICDH	TPN + Isocitrate <=> TPNH + CO2 + 2-Oxoglutarate	1.0 C00006 + 1.0 C00311 <=> 1 C00005 + 1 C00011 + 1 C00026	1.1.1.42	-0.1	-66.2877	27.8712	1	-1000	1000
R00479	Isocitrate glyoxylate-lyase	ICL	Isocitrate <=> Succinate + Glyoxylate	1.0 C00311 <=> 1 C00042 + 1 C00048	4.1.3.1	12	-35.3559	21.1395	1	-1000	1000
R01210	3-Methyl-2-oxobutanoate:NAD+ oxidoreductase	KIVR	NAD + CoA + 3MOB <=> NADH + CO2 + Isobutyryl-CoA	1.0 C00003 + 1.0 C00010 + 1.0 C00141 <=> 1 C00004 + 1 C00011 + 1 C00630	|1.2.1.25|	-27	-83.4953	29.4953	1	-1000	1000
R00753	(S)-Lactate acetaldehyde-lyase	LA	LCTT <=> FORM + AALD	1.0 C00186 <=> 1 C00058 + 1 C00084	|4.1.2.36|	23.3	-24.0559	32.4395	1	-1000	1000
R05508	Lacatate acyl transferase	LACAT	ACET + Lactoyl-CoA <=> Acetyl-CoA + LCTT	1.0 C00033 + 1.0 C00827 <=> 1 C00024 + 1 C00186	|2.8.3.1|	0	-37.6636	37.6636	1	-1000	1000
R00703	(S)-Lactate:NAD+ oxidoreductase	LACDH	NAD + LCTT <=> NADH + Pyruvate + H+	1.0 C00003 + 1.0 C00186 <=> 1 C00004 + 1 C00022 + 1 C00080	|1.1.1.27|	17.8	-19.8636	55.4636	1	-1000	1000
R01446	(S)-lactaldehyde:NAD+ oxidoreductase	LACDR	H2O + NAD + L-Lactaldehyde <=> NADH + 2 H+ + LCTT	1.0 C00001 + 1.0 C00003 + 1.0 C00424 <=> 1 C00004 + 2 C00080 + 1 C00186	1.2.1.21|1.2.1.22	-45.2	-82.8636	-7.53643	0	0	1000
R02963	Lactoyl-CoA hydro-lyase	LACDT	Lactoyl-CoA <=> H2O + Acrylyl-CoA	1.0 C00827 <=> 1 C00001 + 1 C00894	|4.2.1.54|	9.9	-8.93178	28.7318	1	-1000	1000
R00740	3-Oxopropanoate:NADP+ oxidoreductase (decarboxylating,	MALCDH	TPN + CoA + 3-Oxopropanoate <=> TPNH + H+ + Malonyl-CoA	1.0 C00006 + 1.0 C00010 + 1.0 C00222 <=> 1 C00005 + 1 C00080 + 1 C00083	|1.2.1.18|	-24.6	-52.5712	41.5877	1	-1000	1000
R00472	L-Malate glyoxylate-lyase (CoA-acetylating)	MALS	CoA + H+ + MALA <=> H2O + Acetyl-CoA + Glyoxylate	1.0 C00010 + 1.0 C00149 <=> 1 C00001 + 1 C00024 + 1 C00048	2.3.3.9|4.1.3.2	37.5	-0.163566	75.1636	2	-1000	0
R00473	(3S)-3-Carboxy-3-hydroxypropanoyl-CoA glyoxylate-lyase	MCL	Malyl-CoA <=> Acetyl-CoA + Glyoxylate	1.0 C04348 <=> 1 C00024 + 1 C00048	|4.1.3.24|	14.1	-33.2559	23.2395	0	0	1000
R04541	2-(Methylthio)ethanesulfonate:N-(7-thioheptanoyl)-3-O-	MCR	Methyl CoM + HTP <=> Methane + CoM-S-S-CoB	1.0 C03920 + 1.0 C04628 <=> 1 C01438 + 1 C04832	|2.8.4.1|	1000000	0	0	1	-1000	1000
R00342	(S)-malate:NAD+ oxidoreductase	MDH	NAD + MALA <=> NADH + Oxaloacetate + H+	1.0 C00003 + 1.0 C00149 <=> 1 C00004 + 1 C00036 + 1 C00080	1.1.1.37	17.8	-19.8636	55.4636	1	-1000	1000
R00343	(S)-Malate:NADP+ oxidoreductase	MDH	TPN + MALA <=> TPNH + Oxaloacetate + H+	1.0 C00006 + 1.0 C00149 <=> 1 C00005 + 1 C00036 + 1 C00080	|1.1.1.82|	16.1	-21.5636	53.7636	1	-1000	1000
R00605	Methanol:NAD+ oxidoreductase	MEDH	NAD + Methanol <=> NADH + Methanal + H+	1.0 C00003 + 1.0 C00132 <=> 1 C00004 + 1 C00067 + 1 C00080	|1.1.1.244|	24.2	-13.4636	61.8636	1	-1000	1000
R09098	Methanol:coenzyme M methyltransferase	METR	Methanol + Coenzyme M <=> 2-(Methylthio)ethanesulfonate + H2O	1.0 C00132 + 1.0 C03576 <=> 1 C00001 + 1 C03920		-44.9	-54.0395	2.45588	0	0	1000
R07399	2-Methyl malate synthase	MMALS	H2O + Pyruvate + Acetyl-CoA <=> CoA + H+ + D-Citramalate	1.0 C00001 + 1.0 C00022 + 1.0 C00024 <=> 1 C00010 + 1 C02612	|2.3.3.-|2.3.1.182|	-39.3	-76.9636	-1.63643	0	0	1000
R10000	[methyl-Co(III) corrinoid protein]:coenzyme M methyltransferase	MTA/MTBA	Tetrahydrofolate + Formaldehyde <=> 5,10-Methylenetetrahydrofolate + H2O	1.0 C03576 + 1.0 C06020 <=> 1 C03920 + 1 C06021		1000000	0	0	1	-1000	1000
R01655	5,10-Methenyltetrahydrofolate 5-hydrolase(decyclizing)	MTHFH	H2O + 5,10-Methenyltetrahydrofolate <=> H+ + 10-Formyl-THF	1.0 C00001 + 1.0 C00445 <=> 1 C00234	3.5.4.9|6.3.4.3	-9.1	-27.9318	9.73178	1	-1000	1000
R09093	5,10-Methylenetetrahydrofolate folmaldehyde lyase	MTHFL	Tetrahydrofolate + Formaldehyde <=> 5,10-Methylenetetrahydrofolate + H2O	1.0 C00067 + 1.0 C00101 <=> 1 C00001 + 1 C00143		-22.7	-31.8395	24.6559	1	-1000	1000
R01218	5,10-methylenetetrahydrofolate:NAD+ oxidoreductase	MTHFR	NAD + 5,10-Methylene-THF <=> NADH + 5,10-Methenyltetrahydrofolate	1.0 C00003 + 1.0 C00143 <=> 1 C00004 + 1 C00445	|1.5.1.15|	3.2	-34.4636	40.8636	1	-1000	1000
R01256	(S)-Malate:CoA ligase (ADP-forming)	MTK	ATP + CoA + MALA <=> ADP + Phosphate + Malyl-CoA	1.0 C00002 + 1.0 C00010 + 1.0 C00149 <=> 1 C00008 + 1 C00009 + 1 C04348	|6.2.1.9|	-4.8	-61.2953	51.6953	0	0	1000
R00787	ammonium-hydroxide:NADP+ oxidoreductase	NH3DH	NH4OH + 3 NAD+ + H2O <=> Nitrite + 3 NADH + 3 H+	2.0 C00001 + 3.0 C00003 + 1.0 C00014 <=> 3 C00004 + 3 C00080 + 1 C00088	1.7.1.4	1000000	0	0	1	-1000	1000
R00791	Nitrite:ferredoxin oxidoreductase	NIFDH	H2O + Nitrite + 2 Oxidizedferredoxin <=> 2 H+ + Nitrate + 2 Reducedferredoxin	1.0 C00001 + 2.0 C00139 + 1.0 C00088 <=> 2 C00138 + 1 C00244	|1.7.7.2|	162.5	106.005	218.995	2	-1000	0
R00344	Pyruvate:carbon-dioxide ligase (ADP-forming)	PC	ATP + Pyruvate + HCO3- <=> ADP + Phosphate + Oxaloacetate + H+	1.0 C00002 + 1.0 C00022 + 1.0 C00288 <=> 1 C00008 + 1 C00009 + 1 C00036	|6.4.1.1|	-5.6	-62.0953	50.8953	1	-1000	1000
R00224	Pyruvate carboxy-lyase	PDC	Pyruvate + H+ <=> CO2 + AALD	1.0 C00022 <=> 1 C00011 + 1 C00084	|4.1.1.1|	-8.9	-56.2559	0.239464	0	0	1000
R03119	propane-1,3-diol:NAD+ 1-oxidoreductase	PDODH	NAD + 1,3-Propanediol <=> NADH + H+ + 3-Hydroxypropanal	1.0 C00003 + 1.0 C02457 <=> 1 C00004 + 1 C00080 + 1 C00969	|1.1.1.202|	20.4	-17.2636	58.0636	1	-1000	1000
R01196	pyruvate:ferredoxin 2-oxidoreductase (CoA-acetylating)	PFOR	2 Reduced ferredoxin + Acetyl-CoA + CO2 + 2 H+ <=> 2 Oxidized ferredoxin + Pyruvate + CoA	2.0 C00138 + 2.0 C00080 + 1.0 C00011 + 1.0 C00024 <=> 2 C00139 + 1 C00010 + 1 C00022	1.2.7.1	4.6	-70.7271	79.9271	1	-1000	1000
R01513	3-Phospho-D-glycerate:NAD+ 2-oxidoreductase	PGCD	NAD + 3-Phosphoglycerate <=> NADH + H+ + 3-Phosphonooxypyruvate	1.0 C00003 + 1.0 C00197 <=> 1 C00004 + 1 C00080 + 1 C03232	1.1.1.95	17.8	-19.8636	55.4636	1	-1000	1000
R00771	Glucose-6-phosphate isomerase	PGI	D-Glucose 6-phosphate <=> D-Fructose 6-phosphate	1.0 C00092 <=> 1 C00085		-0.2	-19.0318	18.6318	1	-1000	1000
R01512	ATP:3-phospho-D-glycerate 1-phosphotransferase	PGK	ATP + H+ + 3-Phosphoglycerate <=> ADP + 1,3-Bisphospho-D-glycerate	1.0 C00002 + 1.0 C00197 <=> 1 C00008 + 1 C00236	2.7.2.3	8.3	-29.3636	45.9636	1	-1000	1000
R01518	2-Phospho-D-glycerate 2,3-phosphomutase	PGM	2-Phospho-D-glycerate <=> 3-Phosphoglycerate	1.0 C00631 <=> 1 C00197	5.4.2.1|5.4.2.4	-7.2	-26.0318	11.6318	1	-1000	1000
R05339	6-Phospho-3-hexulo isomerase	PHI	D-arabino-6-Phospho-hex-3-ulose <=> Neuberg ester	1.0 C06019 <=> 1 C00085	|5.-.-.-|	-4.6	-23.4318	14.2318	1	-1000	1000
R00341	ATP:oxaloacetate carboxy-lyase (transphosphorylating)	PPC	ATP + Oxaloacetate + H+ <=> ADP + CO2 + PEP	1.0 C00002 + 1.0 C00036 <=> 1 C00008 + 1 C00011 + 1 C00074	4.1.1.49	13.5	-52.6877	41.4712	0	0	1000
R00199	ATP:pyruvate,water phosphotransferase	PPS	H2O + ATP + Pyruvate <=> Phosphate + AMP + PEP + H+	1.0 C00001 + 1.0 C00002 + 1.0 C00022 <=> 1 C00009 + 1 C00020 + 1 C00074	2.7.9.2	1.4	-64.7877	29.3712	0	0	1000
R06836	ATP:ribose-1,5-bisphosphate phosphotransferase	PRPPS	ATP + Ribose 1,5-bisphosphate <=> ADP + PRPP	1.0 C00002 + 1.0 C01151 <=> 1 C00008 + 1 C00119	|2.7.4.23|	-0.1	-37.7636	37.5636	1	-1000	1000
R04173	3-Phosphoserine:2-oxoglutarate aminotransferase	PSERT	2-Oxoglutarate + phosphoserine <=> GLU + 3-Phosphonooxypyruvate	1.0 C00026 + 1.0 C01005 <=> 1 C00025 + 1 C03232	2.6.1.52	-1	-38.6636	36.6636	1	-1000	1000
R00582	L-O-Phosphoserine phosphohydrolase	PSP	H2O + phosphoserine <=> Phosphate + Serine + H+	1.0 C00001 + 1.0 C01005 <=> 1 C00009 + 1 C00065	3.1.3.3	-13.2	-60.5559	-4.06054	0	0	1000
R01050	ATP:D-ribose-5-phosphate 1-phosphotransferase	R5PPT	ATP + Ribose 5-phosphate <=> ADP + Ribose 1,5-bisphosphate	1.0 C00002 + 1.0 C00117 <=> 1 C00008 + 1 C01151	|2.7.1.18|	-11.8	-49.4636	25.8636	1	-1000	1000
R01081	D-Ribose ketol-isomerase	RIBI	D-Ribose <=> D-Ribulose	1.0 C00121 <=> 1 C00309	|5.3.1.20|	-0.1	-18.9318	18.7318	1	-1000	1000
R01529	D-Ribulose-5-phosphate 3-epimerase	RPE	D-Ribulose5-phosphate <=> D-Xylulose5-phosphate	1.0 C00199 <=> 1 C00231	5.1.3.1	0	-18.8318	18.8318	1	-1000	1000
R01056	D-Ribose-5-phosphate ketol-isomerase	RPI	Ribose 5-phosphate <=> D-Ribulose5-phosphate	1.0 C00117 <=> 1 C00199	5.3.1.6	2.3	-16.5318	21.1318	1	-1000	1000
R01526	ATP:D-ribulose 5-phosphotransferase	RUBK	ATP + D-Ribulose <=> ADP + D-Ribulose5-phosphate	1.0 C00002 + 1.0 C00309 <=> 1 C00008 + 1 C00199	|2.7.1.16|2.7.1.47|	-12.6	-50.2636	25.0636	0	0	1000
R01875	Thiosulfate:thiol sulfurtransferase	S2O3Da	2 GSH + H+ + H2S2O3 <=> HSO3- + GSSG + H2S	2.0 C00051 + 1.0 C00320 <=> 1 C00094 + 1 C00127 + 1 C00283	|2.8.1.3|	1000000	0	0	1	-1000	1000
R03105	3-Mercaptopyruvate:cyanide sulfurtransferase	S2O3Db	HSO3- + Mercaptopyruvate <=> Pyruvate + H+ + H2S2O3	1.0 C00094 + 1.0 C00957 <=> 1 C00022 + 1 C00320	|2.8.1.2|	1000000	0	0	1	-1000	1000
R01845	Sedoheptulose 1,7-bisphosphate 1-phosphohydrolase	SBPH	H2O + D-Sedoheptulose 1,7-bisphosphate <=> Phosphate + H+ + Sedoheptulose7-phosphate	1.0 C00001 + 1.0 C00447 <=> 1 C00009 + 1 C05382	|3.1.3.11|3.1.3.37|	-8.5	-55.8559	0.639464	0	0	1000
R01829	Sedoheptulose 1,7-bisphosphate D-glyceraldehyde-3-phosphate-lyase	SBPL	D-Sedoheptulose 1,7-bisphosphate <=> Glycerone phosphate + D-Erythrose4-phosphate	1.0 C00447 <=> 1 C00111 + 1 C00279	|4.1.2.13|	21.5	-25.8559	30.6395	1	-1000	1000
R00588	L-Serine:glyoxylate aminotransferase	SERAT	Glyoxylate + Serine <=> Gly + Hydroxypyruvate	1.0 C00048 + 1.0 C00065 <=> 1 C00037 + 1 C00168	|2.6.1.45|	-9.8	-47.4636	27.8636	1	-1000	1000
R09280	Succinate-semialdehyde:NADP+ oxidoreductase (CoA-acylating)	SUCADH	Succinyl-CoA + NADPH + H+ <=> Succinate semialdehyde + NADP+ + CoA	1.0 C00005 + 1.0 C00080 + 1.0 C00091 <=> 1 C00006 + 1 C00010 + 1 C00232		24.6	-41.5877	52.5712	1	-1000	1000
R00410	Succinyl-CoA:3-oxo-acid CoA-transferase	SUCTR	Succinyl-CoA + Acetoacetate <=> Succinate + Acetoacetyl-CoA	1.0 C00091 + 1.0 C00164 <=> 1 C00042 + 1 C00332	|2.8.3.5|	3.6	-34.0636	41.2636	1	-1000	1000
R08575	Transaldolase	TALA	Sedoheptulose 7-phosphate + D-Glyceraldehyde 3-phosphate <=> D-Erythrose 4-phosphate + D-Fructose 6-phosphate	1.0 C00118 + 1.0 C05382 <=> 1 C00085 + 1 C00279		-4.6	-42.2636	33.0636	1	-1000	1000
R00112	NADPH:NAD+ oxidoreductase (B-specific)	THD	NAD + TPNH <=> NADH + TPN	1.0 C00003 + 1.0 C00005 <=> 1 C00004 + 1 C00006	1.6.1.1|1.6.1.2	1.7	-35.9636	39.3636	1	-1000	1000
R02289	rxn06149	THFMT	Corrinoid + 5-Methyltetrahydrofolate <=> Methylcorrinoid + Tetrahydrofolate	1.0 C00440 + 1.0 C06021 + 1.0 C00080 <=> 1 C06020 + 1 C00101		1000000	0	0	1	-1000	1000
R01641	Sedoheptulose-7-phosphate:D-glyceraldehyde-3-phosphate	TKT1	Glyceraldehyde3-phosphate + Sedoheptulose7-phosphate <=> Ribose 5-phosphate + D-Xylulose5-phosphate	1.0 C00118 + 1.0 C05382 <=> 1 C00117 + 1 C00231	2.2.1.1	-5	-42.6636	32.6636	1	-1000	1000
R01067	Transketolase	TKT2	D-Fructose 6-phosphate + D-Glyceraldehyde 3-phosphate <=> D-Erythrose 4-phosphate + D-Xylulose 5-phosphate	1.0 C00085 + 1.0 C00118 <=> 1 C00231 + 1 C00279		4.7	-32.9636	42.3636	1	-1000	1000
R02512	Trimethylamine-N-oxide formaldehyde-lyase	TMFL	H+ + (CH3)3NO <=> Methanal + (CH3)2NH	1.0 C01104 <=> 1 C00067 + 1 C00543	|4.1.2.32|	1000000	0	0	1	-1000	1000
R09124	Trimethylamine:coenzyme M methyltransferase	TMMT		1.0 C00565 + 1.0 C03576 <=> 1 C00543 + 1 C03920		-23.5	-61.1636	14.1636	1	-1000	1000
R02559	NADH:trimethylamine-N-oxide oxidoreductase	TMR	H2O + NAD + (CH3)3N <=> NADH + 2 H+ + (CH3)3NO	1.0 C00001 + 1.0 C00003 + 1.0 C00565 <=> 1 C00004 + 2 C00080 + 1 C01104	|1.6.6.9|	1000000	0	0	1	-1000	1000
R01015	D-Glyceraldehyde-3-phosphate ketol-isomerase	TPI	Glyceraldehyde3-phosphate <=> Glycerone phosphate	1.0 C00118 <=> 1 C00111	5.3.1.1	-2.7	-21.5318	16.1318	1	-1000	1000
R01902	ATP:L-rhamnulose 1-phosphotransferase	X1PT	ATP + L-Xylulose <=> ADP + L-Xylulose 1-phosphate	1.0 C00002 + 1.0 C00312 <=> 1 C00008 + 1 C06441	|2.7.1.5|	-14.9	-52.5636	22.7636	0	0	1000
R01639	ATP:D-xylulose 5-phosphotransferase	X5PT	ATP + D-Xylulose <=> ADP + D-Xylulose5-phosphate	1.0 C00002 + 1.0 C00310 <=> 1 C00008 + 1 C00231	2.7.1.17	-12.6	-50.2636	25.0636	0	0	1000
R02143	Xanthosine ribohydrolase	XANH	H2O + Xanthosine <=> D-Ribose + XAN	1.0 C00001 + 1.0 C01762 <=> 1 C00121 + 1 C00385	|3.2.2.1|3.2.2.8|	-8.7	-56.0559	0.439464	0	0	1000
R02719	Xanthosine 5'-phosphate phosphohydrolase	XMPH	H2O + XMP <=> Phosphate + H+ + Xanthosine	1.0 C00001 + 1.0 C00655 <=> 1 C00009 + 1 C01762	3.1.3.5|3.1.3.5)	-13.3	-60.6559	-4.16054	0	0	1000
R02142	XMP:pyrophosphate phosphoribosyltransferase	XMPS	PPi + XMP <=> PRPP + XAN	1.0 C00013 + 1.0 C00655 <=> 1 C00119 + 1 C00385	2.4.2.22|2.4.2.8	15.2	-22.4636	52.8636	1	-1000	1000
R01621	D-Xylulose 5-phosphate D-glyceraldehyde-3-phosphate-lyase	XPK	Phosphate + H+ + D-Xylulose5-phosphate <=> H2O + Glyceraldehyde3-phosphate + Acetylphosphate	1.0 C00009 + 1.0 C00231 <=> 1 C00001 + 1 C00118 + 1 C00227	|4.1.2.9|	-49.9	-87.5636	-12.2364	0	0	1000
R00004	Pyrophosphate phosphohydrolase		H2O + PPi <=> 2 Phosphate + 2 H+	1.0 C00001 + 1.0 C00013 <=> 2 C00009	3.6.1.1	-20.8	-68.1559	-11.6605	0	0	1000
R00005	Urea-1-carboxylate amidohydrolase		H2O + 3 H+ + Allophanate <=> 2 CO2 + 2 NH3	1.0 C00001 + 1.0 C01010 <=> 2 C00011 + 2 C00014	|3.5.1.54|	74.4	-30.0041	64.1548	1	-1000	1000
R00008	4-Hydroxy-4-methyl-2-oxoglutarate pyruvate-lyase		Parapyruvate <=> 2 Pyruvate	1.0 C06033 <=> 2 C00022	|4.1.3.17|	12.2	-35.1559	21.3395	3	0	0
R00009	hydrogen-peroxide:hydrogen-peroxide oxidoreductase		2 H2O2 <=> 2 H2O + O2	1.0 C00027 <=> 1 C00007	1.11.1.6	-189.9	-180.208	-161.376	0	0	1000
R00010	alpha,alpha-Trehalose glucohydrolase		H2O + TRHL <=> 2 Glucose	1.0 C00001 + 1.0 C01083 <=> 2 C00031	3.2.1.28	-14	-61.3559	-4.86054	0	0	1000
R00011	Mn(II):hydrogen-peroxide oxidoreductase		2 H2O <=> H2O2 + 2 H+	1.0 C00027 + 2.0 C00080 + 2.0 C19610 <=> 2 C00001 + 2 C19611	|1.11.1.13|	1000000	0	0	1	-1000	1000
R00012	GTP:GTP guanylyltransferase		2 GTP <=> PPi + GppppG	2.0 C00044 <=> 1 C00013 + 1 C01261	|2.7.7.45|	8.6	-29.0636	46.2636	1	-1000	1000
R00013	Glyoxylate carboxy-lyase (dimerizing)		2 Glyoxylate + H+ <=> CO2 + Tartronate semialdehyde	2.0 C00048 <=> 1 C00011 + 1 C01146	4.1.1.47	-28.2	-65.8636	9.46357	0	0	1000
R00014	pyruvate:thiamin diphosphate acetaldehydetransferase		CO2 + 2-Hydroxyethyl-ThPP <=> Pyruvate + TPP + H+	1.0 C00022 + 1.0 C00068 <=> 1 C00011 + 1 C05125	|1.2.4.1|2.2.1.6|4.1.1.1|	-37.4	-75.0636	0.263566	0	0	1000
R00015	Sucrose:sucrose 1F-beta-D-fructosyltransferase		2 SUCR <=> Glucose + 1F-beta-D-Fructosylsucrose	2.0 C00089 <=> 1 C00031 + 1 C03661	|2.4.1.99|	-7.8	-45.4636	29.8636	1	-1000	1000
R00018	Putrescine:putrescine 4-aminobutyltransferase (ammonia-forming)		2 PUTR <=> NH3 + Homospermidine	2.0 C00134 <=> 1 C00014 + 1 C06366	|2.5.1.44|	-4	-41.6636	33.6636	1	-1000	1000
R00019	Reduced ferredoxin:H+ oxidoreductase		2 H+ + 2 Reducedferredoxin <=> 2 Oxidizedferredoxin + H2	2.0 C00138 + 2.0 C00080 <=> 1 C00282 + 2 C00139	|1.12.7.2|	15.8	-21.8636	53.4636	1	-1000	1000
R00022	Hexosaminidase		H2O + Chitobiose <=> 2 GlcNAc	1.0 C00001 + 1.0 C01674 <=> 2 C00140	|3.2.1.52|	-14	-61.3559	-4.86054	0	0	1000
R00023	NADH:hyponitrite oxidoreductase		2 NAD + 2 Hydroxylamine <=> 2 NADH + 2 H+ + Hyponitrite	2.0 C00003 + 2.0 C00192 <=> 2 C00004 + 2 C00080 + 1 C01818	|1.7.1.5|	1000000	0	0	1	-1000	1000
R00024	D-Ribulose 1,5-bisphosphate carboxy-lyase (dimerizing)		H2O + CO2 + D-Ribulose 1,5-bisphosphate <=> 2 H+ + 2 3-Phosphoglycerate	1.0 C00001 + 1.0 C00011 + 1.0 C01182 <=> 2 C00197	|4.1.1.39|	-34.8	-72.4636	2.86357	0	0	1000
R00025	ethylnitronate:oxygen 2-oxidoreductase (nitrite-forming)		Ethylnitronate + Oxygen + Reduced FMN <=> Acetaldehyde + Nitrite + FMN + H2O	1.0 C00007 + 1.0 C01847 + 1.0 C18091 <=> 1 C00001 + 1 C00061 + 1 C00084 + 1 C00088	1.13.12.16	1000000	0	0	1	-1000	1000
R00026	beta-D-Glucoside glucohydrolase		H2O + CELB <=> 2 beta-D-Glucose	1.0 C00001 + 1.0 C00185 <=> 2 C00221	|3.2.1.21|	-14	-61.3559	-4.86054	0	0	1000
R00027	2-Hydroxy-1,2-diphenylethanone benzaldehyde-lyase		Benzoin <=> 2 Benzaldehyde	1.0 C01408 <=> 2 C00261	|4.1.2.38|	19.3	-28.0559	28.4395	1	-1000	1000
R00028	alpha-D-Glucoside glucohydrolase		H2O + Maltose <=> 2 Glucose	1.0 C00001 + 1.0 C00208 <=> 2 C00267	|3.2.1.20|	-14	-61.3559	-4.86054	0	0	1000
R00031	1,2-Benzenediol:oxygen oxidoreductase		O2 + 2 Tyrosine <=> 2 L-Dopa	1.0 C00007 + 1.0 C00082 <=> 1 C00355	|1.10.3.1|	-340.7	-359.532	-321.868	3	0	0
R00032	beta-Carotene:oxygen 15,15'-oxidoreductase (bond-cleaving)		O2 + beta-Carotene <=> 2 Retinal	1.0 C00007 + 1.0 C02094 <=> 2 C00376	|1.14.99.36|	-360	-407.356	-350.861	0	0	1000
R00033	Thiamin:oxygen 5-oxidoreductase		O2 + THI <=> H2O2 + Thiamine aldehyde	1.0 C00007 + 1.0 C00378 <=> 1 C00027 + 1 C05856	|1.1.3.23|	-109.4	-156.756	-100.261	3	0	0
R00036	5-Aminolevulinate hydro-lyase(adding 5-aminolevulinate and		2 5-Aminolevulinate <=> 2 H2O + H+ + Porphobilinogen	2.0 C00430 <=> 2 C00001 + 1 C00931	4.2.1.24	-249.4	-258.539	-202.044	0	0	1000
R00038	4-Hydroxy-3-hexanone propanal-lyase		2 Propanal <=> Propioin	2.0 C00479 <=> 1 C02948	|4.1.2.35|	-19.3	-28.4395	28.0559	1	-1000	1000
R00039	raffinose:raffinose 1F-alpha-D-galactosyltransferase		2 Raffinose <=> Lychnose + Sucrose	2.0 C00492 <=> 1 C00089 + 1 C08242	2.4.1.166	0	-37.6636	37.6636	1	-1000	1000
R00042	4-Hydroxyphenylpyruvate:oxygen oxidoreductase (decarboxylating)		O2 + 2 4-Hydroxyphenylpyruvate <=> 2 CO2 + 2 4-Hydroxyphenylacetate	1.0 C00007 + 1.0 C01179 <=> 1 C00011 + 1 C00642	|1.2.3.13|1.2.3.-|	-557.8	-605.156	-548.661	3	0	0
R00043	1,2-Bis(4-hydroxy-3-methoxyphenyl)ethylene:oxygen oxidoreductase		O2 + 1,2-Bis(4-hydroxy-3-methoxyphenyl)ethylene <=> 2 Vanillin	1.0 C00007 + 1.0 C04547 <=> 2 C00755	|1.13.11.43|	-361.2	-408.556	-352.061	0	0	1000
R00044	Columbamine:oxygen oxidoreductase (cyclizing)		O2 + 2 Columbamine <=> 2 H2O + 2 Berberine	1.0 C00007 + 1.0 C01795 <=> 1 C00001 + 1 C00757	|1.21.3.2|	-247.6	-266.432	-228.768	3	0	0
R00045	1,2-Benzenediol:oxygen oxidoreductase		O2 + 2 L-Dopa <=> 2 H2O + 2 Dopaquinone	1.0 C00007 + 1.0 C00355 <=> 1 C00001 + 1 C00822	|1.10.3.1|	-257.8	-276.632	-238.968	0	0	1000
R00047	6-hydroxynicotinate,hydrogen-donor:oxygen oxidoreductase(3-hydroxylating, decarboxylating)		Oxygen + 6-Hydroxynicotinate + Reduced acceptor <=> 2,5-Dihydroxypyridine + CO2 + Acceptor + H2O	6.0 C00007 + 1.0 C00030 + 2.0 C01020 <=> 2 C00001 + 4 C00011 + 1 C00028 + 1 C01059	1.14.99.-	1000000	0	0	3	0	0
R00048	(R)-3-((R)-3-Hydroxybutanoyloxy)-butanoate hydroxybutanoylhydrolase		H2O + (R)-3-((R)-3-Hydroxybutanoyloxy)butanoate <=> H+ + 2 (R)-3-Hydroxybutanoate	1.0 C00001 + 1.0 C04546 <=> 2 C01089	|3.1.1.22|	-15.4	-62.7559	-6.26054	0	0	1000
R00049	1-O-Galloyl-beta-D-glucose:1-O-galloyl-beta-D-glucose		2 beta-Glucogallin <=> Glucose + 1-O,6-O-Digalloyl-beta-D-glucose	2.0 C01158 <=> 1 C00031 + 1 C04101	|2.3.1.90|	-7.8	-45.4636	29.8636	1	-1000	1000
R00053	Tannin acylhydrolase		H2O + Digallate <=> H+ + 2 Gallate	1.0 C00001 + 1.0 C01572 <=> 2 C01424	|3.1.1.20|	2	-45.3559	11.1395	1	-1000	1000
R00054	Orsellinate-depside hydrolase		H2O + Lecanoric acid <=> H+ + 2 Orsellinate	1.0 C00001 + 1.0 C02868 <=> 2 C01839	|3.1.1.40|	1.7	-45.6559	10.8395	1	-1000	1000
R00055	Nucleoside:oxygen 5'-oxidoreductase		O2 + 2 Inosine <=> 2 H2O + 2 5'-Oxoinosine	1.0 C00007 + 2.0 C00294 <=> 2 C00001 + 2 C01993	|1.1.3.28|	-408.8	-446.464	-371.136	0	0	1000
R00058	1,2-Benzenediol:oxygen oxidoreductase		O2 + 2 Catechol <=> 2 H2O + 2 1,2-Benzoquinone	1.0 C00007 + 1.0 C00090 <=> 1 C00001 + 1 C02351	|1.10.3.1|	-306.3	-325.132	-287.468	0	0	1000
R00059	N-(6-Aminohexanoyl)-6-aminohexanoate amidohydrolase		H2O + N-(6-Aminohexanoyl)-6-aminohexanoate <=> 2 Epsilcapramine	1.0 C00001 + 1.0 C01255 <=> 2 C02378	|3.5.1.46|	-4.1	-51.4559	5.03946	0	0	1000
R00060	Sulochrin:oxygen oxidoreductase (cyclizing, (+)-specific)		O2 + 2 Sulochrin <=> 2 H2O + 2 (+)-Bisdechlorogeodin	1.0 C00007 + 1.0 C00495 <=> 1 C00001 + 1 C03036	|1.21.3.4|	69.5	50.6682	88.3318	2	-1000	0
R00061	Sulochrin:oxygen oxidoreductase (cyclizing, (-)-specific)		O2 + 2 Sulochrin <=> 2 H2O + 2 (-)-Bisdechlorogeodin	1.0 C00007 + 1.0 C00495 <=> 1 C00001 + 1 C03040	|1.21.3.5|	69.5	50.6682	88.3318	2	-1000	0
R00062	Bilirubin-glucuronoside:bilirubin-glucuronoside		2 Bilirubin-glucuronoside <=> Bilirubin + Bilirubin-bisglucuronoside	2.0 C03374 <=> 1 C00486 + 1 C05787	|2.4.1.95|	-0.1	-37.7636	37.5636	1	-1000	1000
R00063	1-O-(4-Hydroxy-3,5-dimethoxycinnamoyl)-beta-D-glucoside:1-O-(4-		2 1-O-Sinapoyl-beta-D-glucose <=> Glucose + 1,2-Bis-O-sinapoyl-beta-D-glucoside	2.0 C01175 <=> 1 C00031 + 1 C04275	|2.3.1.103|	0	-37.6636	37.6636	1	-1000	1000
R00066	6,7-Dimethyl-8-(1-D-ribityl)lumazine:6,7-dimethyl-8-(1-D-ribityl)		2 6-7-Dimethyl-8--1-D-ribityllumazine <=> RIBF + 4--1-D-Ribitylamino-5-aminouracil	1.0 C04332 <=> 1 C00255 + 1 C04732	2.5.1.9	50.4	3.04412	59.5395	2	-1000	0
R00068	L-Ascorbate:oxygen oxidoreductase		O2 + 2 Ascorbate + 2 H+ <=> 2 H2O + 2 Dehydroascorbate	1.0 C00007 + 2.0 C00072 <=> 2 C00001 + 2 C05422	|1.10.3.3|	-445.6	-483.264	-407.936	0	0	1000
R00069	4-imidazolone-5-propanoate:oxygen oxidoreductase		Hydantoin-5-propionate + H2O2 <=> 4-Imidazolone-5-propanoate + Oxygen + H2O	1.0 C00027 + 1.0 C05565 <=> 1 C00001 + 1 C00007 + 1 C03680	1.14.13.- 1.17.3.2	93.7	84.5605	141.056	2	-1000	0
R00070	rxn00051		O2 + 2 D-Urobilinogen <=> 2 H2O + 2 D-Urobilin	1.0 C00007 + 1.0 C05791 <=> 1 C00001 + 1 C05795		1000000	0	0	1	-1000	1000
R00072	Thiamin:oxygen 5-oxidoreductase		H2O + O2 + Thiamine aldehyde <=> H2O2 + H+ + Thiamin acetic acid	1.0 C00001 + 1.0 C00007 + 1.0 C05856 <=> 1 C00027 + 1 C02892	|1.1.3.23|	-173.7	-221.056	-164.561	3	0	0
R00075	S-adenosyl-L-methionine:S-adenosyl-L-methionine		3 SAM <=> 4 H+ + 3 MTA + Nicotianamine	3.0 C00019 <=> 3 C00170 + 1 C05324	|2.5.1.43|	1000000	0	0	1	-1000	1000
R00078	Fe(II):oxygen oxidoreductase		O2 + 4 H+ + 4 Fe2+ <=> 2 H2O + 4 fe3	1.0 C00007 + 4.0 C00080 + 4.0 C14818 <=> 2 C00001 + 4 C14819	|1.16.3.1|	1000000	0	0	1	-1000	1000
R00080	Catechol:oxygen oxidoreductase (dimerizing)		3 O2 + 4 Catechol <=> 6 H2O + 2 Dibenzo[1,4]dioxin-2,3-dione	1.0 C00007 + 2.0 C00090 <=> 3 C00001 + 1 C03861	|1.1.3.14|	1000000	0	0	1	-1000	1000
R00083	Benzenediol:oxygen oxidoreductase		Oxygen + 4 Benzenediol <=> 4 Semiquinone + 2 H2O	1.0 C00007 + 2.0 C01785 <=> 1 C00001 + 2 C05309	1.10.3.2	1000000	0	0	1	-1000	1000
R00084	Porphobilinogen ammonia-lyase (polymerizing)		H2O + 4 Porphobilinogen <=> 4 NH3 + Hydroxymethylbilane	1.0 C00001 + 4.0 C00931 <=> 4 C00014 + 1 C01024	2.5.1.61|4.3.1.8	-166	-269.851	-100.365	0	0	1000
R00085	ATP diphosphohydrolase		2 H2O + ATP <=> 2 Phosphate + AMP + 2 H+	2.0 C00001 + 1.0 C00002 <=> 2 C00009 + 1 C00020	|3.6.1.5|	-58.2	-134.08	-58.7529	0	0	1000
R00086	ATP phosphohydrolase (protein-secreting)		H2O + ATP <=> ADP + Phosphate + H+	1.0 C00001 + 1.0 C00002 <=> 1 C00008 + 1 C00009	|3.6.1.3|3.6.1.5|3.6.1.8|3.6.1.15|3.6.3.1|3.6.3.2|3.6.3.3|3.6.3.4|3.6.3.5|3.6.3.6|3.6.3.7|3.6.3.8|3.6.3.9|3.6.3.10|3.6.3.11|3.6.3.12|3.6.3.14|3.6.3.15|3.6.3.16|3.6.3.17|3.6.3.18|3.6.3.19|3.6.3.20|3.6.3.21|3.6.3.22|3.6.3.23|3.6.3.24|3.6.3.25|3.6.3.26|3.6.3.27|3.6.3.28|3.6.3.29|3.6.3.30|3.6.3.31|3.6.3.32|3.6.3.33|3.6.3.34|3.6.3.35|3.6.3.36|3.6.3.37|3.6.3.38|3.6.3.39|3.6.3.40|3.6.3.41|3.6.3.42|3.6.3…	-28.3	-75.6559	-19.1605	0	0	1000
R00087	ATP pyrophosphohydrolase		H2O + ATP <=> PPi + AMP	1.0 C00001 + 1.0 C00002 <=> 1 C00013 + 1 C00020	|3.6.1.8|	-37.4	-84.7559	-28.2605	3	0	0
R00088	ATP aminohydrolase		H2O + ATP + H+ <=> NH3 + ITP	1.0 C00001 + 1.0 C00002 <=> 1 C00014 + 1 C00081	|3.5.4.18|	-25.6	-72.9559	-16.4605	0	0	1000
R00089	ATP pyrophosphate-lyase (cyclizing)		ATP <=> PPi + cAMP	1.0 C00002 <=> 1 C00013 + 1 C00575	4.6.1.1	11.4	-35.9559	20.5395	0	0	1000
R00090	NADH:hydrogen-peroxide oxidoreductase		NADH + H2O2 + H+ <=> 2 H2O + NAD	1.0 C00004 + 1.0 C00027 + 1.0 C00080 <=> 2 C00001 + 1 C00003	|1.11.1.1|	-319.8	-328.939	-272.444	3	0	0
R00091	CoA:NAD+ oxidoreductase		NAD + 2 CoA <=> NADH + H+ + CoA-disulfide	1.0 C00003 + 2.0 C00010 <=> 1 C00004 + 1 C00080 + 1 C02015	|1.8.1.14|	-16.2	-44.1712	49.9877	1	-1000	1000
R00093	L-glutamate:NAD+ oxidoreductase (transaminating)		NAD + 2 GLU <=> NADH + 2-Oxoglutarate + L-Glutamine + H+	1.0 C00003 + 2.0 C00025 <=> 1 C00004 + 1 C00026 + 1 C00064 + 1 C00080	|1.4.1.14|	50.5	-5.99535	106.995	2	-1000	0
R00094	glutathione:NAD+ oxidoreductase		NAD + 2 GSH <=> NADH + H+ + GSSG	1.0 C00003 + 2.0 C00051 <=> 1 C00004 + 1 C00080 + 1 C00127	|1.8.1.7|	10	-17.9712	76.1877	1	-1000	1000
R00095	NADH:monodehydroascorbate oxidoreductase		NAD + 2 Ascorbate <=> NADH + 3 H+ + 2 Ascorbate radical	1.0 C00003 + 1.0 C00072 <=> 1 C00004 + 1 C01041	|1.6.5.4|	60.5	22.8364	98.1636	2	-1000	0
R00097	NADH:cob(III)alamine oxidoreductase		2 H2O + NAD + 2 Vitamin B12r <=> NADH + H+ + 2 Aquacobalamin	2.0 C00001 + 1.0 C00003 + 2.0 C00541 <=> 1 C00004 + 2 C00992	|1.16.1.3|	1000000	0	0	1	-1000	1000
R00099	NADH:cob(II)alamin oxidoreductase		NAD + H+ + 2 Cbl <=> NADH + 2 Vitamin B12r	1.0 C00003 + 1.0 C00853 <=> 1 C00004 + 2 C00541	|1.16.1.4|	1000000	0	0	1	-1000	1000
R00101	NADH:ferrileghemoglobin oxidoreductase		NADH + H+ + 2 Ferrileghemoglobin <=> NAD + 2 Ferroleghemoglobin	1.0 C00004 + 1.0 C02683 <=> 1 C00003 + 1 C02685	|1.6.2.6|	1000000	0	0	3	0	0
R00102	NAD+ glycohydrolase		NAD+ + H2O <=> Nicotinamide + ADP-ribose	1.0 C00001 + 1.0 C00003 <=> 1 C00153 + 1 C00301	3.2.2.5 3.2.2.6	-2285.5	-2332.86	-2276.36	0	0	1000
R00103	NAD+ phosphohydrolase		H2O + NAD <=> AMP + NMN	1.0 C00001 + 1.0 C00003 <=> 1 C00020 + 1 C00455	3.6.1.22|3.6.1.9	-2294.7	-2342.06	-2285.56	0	0	1000
R00104	ATP:NAD+ 2'-phosphotransferase		ATP + NAD <=> TPN + ADP	1.0 C00002 + 1.0 C00003 <=> 1 C00006 + 1 C00008	2.7.1.23	862.1	824.436	899.764	2	-1000	0
R00105	ATP:NADH 2'-phosphotransferase		ATP + NADH <=> TPNH + ADP	1.0 C00002 + 1.0 C00004 <=> 1 C00005 + 1 C00008	|2.7.1.86|	860.4	822.736	898.064	2	-1000	0
R00106	NADPH:ferricytochrome oxidoreductase		TPNH + 2 Ferricytochrome <=> TPN + H+ + 2 Ferrocytochrome	1.0 C00005 <=> 1 C00006	|1.6.2.4|	1000000	0	0	1	-1000	1000
R00107	NADPH:aquacob(III)alamin oxidoreductase		TPNH + H+ + 2 Aquacobalamin <=> 2 H2O + TPN + 2 Vitamin B12r	1.0 C00005 + 2.0 C00992 <=> 2 C00001 + 1 C00006 + 2 C00541	|1.16.1.5|	1000000	0	0	1	-1000	1000
R00109	NADPH:ferrileghemoglobin oxidoreductase		TPNH + H+ + 2 Ferrileghemoglobin <=> TPN + 2 Ferroleghemoglobin	1.0 C00005 + 2.0 C02683 <=> 1 C00006 + 1 C00080 + 2 C02685	|1.6.2.6|	1000000	0	0	3	0	0
R00111	N-(omega)-Hydroxyarginine,NADPH:oxygen oxidoreductase(nitric-oxide-forming)		NADPH + 2 N-(omega)-Hydroxyarginine + 2 Oxygen + H+ <=> NADP+ + 2 Nitric oxide + 2 L-Citrulline + 2 H2O	1.0 C00005 + 1.0 C00007 + 1.0 C05933 <=> 1 C00001 + 1 C00006 + 1 C00327 + 1 C00533	1.14.13.39	1000000	0	0	1	-1000	1000
R00113	NADPH:hydrogen-peroxide oxidoreductase		TPNH + H2O2 + H+ <=> 2 H2O + TPN	1.0 C00005 + 1.0 C00027 + 1.0 C00080 <=> 2 C00001 + 1 C00006	|1.11.1.2|	-318.1	-327.239	-270.744	0	0	1000
R00114	L-Glutamate:NADP+ oxidoreductase (transaminating)		TPN + 2 GLU <=> TPNH + 2-Oxoglutarate + L-Glutamine + H+	1.0 C00006 + 2.0 C00025 <=> 1 C00005 + 1 C00026 + 1 C00064 + 1 C00080	1.4.1.13	48.8	-7.69535	105.295	2	-1000	0
R00115	glutathione:NADP+ oxidoreductase		TPN + 2 GSH <=> TPNH + H+ + GSSG	1.0 C00006 + 2.0 C00051 <=> 1 C00005 + 1 C00080 + 1 C00127	1.6.4.2|1.8.1.7	8.3	-19.6712	74.4877	1	-1000	1000
R00118	NADP phosphatase		H2O + TPN <=> NAD + Phosphate + H+	1.0 C00001 + 1.0 C00006 <=> 1 C00003 + 1 C00009	|3.1.3.-|	-890.4	-937.756	-881.261	0	0	1000
R00119	NADP+ glycohydrolase		H2O + TPN <=> H+ + NICO + ADPribose 2'-phosphate	1.0 C00001 + 1.0 C00006 <=> 1 C00153 + 1 C03246	|3.2.2.5|3.2.2.6|	-3159.5	-3206.86	-3150.36	0	0	1000
R00120	Glutathione:oxygen oxidoreductase		O2 + 2 GSH <=> H2O2 + GSSG	1.0 C00007 + 2.0 C00051 <=> 1 C00027 + 1 C00127	|1.8.3.3|1.8.4.1|1.8.4.4|	-119.9	-157.564	-82.2364	0	0	1000
R00122	ATP pyrophosphohydrolase		H2O + ADP <=> Phosphate + AMP + H+	1.0 C00001 + 1.0 C00008 <=> 1 C00009 + 1 C00020	|3.6.1.5|	-30	-77.3559	-20.8605	0	0	1000
R00123	ADP aminohydrolase		H2O + ADP + H+ <=> NH3 + IDP	1.0 C00001 + 1.0 C00008 <=> 1 C00014 + 1 C00104	|3.5.4.7|	-25.5	-72.8559	-16.3605	0	0	1000
R00125	P1,P4-Bis(5'-nucleosyl)-tetraphosphate nucleotidebisphosphohydrolase		H2O + AppppA <=> 2 ADP	1.0 C00001 + 1.0 C01260 <=> 2 C00008	3.6.1.41	-44.4	-91.7559	-35.2605	0	0	1000
R00126	ADP:ATP adenylyltransferase		ATP + ADP <=> Phosphate + H+ + AppppA	1.0 C00002 + 1.0 C00008 <=> 1 C00009 + 1 C01260	|2.7.7.53|	16.1	-21.5636	53.7636	0	0	1000
R00127	ATP:AMP phosphotransferase		ATP + AMP <=> 2 ADP	1.0 C00002 + 1.0 C00020 <=> 2 C00008	2.7.4.3	1.7	-35.9636	39.3636	1	-1000	1000
R00128	Adenosine-tetraphosphate phosphohydrolase		H2O + Adenosine tetraphosphate <=> ATP + Phosphate + H+	1.0 C00001 + 1.0 C03483 <=> 1 C00002 + 1 C00009	|3.6.1.14|	-36.2	-83.5559	-27.0605	0	0	1000
R00129	(6S)-beta-6-Hydroxy-1,4,5,6-tetrahydronicotinamide-adenine-		ATP + (6S)-6-beta-Hydroxy-1,4,5,6-tetrahydronicotinamide-adenine dinucleotide <=> NADH + ADP + Phosphate + H+	1.0 C00002 + 1.0 C04856 <=> 1 C00004 + 1 C00008 + 1 C00009	|4.2.1.93|	2187.8	2121.61	2215.77	2	-1000	0
R00130	ATP:dephospho-CoA 3'-phosphotransferase		ATP + Dephospho-CoA <=> ADP + CoA	1.0 C00002 + 1.0 C00882 <=> 1 C00008 + 1 C00010	2.7.1.24	-11.9	-49.5636	25.7636	0	0	1000
R00131	Urea amidohydrolase		H2O + 2 H+ + Urea <=> CO2 + 2 NH3	1.0 C00001 + 1.0 C00086 <=> 1 C00011 + 2 C00014	|3.5.1.5|	-24.8	-100.68	-25.3529	0	0	1000
R00132	Carbonic acid hydro-lyase		H+ + HCO3- <=> H2O + CO2	1.0 C01353 <=> 1 C00001 + 1 C00011	|4.2.1.1|	1000000	0	0	1	-1000	1000
R00134	Formate:NADP+ oxidoreductase	FDHx	TPN + FORM <=> TPNH + CO2	1.0 C00006 + 1.0 C00058 <=> 1 C00005 + 1 C00011	|1.2.1.43|	-16.1	-53.7636	21.5636	1	-1000	1000
R00137	ATP:nicotinamide-nucleotide adenylyltransferase		ATP + NMN <=> NAD + PPi	1.0 C00002 + 1.0 C00455 <=> 1 C00003 + 1 C00013	2.7.7.1|2.7.7.18	2257.3	2219.64	2294.96	0	0	1000
R00138	Triphosphate phosphohydrolase		H2O + Triphosphate <=> Phosphate + PPi	1.0 C00001 + 1.0 C00536 <=> 1 C00009 + 1 C00013	|3.6.1.25|3.6.1.1|	1000000	0	0	1	-1000	1000
R00139	rxn00107		ATP + 2'-Deoxy-5-hydroxymethylcytidine-5'-diphosphate <=> ADP + 2'-Deoxy-5-hydroxymethylcytidine-5'-triphosphate	1.0 C00002 + 1.0 C11038 <=> 1 C00008 + 1 C11039		0	-37.6636	37.6636	1	-1000	1000
R00140	rxn00108		ADP + 2'-Deoxy-5-hydroxymethylcytidine-5'-diphosphate <=> ATP + 5-Hydroxymethyldeoxycytidylate	1.0 C00008 + 1.0 C11038 <=> 1 C00002 + 1 C03997		-1.7	-39.3636	35.9636	1	-1000	1000
R00141	ATP:ammonia phosphotransferase		ATP + NH3 <=> ADP + Phosphoramidate	1.0 C00002 + 1.0 C00014 <=> 1 C00008 + 1 C02306	2.7.3.8	-150.2	-187.864	-112.536	0	0	1000
R00143	Ammonia:(acceptor) oxidoreductase		H2O + NAD + NH3 <=> NADH + 2 H+ + Hydroxylamine	1.0 C00001 + 1.0 C00003 + 1.0 C00014 <=> 1 C00004 + 2 C00080 + 1 C00192	|1.7.1.10|1.7.99.1|	1000000	0	0	1	-1000	1000
R00149	Carbon-dioxide:ammonia ligase		H2O + 2 ATP + CO2 + NH3 <=> 2 ADP + Phosphate + 2 H+ + Carbamoylphosphate	1.0 C00001 + 2.0 C00002 + 1.0 C00011 + 1.0 C00014 <=> 2 C00008 + 1 C00009 + 1 C00169	|6.3.4.16|	-26.7	-102.027	48.6271	0	0	1000
R00150	ATP:carbamate phosphotransferase		ATP + CO2 + NH3 <=> ADP + H+ + Carbamoylphosphate	1.0 C00002 + 1.0 C00011 + 1.0 C00014 <=> 1 C00008 + 1 C00169	2.7.2.2	1.5	-26.4712	67.6877	0	0	1000
R00152	rxn00115		CO2 + NH3 <=> CN-	1.0 C00011 + 1.0 C00014 <=> 1 C00177		1000000	0	0	3	0	0
R00155	UDP diphosphohydrolase		H2O + UDP <=> Phosphate + H+ + UMP	1.0 C00001 + 1.0 C00015 <=> 1 C00009 + 1 C00105	|3.6.1.5|3.6.1.6|	-29.9	-77.2559	-20.7605	0	0	1000
R00156	ATP:nucleoside-diphosphate phosphatransferase		ATP + UDP <=> ADP + UTP	1.0 C00002 + 1.0 C00015 <=> 1 C00008 + 1 C00075	2.7.4.6	0	-37.6636	37.6636	1	-1000	1000
R00157	Uridine triphosphate:AMP phosphotransferase		AMP + UTP <=> ADP + UDP	1.0 C00020 + 1.0 C00075 <=> 1 C00008 + 1 C00015	|2.7.4.10|	1.7	-35.9636	39.3636	1	-1000	1000
R00158	ATP:nucleoside-phosphate phosphotransferase		ATP + UMP <=> ADP + UDP	1.0 C00002 + 1.0 C00105 <=> 1 C00008 + 1 C00015	|2.7.4.4|2.7.4.14|2.7.4.22|2.7.4.-|	1.7	-35.9636	39.3636	1	-1000	1000
R00159	UTP diphosphohydrolase		H2O + UTP <=> Phosphate + UDP + H+	1.0 C00001 + 1.0 C00075 <=> 1 C00009 + 1 C00015	|3.6.1.5|3.6.1.39|	-28.3	-75.6559	-19.1605	0	0	1000
R00160	FAD nucleotidohydrolase		H2O + FAD <=> AMP + FMN	1.0 C00001 + 1.0 C00016 <=> 1 C00020 + 1 C00061	|3.6.1.9|3.6.1.18|	-997.5	-1044.86	-988.361	0	0	1000
R00161	ATP:FMN adenylyltransferase		ATP + FMN <=> PPi + FAD	1.0 C00002 + 1.0 C00061 <=> 1 C00013 + 1 C00016	2.7.7.2	960.1	922.436	997.764	0	0	1000
R00173	pyridoxal-5'-phosphate phosphohydrolase		H2O + Pyridoxal phosphate <=> Phosphate + H+ + Pyridoxal	1.0 C00001 + 1.0 C00018 <=> 1 C00009 + 1 C00250	|3.1.3.74|	-12.7	-60.0559	-3.56054	0	0	1000
R00174	ATP:pyridoxal 5'-phosphotransferase		ATP + Pyridoxal <=> ADP + Pyridoxal phosphate	1.0 C00002 + 1.0 C00250 <=> 1 C00008 + 1 C00018	2.7.1.35	-15.6	-53.2636	22.0636	1	-1000	1000
R00175	S-Adenosyl-L-methionine hydrolase		H2O + SAM <=> H+ + MTA + L-Homoserine	1.0 C00001 + 1.0 C00019 <=> 1 C00170 + 1 C00263	|3.3.1.2|	1000000	0	0	1	-1000	1000
R00177	ATP:L-methione S-adenosyltransferase		H2O + ATP + Methionine <=> Phosphate + PPi + SAM	1.0 C00009 + 1.0 C00013 + 1.0 C00019 <=> 1 C00001 + 1 C00002 + 1 C00073	2.5.1.6	1000000	0	0	2	-1000	0
R00178	S-Adenosyl-L-methionine carboxy-lyase		SAM + H+ <=> CO2 + S-Adenosylmethioninamine	1.0 C00019 + 1.0 C00080 <=> 1 C00011 + 1 C01137	4.1.1.50	-21.2	-68.5559	-12.0605	0	0	1000
R00179	S-Adenosyl-L-methionine methylthioadenosine-lyase		SAM <=> H+ + MTA + 1-Aminocyclopropane-1-carboxylate	1.0 C00019 <=> 1 C00170 + 1 C01234	|4.4.1.14|	1000000	0	0	1	-1000	1000
R00180	S-Adenosyl-L-methionine alkyltransferase (cyclizing)		SAM <=> MTA + 2-Aminobutan-4-olide	1.0 C00019 <=> 1 C00170 + 1 C02926	|2.5.1.4|	1000000	0	0	1	-1000	1000
R00181	AMP aminohydrolase		H2O + AMP + H+ <=> NH3 + IMP	1.0 C00001 + 1.0 C00020 <=> 1 C00014 + 1 C00130	|3.5.4.6|3.5.4.17|	-25.4	-72.7559	-16.2605	0	0	1000
R00182	AMP phosphoribohydrolase		H2O + AMP <=> Ribose 5-phosphate + Adenine	1.0 C00001 + 1.0 C00020 <=> 1 C00117 + 1 C00147	3.2.2.4	-8.4	-55.7559	0.739464	0	0	1000
R00183	Adenosine 5'-monophosphate phosphohydrolase		H2O + AMP <=> Phosphate + H+ + Adenosine	1.0 C00001 + 1.0 C00020 <=> 1 C00009 + 1 C00212	3.1.3.5|3.1.3.5)	-13.3	-60.6559	-4.16054	0	0	1000
R00184	P1,P4-Bis(5'-adenosyl) tetraphosphate nucleotidohydrolase		H2O + AppppA <=> ATP + AMP	1.0 C00001 + 1.0 C01260 <=> 1 C00002 + 1 C00020	|3.6.1.17|	-46.1	-93.4559	-36.9605	0	0	1000
R00185	ATP:adenosine 5'-phosphotransferase		ATP + Adenosine <=> ADP + AMP	1.0 C00002 + 1.0 C00212 <=> 1 C00008 + 1 C00020	2.7.1.20|2.7.1.74	-14.9	-52.5636	22.7636	1	-1000	1000
R00187	P1,P3-Bis(5'-adenosyl) triphosphate adenylohydrolase		H2O + ApppA <=> ADP + AMP	1.0 C00001 + 1.0 C06197 <=> 1 C00008 + 1 C00020	|3.6.1.29|	1000000	0	0	1	-1000	1000
R00188	Adenosine 3',5'-bisphosphate 3'(2')-phosphohydrolase		H2O + PAP <=> Phosphate + AMP + H+	1.0 C00001 + 1.0 C00054 <=> 1 C00009 + 1 C00020	3.1.3.7	-16.5	-63.8559	-7.36054	0	0	1000
R00189	Deamino-NAD+:ammonia ligase (AMP-forming)		ATP + NH3 + Deamido-NAD <=> NAD + PPi + AMP	1.0 C00002 + 1.0 C00014 + 1.0 C00857 <=> 1 C00003 + 1 C00013 + 1 C00020	6.3.1.5	2246.1	2189.6	2302.6	2	-1000	0
R00190	AMP:pyrophosphate phosphoribosyltransferase		PPi + AMP <=> PRPP + Adenine	1.0 C00013 + 1.0 C00020 <=> 1 C00119 + 1 C00147	2.4.2.7|2.4.2.8	15.4	-22.2636	53.0636	1	-1000	1000
R00191	Adenosine 3',5'-phosphate 5'-nucleotidohydrolase		H2O + cAMP <=> AMP	1.0 C00001 + 1.0 C00575 <=> 1 C00020	|3.1.4.17|	-48.8	-67.6318	-29.9682	0	0	1000
R00192	S-Adenosyl-L-homocysteine hydrolase		H2O + S-Adenosylhomocysteine <=> L-Homocysteine + Adenosine	1.0 C00001 + 1.0 C00021 <=> 1 C00155 + 1 C00212	3.3.1.1	34.7	-12.6559	43.8395	1	-1000	1000
R00193	S-Adenosyl-L-homocysteine aminohydrolase		H2O + S-Adenosylhomocysteine + H+ <=> NH3 + S-Inosyl-L-homocysteine	1.0 C00001 + 1.0 C00021 <=> 1 C00014 + 1 C03431	|3.5.4.28|	-25.4	-72.7559	-16.2605	0	0	1000
R00194	S-Adenosyl-L-homocysteine homocysteinylribohydrolase		H2O + S-Adenosylhomocysteine <=> Adenine + S-Ribosylhomocysteine	1.0 C00001 + 1.0 C00021 <=> 1 C00147 + 1 C03539	3.2.2.9	-8.4	-55.7559	0.739464	0	0	1000
R00195	2,3-Diaminopropionate ammonia-lyase		H2O + H+ + 2,3-Diaminopropanoate <=> 2 NH3 + Pyruvate	1.0 C00001 + 1.0 C06393 <=> 2 C00014 + 1 C00022	|4.3.1.15|	36.3	-39.58	35.7471	1	-1000	1000
R00200	ATP:pyruvate O2-phosphotransferase	PYK	ATP + Pyruvate <=> ADP + PEP	1.0 C00002 + 1.0 C00022 <=> 1 C00008 + 1 C00074	2.7.1.40	31.3	-6.36357	68.9636	2	-1000	0
R00203	Pyruvaldehyde:NAD+ oxidoreductase		H2O + NAD + Methylglyoxal <=> NADH + Pyruvate + 2 H+	1.0 C00001 + 1.0 C00003 + 1.0 C00546 <=> 1 C00004 + 1 C00022 + 1 C00080	|1.2.1.22|1.2.1.23|	-45.2	-82.8636	-7.53643	0	0	1000
R00205	2-Oxopropanal:NADP+ oxidoreductase		H2O + TPN + Methylglyoxal <=> TPNH + Pyruvate + 2 H+	1.0 C00001 + 1.0 C00006 + 1.0 C00546 <=> 1 C00005 + 1 C00022 + 1 C00080	|1.2.1.49|	-46.8	-84.4636	-9.13643	0	0	1000
R00206	ATP:pyruvate,orthophosphate phosphotransferase		ATP + Phosphate + Pyruvate + H+ <=> PPi + AMP + PEP	1.0 C00002 + 1.0 C00009 + 1.0 C00022 <=> 1 C00013 + 1 C00020 + 1 C00074	|2.7.9.1|	22.2	-34.2953	78.6953	0	0	1000
R00207	Pyruvate:oxygen 2-oxidoreductase (phosphorylating)		O2 + Phosphate + Pyruvate + 2 H+ <=> CO2 + H2O2 + Acetylphosphate	1.0 C00007 + 1.0 C00009 + 1.0 C00022 <=> 1 C00011 + 1 C00027 + 1 C00227	|1.2.3.3|	-144.1	-210.288	-116.129	0	0	1000
R00208	Phosphoenolpyruvate phosphohydrolase		H2O + PEP <=> Phosphate + Pyruvate + H+	1.0 C00001 + 1.0 C00074 <=> 1 C00009 + 1 C00022	|3.1.3.60|	-59.6	-106.956	-50.4605	0	0	1000
R00209	pyruvate:NAD+ 2-oxidoreductase (CoA-acetylating)		NAD + CoA + Pyruvate <=> NADH + CO2 + Acetyl-CoA	1.0 C00003 + 1.0 C00010 + 1.0 C00022 <=> 1 C00004 + 1 C00011 + 1 C00024 + 1 C00080	|1.2.4.1|1.8.1.4|2.3.1.12|1.2.1.51|	-27	-83.4953	29.4953	0	0	1000
R00210	pyruvate:NADP+ 2-oxidoreductase (CoA-acetylating)		TPN + CoA + Pyruvate <=> TPNH + CO2 + Acetyl-CoA	1.0 C00006 + 1.0 C00010 + 1.0 C00022 <=> 1 C00005 + 1 C00011 + 1 C00024 + 1 C00080	|1.2.1.51|	-28.6	-85.0953	27.8953	0	0	1000
R00211	Glyoxylate:oxygen oxidoreductase		O2 + CoA + Pyruvate + H+ <=> CO2 + Acetyl-CoA + H2O2	1.0 C00007 + 1.0 C00010 + 1.0 C00022 <=> 1 C00011 + 1 C00024 + 1 C00027	|1.2.3.6|	-156.8	-222.988	-128.829	0	0	1000
R00213	O-Carbamoyl-L-serine ammonia-lyase (pyruvate-forming)		H2O + H+ + O-Carbamoyl-L-serine <=> CO2 + 2 NH3 + Pyruvate	1.0 C00001 + 1.0 C03015 <=> 1 C00011 + 2 C00014 + 1 C00022	|4.3.1.13|	-37	-141.404	-47.2452	0	0	1000
R00214	(S)-Malate:NADP+ oxidoreductase(oxaloacetate-decarboxylating)		NAD + MALA <=> NADH + CO2 + Pyruvate	1.0 C00003 + 1.0 C00149 <=> 1 C00004 + 1 C00011 + 1 C00022 + 1 C00080	1.1.1.38|1.1.1.39|1.1.1.40|4.1.1.3	0	-66.1877	27.9712	0	0	1000
R00215	(R)-Malate:NAD+ oxidoreductase (decarboxylating)		NAD + D-Malate <=> NADH + CO2 + Pyruvate	1.0 C00003 + 1.0 C00497 <=> 1 C00004 + 1 C00011 + 1 C00022 + 1 C00080	|1.1.1.83|	0	-66.1877	27.9712	0	0	1000
R00216	(S)-Malate:NADP+ oxidoreductase(oxaloacetate-decarboxylating)		TPN + MALA <=> TPNH + CO2 + Pyruvate	1.0 C00006 + 1.0 C00149 <=> 1 C00005 + 1 C00011 + 1 C00022 + 1 C00080	1.1.1.38|1.1.1.39|1.1.1.40|4.1.1.3	-1.7	-67.8877	26.2712	0	0	1000
R00217	Oxaloacetate carboxy-lyase		Oxaloacetate + H+ <=> CO2 + Pyruvate	1.0 C00036 <=> 1 C00011 + 1 C00022	|4.1.1.3|	-17.8	-65.1559	-8.66054	0	0	1000
R00218	acetylenedicarboxylate carboxy-lyase		H2O + H+ + 2-Butynedioic acid <=> CO2 + Pyruvate	1.0 C00001 + 1.0 C03248 <=> 1 C00011 + 1 C00022	|4.1.1.78|	1000000	0	0	0	0	1000
R00219	rxn00164		CO2 + Pyruvate <=> H+ + enol-Oxaloacetate	1.0 C00011 + 1.0 C00022 <=> 1 C03981	|4.1.1.-|	17.8	8.66054	65.1559	2	-1000	0
R00220	L-serine ammonia-lyase		Serine <=> NH3 + Pyruvate	1.0 C00065 <=> 1 C00014 + 1 C00022	4.2.1.13|4.3.1.15|4.3.1.17|4.3.1.19	-37.8	-85.1559	-28.6605	0	0	1000
R00221	D-serine ammonia-lyase		D-Serine <=> NH3 + Pyruvate	1.0 C00740 <=> 1 C00014 + 1 C00022	|4.3.1.18|	-37.8	-85.1559	-28.6605	0	0	1000
R00223				1.0 C00716 <=> 1 C00014 + 1 C00022		-37.8	-85.1559	-28.6605	0	0	1000
R00226				1.0 C00011 + 1.0 C06010 <=> 2 C00022		30	-7.66357	67.6636	1	-1000	1000
R00229	Acetate:CoA ligase (ADP-forming)		ATP + CoA + ACET <=> ADP + Phosphate + Acetyl-CoA	1.0 C00002 + 1.0 C00010 + 1.0 C00033 <=> 1 C00008 + 1 C00009 + 1 C00024	|6.2.1.13|	-1.2	-57.6953	55.2953	1	-1000	1000
R00230	Acetyl-CoA:orthophosphate acetyltransferase		Phosphate + Acetyl-CoA + H+ <=> CoA + Acetylphosphate	1.0 C00009 + 1.0 C00024 <=> 1 C00010 + 1 C00227	2.3.1.8	12.7	-24.9636	50.3636	1	-1000	1000
R00233	Malonyl-CoA carboxy-lyase		H+ + Malonyl-CoA <=> CO2 + Acetyl-CoA	1.0 C00083 <=> 1 C00011 + 1 C00024	|4.1.1.9|	-14.1	-61.4559	-4.96054	0	0	1000
R00235	Acetate:CoA ligase (AMP-forming)		ATP + CoA + ACET + H+ <=> PPi + AMP + Acetyl-CoA	1.0 C00002 + 1.0 C00010 + 1.0 C00033 <=> 1 C00013 + 1 C00020 + 1 C00024	6.2.1.1	-10.4	-66.8953	46.0953	0	0	1000
R00236	Acetyl adenylate:CoA ligase (AMP-forming)		CoA + Acetyl adenylate <=> AMP + Acetyl-CoA	1.0 C00010 + 1.0 C05993 <=> 1 C00020 + 1 C00024	|6.2.1.1|	1000000	0	0	1	-1000	1000
R00237	(3S)-Citramalyl-CoA pyruvate-lyase		L-Citramalyl-CoA <=> Pyruvate + Acetyl-CoA	1.0 C01011 <=> 1 C00022 + 1 C00024	|4.1.3.22|4.1.3.25|	15.9	-31.4559	25.0395	1	-1000	1000
R00239	ATP:L-glutamate 5-phosphotransferase		ATP + GLU + H+ <=> ADP + L-Glutamyl 5-phosphate	1.0 C00002 + 1.0 C00025 <=> 1 C00008 + 1 C03287	2.7.2.11	10.5	-27.1636	48.1636	0	0	1000
R00241	ATP:L-glutamate 1-phosphotransferase		ATP + GLU + H+ <=> ADP + L-Glutamyl 1-phosphate	1.0 C00002 + 1.0 C00025 <=> 1 C00008 + 1 C05765	|2.7.2.13|	8.4	-29.2636	46.0636	1	-1000	1000
R00243	L-Glutamate:NAD+ oxidoreductase (deaminating)		H2O + NAD + GLU <=> NADH + NH3 + 2-Oxoglutarate + H+	1.0 C00001 + 1.0 C00003 + 1.0 C00025 <=> 1 C00004 + 1 C00014 + 1 C00026 + 1 C00080	|1.4.1.2|1.4.1.3|1.4.1.4|	24.8	-41.3877	52.7712	1	-1000	1000
R00245	L-Glutamate 5-semialdehyde:NAD+ oxidoreductase		H2O + NAD + L-Glutamate5-semialdehyde <=> NADH + GLU + 2 H+	1.0 C00001 + 1.0 C00003 + 1.0 C01165 <=> 1 C00004 + 1 C00025 + 2 C00080	|1.5.1.12|	-45.1	-82.7636	-7.43643	0	0	1000
R00248	L-Glutamate:NADP+ oxidoreductase (deaminating)		H2O + TPN + GLU <=> TPNH + NH3 + 2-Oxoglutarate + H+	1.0 C00001 + 1.0 C00006 + 1.0 C00025 <=> 1 C00005 + 1 C00014 + 1 C00026 + 1 C00080	1.4.1.3|1.4.1.4	23.2	-42.9877	51.1712	1	-1000	1000
R00250	L-Glutamate:oxygen oxidoreductase (deaminating)		H2O + O2 + GLU <=> NH3 + 2-Oxoglutarate + H2O2	1.0 C00001 + 1.0 C00007 + 1.0 C00025 <=> 1 C00014 + 1 C00026 + 1 C00027	|1.4.3.11|	-105	-180.88	-105.553	0	0	1000
R00251	5-Oxoproline amidohydrolase (ATP-hydrolysing)		2 H2O + ATP + 5-Oxoproline <=> ADP + Phosphate + GLU + H+	2.0 C00001 + 1.0 C00002 + 1.0 C01879 <=> 1 C00008 + 1 C00009 + 1 C00025	|3.5.2.9|	-20.8	-86.9877	7.17125	0	0	1000
R00253	L-Glutamate:ammonia ligase (ADP-forming)		ATP + NH3 + GLU <=> ADP + Phosphate + L-Glutamine + H+	1.0 C00002 + 1.0 C00014 + 1.0 C00025 <=> 1 C00008 + 1 C00009 + 1 C00064	6.3.1.2	-2.6	-59.0953	53.8953	0	0	1000
R00254	rxn00188		CO2 + NH3 + GLU <=> H2O + 2 H+ + N-Carbamyl-L-glutamate	1.0 C00011 + 1.0 C00014 + 1.0 C00025 <=> 1 C00001 + 1 C05829		-6.1	-5.54715	69.78	2	-1000	0
R00256	L-Glutamine amidohydrolase		H2O + L-Glutamine <=> NH3 + GLU	1.0 C00001 + 1.0 C00064 <=> 1 C00014 + 1 C00025	3.5.1.2|3.5.1.38|6.3.5.5	-25.6	-72.9559	-16.4605	0	0	1000
R00257	Deamido-NAD+:L-glutamine amido-ligase (AMP-forming)		H2O + ATP + L-Glutamine + Deamido-NAD <=> NAD + PPi + AMP + GLU	1.0 C00001 + 1.0 C00002 + 1.0 C00064 + 1.0 C00857 <=> 1 C00003 + 1 C00013 + 1 C00020 + 1 C00025	|6.3.5.1|	2220.5	2135.48	2267.3	2	-1000	0
R00258	L-Alanine:2-oxoglutarate aminotransferase		2-Oxoglutarate + ALA <=> Pyruvate + GLU	1.0 C00026 + 1.0 C00041 <=> 1 C00022 + 1 C00025	2.6.1.2	1.2	-36.4636	38.8636	1	-1000	1000
R00259	Acetyl-CoA:L-glutamate N-acetyltransferase		Acetyl-CoA + GLU <=> CoA + H+ + N-Acetyl-L-glutamate	1.0 C00024 + 1.0 C00025 <=> 1 C00010 + 1 C00624	2.3.1.1	-24.2	-61.8636	13.4636	1	-1000	1000
R00260	L-Glutamate racemase		GLU <=> D-Glutamate	1.0 C00025 <=> 1 C00217	5.1.1.3	0	-18.8318	18.8318	1	-1000	1000
R00261	L-Glutamate 1-carboxy-lyase		GLU + H+ <=> CO2 + GABA	1.0 C00025 <=> 1 C00011 + 1 C00334	4.1.1.15|4.1.1.19	-18.7	-66.0559	-9.56054	3	0	0
R00262	L-threo-3-Methylaspartate carboxy-aminomethylmutase		L-threo-3-Methylaspartate <=> GLU	1.0 C03618 <=> 1 C00025	|5.4.99.1|	0.4	-18.4318	19.2318	1	-1000	1000
R00263	rxn05793		GLU <=> Poly-gamma-D-glutamate	4.0 C00025 <=> 1 C05723		1000000	0	0	1	-1000	1000
R00264	2,5-dioxopentanoate:NADP+ 5-oxidoreductase		H2O + TPN + 2,5-Dioxopentanoate <=> TPNH + 2-Oxoglutarate + 2 H+	1.0 C00001 + 1.0 C00006 + 1.0 C00433 <=> 1 C00005 + 1 C00026 + 2 C00080	|1.2.1.26|	-48.1	-85.7636	-10.4364	0	0	1000
R00265	2-Oxoglutarate:NADP+ 2-oxidoreductase (CoA-succinylating)		TPN + CoA + 2-Oxoglutarate <=> TPNH + CO2 + Succinyl-CoA	1.0 C00006 + 1.0 C00010 + 1.0 C00026 <=> 1 C00005 + 1 C00011 + 1 C00091	|1.2.1.52|	-32.3	-88.7953	24.1953	0	0	1000
R00268	Oxalosuccinate:NADP+ oxidoreductase (decarboxylating)		H+ + Oxalosuccinate <=> CO2 + 2-Oxoglutarate	1.0 C05379 <=> 1 C00011 + 1 C00026	|1.1.1.42|	-16.2	-63.5559	-7.06054	0	0	1000
R00269	2-Oxoglutaramate amidohydrolase		H2O + 2-Oxoglutaramate <=> NH3 + 2-Oxoglutarate	1.0 C00001 + 1.0 C00940 <=> 1 C00014 + 1 C00026	|3.5.1.3|	-26.9	-74.2559	-17.7605	0	0	1000
R00270	rxn00201		NH3 + 2-Oxoglutarate <=> H2O + 4-Oxoglutaramate	1.0 C00014 + 1.0 C00026 <=> 1 C00001 + 1 C05572		26.9	17.7605	74.2559	2	-1000	0
R00271	2-Hydroxybutane-1,2,4-tricarboxylate 2-oxoglutarate-lyase		CoA + H+ + Homocitrate <=> H2O + Acetyl-CoA + 2-Oxoglutarate	1.0 C00001 + 1.0 C00024 + 1.0 C00026 <=> 1 C00010 + 1 C01251	|2.3.3.14|4.1.3.21|	-40.5	-78.1636	-2.83643	0	0	1000
R00273	oxalate:oxygen oxidoreductase		O2 + 2 H+ + Oxalate <=> 2 CO2 + H2O2	1.0 C00007 + 1.0 C00209 <=> 2 C00011 + 1 C00027	|1.2.3.4|	-148	-223.88	-148.553	0	0	1000
R00274	Glutathione:hydrogen-peroxide oxidoreductase		H2O2 + 2 GSH <=> 2 H2O + GSSG	1.0 C00027 + 2.0 C00051 <=> 2 C00001 + 1 C00127	|1.11.1.9|	-309.8	-309.247	-233.92	0	0	1000
R00275	Superoxide:superoxide oxidoreductase		2 O2- <=> O2 + H2O2	1.0 C00080 + 2.0 C00704 <=> 1 C00007 + 1 C00027	1.15.1.1	1000000	0	0	1	-1000	1000
R00276	Carbon-monoxide:oxygen oxidoreductase		CO2 + H2O2 + H+ <=> H2O + O2 + CO	1.0 C00011 + 1.0 C00027 <=> 1 C00007 + 1 C00237	|1.2.2.4|	176.9	167.761	224.256	3	0	0
R00277	Pyridoxamine-5'-phosphate:oxygen oxidoreductase (deaminating)		H2O + O2 + Pyridoxamine phosphate <=> NH3 + Pyridoxal phosphate + H2O2	1.0 C00001 + 1.0 C00007 + 1.0 C00647 <=> 1 C00014 + 1 C00018 + 1 C00027	1.4.3.5	-95.1	-170.98	-95.6529	0	0	1000
R00278	Pyridoxine 5-phosphate:oxygen oxidoreductase (deaminating)		O2 + Pyridoxine phosphate <=> Pyridoxal phosphate + H2O2	1.0 C00007 + 1.0 C00627 <=> 1 C00018 + 1 C00027	1.4.3.5	-110.1	-157.456	-100.961	0	0	1000
R00279	D-Glutamate(D-aspartate):oxygen oxidoreductase (deaminating)		H2O + O2 + D-Glutamate <=> NH3 + 2-Oxoglutarate + H2O2	1.0 C00001 + 1.0 C00007 + 1.0 C00217 <=> 1 C00014 + 1 C00026 + 1 C00027	|1.4.3.7|1.4.3.15|	-105	-180.88	-105.553	0	0	1000
R00280	Nitric-oxide:(acceptor) oxidoreductase		2 H2O + 2 NO + A <=> 2 Nitrite + AH2	3.0 C00001 + 1.0 C00028 + 1.0 C00533 <=> 1 C00030 + 2 C00088	|1.7.2.1|	1000000	0	0	3	0	0
R00284	Ammonia:(acceptor) oxidoreductase		H2O + NH3 + A <=> Hydroxylamine + AH2	5.0 C00001 + 3.0 C00014 + 2.0 C00028 <=> 2 C00030 + 5 C00192	|1.7.99.1|	1000000	0	0	3	0	0
R00286	UDPglucose:NAD+ oxidoreductase		H2O + 2 NAD + UDPglucose <=> 2 NADH + 3 H+ + UDPglucuronate	1.0 C00001 + 2.0 C00003 + 1.0 C00029 <=> 2 C00004 + 3 C00080 + 1 C00167	1.1.1.22	-27.2	-83.6953	29.2953	1	-1000	1000
R00287	UDPglucose pyrophosphohydrolase		H2O + UDPglucose <=> Cori ester + UMP	1.0 C00001 + 1.0 C00029 <=> 1 C00103 + 1 C00105	|3.6.1.8|3.6.1.9|3.6.1.45|	-37.9	-85.2559	-28.7605	0	0	1000
R00289	UTP:alpha-D-glucose-1-phosphate uridylyltransferase		UTP + Cori ester <=> PPi + UDPglucose	1.0 C00075 + 1.0 C00103 <=> 1 C00013 + 1 C00029	2.7.7.9	0.5	-37.1636	38.1636	0	0	1000
R00291	UDPglucose 4-epimerase		UDPglucose <=> UDPgalactose	1.0 C00029 <=> 1 C00052	5.1.3.2	0	-18.8318	18.8318	1	-1000	1000
R00293	UDPglucose 4,6-hydro-lyase		UDPglucose <=> H2O + UDP-4-oxo-6-deoxy-D-glucose	1.0 C00029 <=> 1 C00001 + 1 C04089	|4.2.1.76|	-49.4	-68.2318	-30.5682	0	0	1000
R00300	D-Glucose:NAD+ 1-oxidoreductase		NAD + Glucose <=> NADH + H+ + Gluconolactone	1.0 C00003 + 1.0 C00031 <=> 1 C00004 + 1 C00080 + 1 C00198	|1.1.1.118|1.1.1.121|	-11.1	-48.7636	26.5636	1	-1000	1000
R00301	D-Glucose:NADP+ 1-oxidoreductase		TPN + Glucose <=> TPNH + H+ + D-Glucono-1,4-lactone	1.0 C00006 + 1.0 C00031 <=> 1 C00005 + 1 C00080 + 1 C03107	|1.1.1.119|	-10.7	-48.3636	26.9636	1	-1000	1000
R00302	Pyranose:oxygen 2-oxidoreductase		O2 + Glucose <=> H2O2 + 2-Dehydro-D-glucose	1.0 C00007 + 1.0 C00031 <=> 1 C00027 + 1 C02779	|1.1.3.10|	-115.4	-162.756	-106.261	0	0	1000
R00303	D-Glucose-6-phosphate phosphohydrolase		H2O + Robison ester <=> Phosphate + Glucose + H+	1.0 C00001 + 1.0 C00092 <=> 1 C00009 + 1 C00031	|3.1.3.9|3.1.3.58|	-13.3	-60.6559	-4.16054	0	0	1000
R00304	D-Glucose-1-phosphate phosphohydrolase		H2O + Cori ester <=> Phosphate + Glucose + H+	1.0 C00001 + 1.0 C00103 <=> 1 C00009 + 1 C00031	3.1.3.10	-21.1	-68.4559	-11.9605	0	0	1000
R00306	1,4-beta-D-Glucan glucohydrolase		H2O + CELB <=> 2 Glucose	1.0 C00001 + 1.0 C00185 <=> 2 C00031	|3.2.1.74|3.2.1.21|	-14	-61.3559	-4.86054	0	0	1000
R00307				1.0 C00031 <=> 1 C00095		-0.2	-19.0318	18.6318	1	-1000	1000
R00310	Protoporphyrin ferro-lyase		Protoporphyrin + Fe2+ <=> Heme + 2 H+	1.0 C02191 + 1.0 C14818 <=> 1 C00032 + 2 C00080	4.99.1.1	1000000	0	0	1	-1000	1000
R00316	Acetate:CoA ligase (AMP-forming)		ATP + ACET + H+ <=> PPi + Acetyl adenylate	1.0 C00002 + 1.0 C00033 <=> 1 C00013 + 1 C05993	|6.2.1.1|	1000000	0	0	0	0	1000
R00318	Phosphonoacetate phosphonohydrolase		H2O + Fosfonet <=> Phosphate + ACET	1.0 C00001 + 1.0 C05682 <=> 1 C00009 + 1 C00033	|3.11.1.2|	-76.7	-124.056	-67.5605	3	0	0
R00319	(S)-Lactate:oxygen 2-oxidoreductase(decarboxylating)		O2 + LCTT <=> H2O + CO2 + ACET	1.0 C00007 + 1.0 C00186 <=> 1 C00001 + 1 C00011 + 1 C00033	|1.13.12.4|	-486	-533.356	-476.861	0	0	1000
R00320	Pyrophosphate:acetate phosphotransferase		PPi + ACET <=> Phosphate + Acetylphosphate	1.0 C00013 + 1.0 C00033 <=> 1 C00009 + 1 C00227	|2.7.2.12|	19	-18.6636	56.6636	2	-1000	0
R00321	Acetamide amidohydrolase		H2O + Acetamide <=> NH3 + ACET	1.0 C00001 + 1.0 C06244 <=> 1 C00014 + 1 C00033	|3.5.1.4|	-25.6	-72.9559	-16.4605	0	0	1000
R00322	5'-Acetylphosphoadenosine acylhydrolase		H2O + Acetyl adenylate <=> AMP + ACET + H+	1.0 C00001 + 1.0 C05993 <=> 1 C00020 + 1 C00033	|3.6.1.20|	1000000	0	0	0	0	1000
R00324	Acetylpyruvate acetylhydrolase		H2O + Acetylpyruvate <=> Pyruvate + ACET + H+	1.0 C00001 + 1.0 C02132 <=> 1 C00022 + 1 C00033	|3.7.1.6|	-53.6	-100.956	-44.4605	0	0	1000
R00325	(3S)-citramalate pyruvate-lyase		L-Citramalate <=> Pyruvate + ACET	1.0 C02614 <=> 1 C00022 + 1 C00033	|4.1.3.22|	12.2	-35.1559	21.3395	1	-1000	1000
R00327	6-Acetyl-D-glucose acetylhydrolase		H2O + 6-Acetyl-D-glucose <=> Glucose + ACET + H+	1.0 C00001 + 1.0 C02655 <=> 1 C00031 + 1 C00033	|3.1.1.33|	-8.3	-55.6559	0.839464	0	0	1000
R00328	GDP phosphohydrolase		H2O + GDP <=> Phosphate + H+ + GMP	1.0 C00001 + 1.0 C00035 <=> 1 C00009 + 1 C00144	|3.6.1.5|3.6.1.6|3.6.1.42|	-29.9	-77.2559	-20.7605	0	0	1000
R00330	ATP:nucleoside-diphosphate phosphatransferase		ATP + GDP <=> ADP + GTP	1.0 C00002 + 1.0 C00035 <=> 1 C00008 + 1 C00044	2.7.4.6	0	-37.6636	37.6636	1	-1000	1000
R00332	ATP:(d)GMP phosphotransferase		ATP + GMP <=> ADP + GDP	1.0 C00002 + 1.0 C00144 <=> 1 C00008 + 1 C00035	2.7.4.8	1.7	-35.9636	39.3636	1	-1000	1000
R00335	GTP phosphohydrolase (vesicle-releasing)		H2O + GTP <=> Phosphate + GDP + H+	1.0 C00001 + 1.0 C00044 <=> 1 C00009 + 1 C00035	|3.6.1.5|3.6.5.1|3.6.5.2|3.6.5.3|3.6.5.4|3.6.5.5|3.6.5.6|3.6.1.15|	-28.3	-75.6559	-19.1605	0	0	1000
R00336	Guanosine-3',5'-bis(diphosphate) 3'-pyrophosphohydrolase		H2O + Guanosine 3',5'-bis(diphosphate) <=> PPi + GDP	1.0 C00001 + 1.0 C01228 <=> 1 C00013 + 1 C00035	|3.1.7.2|	-22.3	-69.6559	-13.1605	0	0	1000
R00337	GDPglucose glucohydrolase		H2O + GDP-glucose <=> Glucose + GDP	1.0 C00001 + 1.0 C00394 <=> 1 C00031 + 1 C00035	|3.2.1.42|	-29.1	-76.4559	-19.9605	0	0	1000
R00338	Oxaloacetate acetylhydrolase		H2O + Oxaloacetate <=> ACET + H+ + Oxalate	1.0 C00001 + 1.0 C00036 <=> 1 C00033 + 1 C00209	|3.7.1.1|	-53.7	-101.056	-44.5605	0	0	1000
R00339	(R,R)-Tartrate hydro-lyase		Tartrate <=> H2O + Oxaloacetate	1.0 C00898 <=> 1 C00001 + 1 C00036	4.2.1.32|4.2.1.81	-38.7	-57.5318	-19.8682	0	0	1000
R00340				1.0 C02107 <=> 1 C00001 + 1 C00036		-38.7	-57.5318	-19.8682	0	0	1000
R00345	Orthophosphate:oxaloacetate carboxyl-lyase (phosphorylating)		Phosphate + Oxaloacetate + 2 H+ <=> H2O + CO2 + PEP	1.0 C00009 + 1.0 C00036 <=> 1 C00001 + 1 C00011 + 1 C00074	4.1.1.31	41.8	4.13643	79.4636	2	-1000	0
R00346	Pyrophosphate:oxaloacetate carboxy-lyase (transphosphorylating)		PPi + Oxaloacetate <=> Phosphate + CO2 + PEP	1.0 C00013 + 1.0 C00036 <=> 1 C00009 + 1 C00011 + 1 C00074	|4.1.1.38|	21	-45.1877	48.9712	1	-1000	1000
R00347	erythro-3-hydroxy-Ls-aspartate ammonia-lyase		erythro-3-Hydroxy-L-aspartate <=> NH3 + Oxaloacetate	1.0 C03961 <=> 1 C00014 + 1 C00036	|4.3.1.20|	-31.6	-78.9559	-22.4605	0	0	1000
R00348	2-Oxosuccinamate amidohydrolase		H2O + 2-Oxosuccinamate <=> NH3 + Oxaloacetate	1.0 C00001 + 1.0 C02362 <=> 1 C00014 + 1 C00036	|3.5.1.3|	-26.9	-74.2559	-17.7605	0	0	1000
R00350	4-Hydroxy-4-carboxymethyl-2-oxoglutarate pyruvate-lyase		4-Carboxy-4-hydroxy-2-oxoadipate <=> Pyruvate + Oxaloacetate	1.0 C04115 <=> 1 C00022 + 1 C00036	|4.1.3.17|	13.4	-33.9559	22.5395	1	-1000	1000
R00351	Citrate oxaloacetate-lyase ((pro-3S)-CH2COO- -> acetyl-CoA)	CS	CoA + H+ + Citrate <=> H2O + Acetyl-CoA + Oxaloacetate	1.0 C00010 + 1.0 C00158 <=> 1 C00001 + 1 C00024 + 1 C00036	2.3.3.1|2.3.3.3|4.1.3.7	40.5	2.83643	78.1636	2	-1000	0
R00352	ATP:citrate oxaloacetate-lyase ((pro-3S)-CH2COO- ->acetyl-CoA)		ATP + CoA + Citrate <=> ADP + Phosphate + Acetyl-CoA + Oxaloacetate	1.0 C00002 + 1.0 C00010 + 1.0 C00158 <=> 1 C00008 + 1 C00009 + 1 C00024 + 1 C00036	|2.3.3.8|	12.3	-72.7195	59.103	0	0	1000
R00353	Malonyl-CoA:pyruvate carboxyltransferase		Pyruvate + Malonyl-CoA <=> Acetyl-CoA + Oxaloacetate	1.0 C00022 + 1.0 C00083 <=> 1 C00024 + 1 C00036	|2.1.3.1|	3.7	-33.9636	41.3636	1	-1000	1000
R00357	L-Aspartic acid:oxygen oxidoreductase (deaminating)		H2O + O2 + Aspartate <=> NH3 + H2O2 + Oxaloacetate	1.0 C00001 + 1.0 C00007 + 1.0 C00049 <=> 1 C00014 + 1 C00027 + 1 C00036	|1.4.3.2|1.4.3.16|	-105	-180.88	-105.553	0	0	1000
R00359	D-Aspartate:oxygen oxidoreductase (deaminating)		H2O + O2 + D-Aspartate <=> NH3 + H2O2 + Oxaloacetate	1.0 C00001 + 1.0 C00007 + 1.0 C00402 <=> 1 C00014 + 1 C00027 + 1 C00036	|1.4.3.1|1.4.3.15|	-105	-180.88	-105.553	0	0	1000
R00360	(S)-Malate:oxygen oxidoreductase		O2 + MALA <=> H2O2 + Oxaloacetate	1.0 C00007 + 1.0 C00149 <=> 1 C00027 + 1 C00036	|1.1.3.3|	-112.1	-159.456	-102.961	0	0	1000
R00362	Citrate oxaloacetate-lyase ((pro-3S)-CH2COO- -->acetate)		Citrate <=> ACET + Oxaloacetate	1.0 C00158 <=> 1 C00033 + 1 C00036	4.1.3.6	13.4	-33.9559	22.5395	0	0	1000
R00363	Oxaloacetate keto-enol-isomerase		Oxaloacetate <=> enol-Oxaloacetate	1.0 C00036 <=> 1 C03981	|5.3.2.2|	0	-18.8318	18.8318	1	-1000	1000
R00365	glycine:NAD+ oxidoreductase (deaminating)		H2O + NAD + Gly <=> NADH + NH3 + Glyoxylate + H+	1.0 C00001 + 1.0 C00003 + 1.0 C00037 <=> 1 C00004 + 1 C00014 + 1 C00048 + 1 C00080	|1.4.1.10|	35.9	-30.2877	63.8712	1	-1000	1000
R00366	Aminoacetic acid:oxygen oxidoreductase (deaminating)		H2O + O2 + Gly <=> NH3 + H2O2 + Glyoxylate	1.0 C00001 + 1.0 C00007 + 1.0 C00037 <=> 1 C00014 + 1 C00027 + 1 C00048	|1.4.3.3|1.4.3.19|	-94	-169.88	-94.5529	0	0	1000
R00367	S-Adenosyl-L-methionine:glycine methyltransferase		SAM + Gly <=> S-Adenosylhomocysteine + H+ + Sarcosine	1.0 C00019 + 1.0 C00037 <=> 1 C00021 + 1 C00213	|2.1.1.20|2.1.1.156|	1000000	0	0	1	-1000	1000
R00368	N-(carboxymethyl)-D-alanine:NAD+ oxidoreductase (glycine-forming)		H2O + NAD + N-(Carboxymethyl)-D-alanine <=> NADH + Pyruvate + Gly + H+	1.0 C00001 + 1.0 C00003 + 1.0 C03790 <=> 1 C00004 + 1 C00022 + 1 C00037 + 1 C00080	|1.5.1.22|	30.2	-35.9877	58.1712	1	-1000	1000
R00369	L-Alanine:glyoxylate aminotransferase		ALA + Glyoxylate <=> Pyruvate + Gly	1.0 C00041 + 1.0 C00048 <=> 1 C00022 + 1 C00037	|2.6.1.44|	-9.8	-47.4636	27.8636	1	-1000	1000
R00371	Succinyl-CoA:glycine C-succinyl-transferase(decarboxylating)		Acetyl-CoA + Gly <=> CoA + L-2-Amino-acetoacetate	1.0 C00024 + 1.0 C00037 <=> 1 C00010 + 1 C03508	2.3.1.29|2.3.1.37	24.7	-12.9636	62.3636	1	-1000	1000
R00372	Glycine:2-oxoglutarate aminotransferase		2-Oxoglutarate + Gly <=> GLU + Glyoxylate	1.0 C00026 + 1.0 C00037 <=> 1 C00025 + 1 C00048	|2.6.1.4|	11	-26.6636	48.6636	1	-1000	1000
R00373	Glycine:oxaloacetate aminotransferase		Oxaloacetate + Gly <=> Glyoxylate + Aspartate	1.0 C00036 + 1.0 C00037 <=> 1 C00048 + 1 C00049	|2.6.1.35|	11	-26.6636	48.6636	1	-1000	1000
R00374	glycine:acceptor oxidoreductase (hydrogen-cyanide-forming)		Gly + 2 A <=> CO2 + CN- + 2 AH2	1.0 C00028 + 2.0 C00037 <=> 1 C00011 + 1 C00030 + 1 C00080 + 3 C00177	|1.4.99.5|	1000000	0	0	3	0	0
R00396	L-Alanine:NAD+ oxidoreductase (deaminating)		H2O + NAD + ALA <=> NADH + NH3 + Pyruvate + H+	1.0 C00001 + 1.0 C00003 + 1.0 C00041 <=> 1 C00004 + 1 C00014 + 1 C00022 + 1 C00080	|1.4.1.1|	26.1	-40.0877	54.0712	1	-1000	1000
R00397	L-Aspartate 4-carboxy-lyase		Aspartate + H+ <=> CO2 + ALA	1.0 C00049 <=> 1 C00011 + 1 C00041	|4.1.1.12|	-19	-66.3559	-9.86054	0	0	1000
R00398	2,2'-iminodipropanoate:NAD+ oxidoreductase (L-alanine-forming)		H2O + NAD + Alanopine <=> NADH + Pyruvate + ALA + H+	1.0 C00001 + 1.0 C00003 + 1.0 C03210 <=> 1 C00004 + 1 C00022 + 1 C00041 + 1 C00080	|1.5.1.17|	30.2	-35.9877	58.1712	1	-1000	1000
R00399	2-amino-4-ketopentanoate thiolase		D-Alanine + Acetyl-CoA <=> 2-Amino-4-oxopentanoic acid + CoA	1.0 C00024 + 1.0 C00133 <=> 1 C00010 + 1 C03341	2.3.1.-	26.6	-11.0636	64.2636	1	-1000	1000
R00400	L-Alanine:2-oxo-acid aminotransferase		Oxaloacetate + ALA <=> Pyruvate + Aspartate	1.0 C00036 + 1.0 C00041 <=> 1 C00022 + 1 C00049	|2.6.1.12|	1.2	-36.4636	38.8636	1	-1000	1000
R00401	L-Alanine racemase		ALA <=> D-Ala	1.0 C00041 <=> 1 C00133	5.1.1.1	0	-18.8318	18.8318	1	-1000	1000
R00402	succinate:NAD+ oxidoreductase		NAD + Succinate <=> NADH + H+ + Fumarate	1.0 C00003 + 1.0 C00042 <=> 1 C00004 + 1 C00080 + 1 C00122	|1.3.1.6|	60.4	22.7364	98.0636	2	-1000	0
R00405	Succinate:CoA ligase (ADP-forming)		ATP + CoA + Succinate <=> ADP + Phosphate + Succinyl-CoA	1.0 C00002 + 1.0 C00010 + 1.0 C00042 <=> 1 C00008 + 1 C00009 + 1 C00091	6.2.1.4|6.2.1.5	-4.8	-61.2953	51.6953	1	-1000	1000
R00406	rxn00286		Succinyl-CoA + MALA <=> Succinate + Malyl-CoA	1.0 C00091 + 1.0 C00149 <=> 1 C00042 + 1 C04348		0	-37.6636	37.6636	1	-1000	1000
R00407	Succinyl-CoA hydrolase		H2O + Succinyl-CoA <=> CoA + Succinate + H+	1.0 C00001 + 1.0 C00091 <=> 1 C00010 + 1 C00042	|3.1.2.3|	-23.5	-70.8559	-14.3605	0	0	1000
R00408	Succinate:(acceptor) oxidoreductase		FAD + Succinate <=> Fumarate + FADH2	1.0 C00016 + 1.0 C00042 <=> 1 C00122 + 1 C01352	1.3.99.1	23.2	-14.4636	60.8636	1	-1000	1000
R00409	(2S,3R)-3-Hydroxybutane-1,2,3-tricarboxylate pyruvate-lyase		Methylisocitrate <=> Pyruvate + Succinate	1.0 C04593 <=> 1 C00022 + 1 C00042	4.1.3.30	13.8	-33.5559	22.9395	1	-1000	1000
R00411	N-succinyl-L-glutamate amidohydrolase		H2O + N-Succinyl-L-glutamate <=> GLU + Succinate	1.0 C00001 + 1.0 C05931 <=> 1 C00025 + 1 C00042	|3.5.1.96|	-1.7	-49.0559	7.43946	1	-1000	1000
R00414	UDP-N-acetyl-D-glucosamine 2-epimerase		H2O + UDP-N-acetylglucosamine <=> UDP + N-Acetyl-D-mannosamine	1.0 C00001 + 1.0 C00043 <=> 1 C00015 + 1 C00645	|5.1.3.14|	-29.1	-76.4559	-19.9605	0	0	1000
R00416	UTP:N-acetyl-alpha-D-glucosamine-1-phosphate uridylyltransferase		UTP + N-Acetyl-D-glucosamine1-phosphate <=> PPi + UDP-N-acetylglucosamine	1.0 C00075 + 1.0 C04501 <=> 1 C00013 + 1 C00043	2.7.7.23	0.5	-37.1636	38.1636	1	-1000	1000
R00418	UDP-N-acetyl-D-glucosamine 4-epimerase		UDP-N-acetylglucosamine <=> UDP-N-acetyl-D-galactosamine	1.0 C00043 <=> 1 C00203	|5.1.3.7|	0	-18.8318	18.8318	1	-1000	1000
R00420	UDP-N-acetyl-D-glucosamine 2-epimerase		UDP-N-acetylglucosamine <=> UDP-N-acetyl-D-mannosamine	1.0 C00043 <=> 1 C01170	5.1.3.14	0	-18.8318	18.8318	1	-1000	1000
R00421	UDP-N-acetyl-D-glucosamine:NAD+ 6-oxidoreductase		H2O + 2 NAD + UDP-N-acetylglucosamine <=> 2 NADH + 3 H+ + UDP-N-acetyl-D-glucosaminouronate	1.0 C00001 + 2.0 C00003 + 1.0 C00043 <=> 2 C00004 + 3 C00080 + 1 C04573	|1.1.1.136|	-27.2	-83.6953	29.2953	1	-1000	1000
R00424	GTP 7,8-8,9-dihydrolase		H2O + GTP <=> FORM + H+ + 7,8-Dihydroneopterin 3'-triphosphate	1.0 C00001 + 1.0 C00044 <=> 1 C00058 + 1 C04895	3.5.4.16	-124	-171.356	-114.861	0	0	1000
R00425	GTP 7,8-8,9-dihydrolase (pyrophosphate-forming)		3 H2O + GTP <=> PPi + FORM + H+ + 2,5-Diamino-6-(5'-phosphoribosylamino)-4-pyrimidineone	3.0 C00001 + 1.0 C00044 <=> 1 C00013 + 1 C00058 + 1 C01304	|3.5.4.25|	-7.1	-82.98	-7.65285	0	0	1000
R00426	Guanosine 5'-triphosphate pyrophosphohydrolase		H2O + GTP <=> PPi + GMP	1.0 C00001 + 1.0 C00044 <=> 1 C00013 + 1 C00144	|3.6.1.8|3.6.1.19|	-37.4	-84.7559	-28.2605	0	0	1000
R00428	GTP 7,8-8,9-dihydrolase		H2O + GTP <=> Formamidopyrimidine nucleoside triphosphate	1.0 C00001 + 1.0 C00044 <=> 1 C05922	|3.5.4.16|	116.9	98.0682	135.732	2	-1000	0
R00429	ATP:GTP 3'-pyrophosphotransferase		ATP + GTP <=> AMP + Guanosine 3'-diphosphate 5'-triphosphate	1.0 C00002 + 1.0 C00044 <=> 1 C00020 + 1 C04494	|2.7.6.5|	-20.3	-57.9636	17.3636	1	-1000	1000
R00430	GTP:pyruvate O2-phosphotransferase		Pyruvate + GTP <=> GDP + PEP	1.0 C00022 + 1.0 C00044 <=> 1 C00035 + 1 C00074	|2.7.1.40|	31.3	-6.36357	68.9636	2	-1000	0
R00431	GTP:oxaloacetate carboxy-lyase (transphosphorylating)		Oxaloacetate + GTP + H+ <=> CO2 + GDP + PEP	1.0 C00036 + 1.0 C00044 <=> 1 C00011 + 1 C00035 + 1 C00074	|4.1.1.32|	13.5	-52.6877	41.4712	1	-1000	1000
R00432	Succinate:CoA ligase (GDP-forming)		CoA + Succinate + GTP <=> Phosphate + GDP + Succinyl-CoA	1.0 C00010 + 1.0 C00042 + 1.0 C00044 <=> 1 C00009 + 1 C00035 + 1 C00091	|6.2.1.4|	-4.8	-61.2953	51.6953	1	-1000	1000
R00434	GTP pyrophosphate-lyase (cyclizing)		GTP <=> PPi + cGMP	1.0 C00044 <=> 1 C00013 + 1 C00942	|4.6.1.1|4.6.1.2|	11.4	-35.9559	20.5395	1	-1000	1000
R00445	L-lysine:NAD+ oxidoreductase (deaminating, cyclizing)		NAD + Lysine <=> NADH + NH3 + 2 H+ + delta1-Piperideine-2-carboxylate	1.0 C00003 + 1.0 C00047 <=> 1 C00004 + 1 C00014 + 2 C00080 + 1 C04092	|1.4.1.15|	1000000	0	0	1	-1000	1000
R00446	L-Lysine:NAD+ 6-oxidoreductase (deaminating)		L-Lysine + NAD+ + H2O <=> L-2-Aminoadipate 6-semialdehyde + NADH + NH3 + H+	1.0 C00001 + 1.0 C00003 + 1.0 C00047 <=> 1 C00004 + 1 C00014 + 1 C00080 + 1 C04076	1.4.1.18	37	-29.1877	64.9712	1	-1000	1000
R00447	L-Lysine:oxygen oxidoreductase(deaminating)		H2O + O2 + Lysine <=> NH3 + H2O2 + 2-Oxo-6-aminocaproate	1.0 C00001 + 1.0 C00007 + 1.0 C00047 <=> 1 C00014 + 1 C00027 + 1 C03239	|1.4.3.14|	-102.6	-178.48	-103.153	0	0	1000
R00448	L-lysine,NADPH:oxygen oxidoreductase (6-hydroxylating)		TPNH + O2 + Lysine <=> H2O + TPN + N6-Hydroxy-L-lysine	1.0 C00005 + 1.0 C00007 + 1.0 C00047 <=> 1 C00001 + 1 C00006 + 1 C01028	|1.14.13.59|	1000000	0	0	1	-1000	1000
R00449	L-Lysine:oxygen 2-oxidoreductase (decarboxylating)		O2 + Lysine <=> H2O + CO2 + 5-Aminopentanamide	1.0 C00007 + 1.0 C00047 <=> 1 C00001 + 1 C00011 + 1 C00990	|1.13.12.2|	-452	-499.356	-442.861	0	0	1000
R00451	meso-2,6-Diaminoheptanedioate carboxy-lyase		H+ + meso-2,6-Diaminopimelate <=> CO2 + Lysine	1.0 C00680 <=> 1 C00011 + 1 C00047	4.1.1.20	-19.9	-67.2559	-10.7605	0	0	1000
R00452	N2-(D-1-carboxylethyl)-L-lysine:NADP+ oxidoreductase		H2O + TPN + Lysopine <=> TPNH + Pyruvate + Lysine + H+	1.0 C00001 + 1.0 C00006 + 1.0 C04020 <=> 1 C00005 + 1 C00022 + 1 C00047 + 1 C00080	|1.5.1.16|	27.3	-38.8877	55.2712	1	-1000	1000
R00453	L-Lysine:pyruvate aminotransferase		Pyruvate + Lysine <=> ALA + 2-Aminoadipate 6-semialdehyde	1.0 C00022 + 1.0 C00047 <=> 1 C00041 + 1 C04076	|2.6.1.71|	11	-26.6636	48.6636	1	-1000	1000
R00454	rxn00316		Acetyl-CoA + Lysine <=> CoA + H+ + N6-Acetyl-L-lysine	1.0 C00024 + 1.0 C00047 <=> 1 C00010 + 1 C02727	|2.3.1.-|	-21.7	-59.3636	15.9636	1	-1000	1000
R00457	L-Lysine:2-oxoglutarate 6-aminotransferase		2-Oxoglutarate + Lysine <=> GLU + 2-Aminoadipate 6-semialdehyde	1.0 C00026 + 1.0 C00047 <=> 1 C00025 + 1 C04076	|2.6.1.36|	12.2	-25.4636	49.8636	1	-1000	1000
R00458	N6-Acyl-L-lysine amidohydrolase		H2O + N6-Acetyl-L-lysine <=> ACET + Lysine	1.0 C00001 + 1.0 C02727 <=> 1 C00033 + 1 C00047	|3.5.1.17|	-5.3	-52.6559	3.83946	0	0	1000
R00460	L-Lysine racemase		Lysine <=> D-Lysine	1.0 C00047 <=> 1 C00739	|5.1.1.5|5.1.1.9|	0	-18.8318	18.8318	1	-1000	1000
R00461	L-Lysine 2,3-aminomutase		Lysine <=> L-beta-Lysine	1.0 C00047 <=> 1 C01142	|5.4.3.2|	0	-18.8318	18.8318	1	-1000	1000
R00462	L-Lysine carboxy-lyase		Lysine + H+ <=> CO2 + Cadaverine	1.0 C00047 <=> 1 C00011 + 1 C01672	4.1.1.18	-21.1	-68.4559	-11.9605	0	0	1000
R00463	L-Lysine-1,6-lactam lactamhydrolase		H2O + L-Lysine 1,6-lactam <=> Lysine	1.0 C00001 + 1.0 C02837 <=> 1 C00047	|3.5.2.11|	-8.5	-27.3318	10.3318	1	-1000	1000
R00465	Glycolate:NADP+ oxidoreductase		TPN + Glycolate <=> TPNH + Glyoxylate + H+	1.0 C00006 + 1.0 C00160 <=> 1 C00005 + 1 C00048 + 1 C00080	|1.1.1.79|1.1.1.26|	18.8	-18.8636	56.4636	1	-1000	1000
R00466	Glyoxylate:oxygen oxidoreductase		H2O + O2 + Glyoxylate <=> H2O2 + H+ + Oxalate	1.0 C00001 + 1.0 C00007 + 1.0 C00048 <=> 1 C00027 + 1 C00209	|1.2.3.5|	-176.3	-223.656	-167.161	0	0	1000
R00468	Glyoxylate:NADP+ oxidoreductase (CoA-oxalylating)		TPN + CoA + Glyoxylate <=> TPNH + H+ + Oxalyl-CoA	1.0 C00006 + 1.0 C00010 + 1.0 C00048 <=> 1 C00005 + 1 C00080 + 1 C00313	|1.2.1.17|	-24.6	-52.5712	41.5877	1	-1000	1000
R00469	Ureidoglycolate amidohydrolase (decarboxylating)		H2O + 2 H+ + Ureidoglycolate <=> CO2 + 2 NH3 + Glyoxylate	1.0 C00001 + 1.0 C00603 <=> 1 C00011 + 2 C00014 + 1 C00048	3.5.3.19	-15.7	-120.104	-25.9452	0	0	1000
R00470	4-Hydroxy-2-oxoglutarate glyoxylate-lyase		4-Hydroxy-2-oxoglutarate <=> Pyruvate + Glyoxylate	1.0 C01127 <=> 1 C00022 + 1 C00048	|4.1.3.16|4.1.1.3|4.1.2.14|	10.4	-36.9559	19.5395	1	-1000	1000
R00471				1.0 C05946 <=> 1 C00022 + 1 C00048		10.4	-36.9559	19.5395	1	-1000	1000
R00474	2-Hydroxy-3-oxoadipate glyoxylate-lyase (carboxylating)		CO2 + 2-Hydroxy-3-oxoadipate <=> 2-Oxoglutarate + Glyoxylate + H+	1.0 C00011 + 1.0 C03217 <=> 1 C00026 + 1 C00048	|2.2.1.5|	28.2	-9.46357	65.8636	1	-1000	1000
R00475	(S)-2-Hydroxy-acid:oxygen 2-oxidoreductase		O2 + Glycolate <=> H2O2 + Glyoxylate	1.0 C00007 + 1.0 C00160 <=> 1 C00027 + 1 C00048	|1.1.3.15|	-109.4	-156.756	-100.261	0	0	1000
R00477	3-Oxalomalate glyoxylate-lyase		3-Oxalomalate <=> Oxaloacetate + Glyoxylate	1.0 C01990 <=> 1 C00036 + 1 C00048	|4.1.3.13|	3.5	-43.8559	12.6395	1	-1000	1000
R00478	erythro-3-Hydroxy-L-aspartate glyoxylate-lyase		erythro-3-Hydroxy-L-aspartate <=> Gly + Glyoxylate	1.0 C03961 <=> 1 C00037 + 1 C00048	|4.1.3.14|	9.6	-37.7559	18.7395	1	-1000	1000
R00480	ATP:L-aspartate 4-phosphotransferase		ATP + Aspartate + H+ <=> ADP + 4-Phospho-L-aspartate	1.0 C00002 + 1.0 C00049 <=> 1 C00008 + 1 C03082	2.7.2.4	10.3	-27.3636	47.9636	0	0	1000
R00481	L-aspartate oxidase		O2 + Aspartate <=> H2O2 + H+ + Iminoaspartate	1.0 C00007 + 1.0 C00049 <=> 1 C00027 + 1 C05840	|1.4.3.16|	-76.5	-123.856	-67.3605	0	0	1000
R00482	L-Aspartate:ammonia ligase (ADP-forming)		ATP + NH3 + Aspartate <=> ADP + Phosphate + H+ + L-Asparagine	1.0 C00002 + 1.0 C00014 + 1.0 C00049 <=> 1 C00008 + 1 C00009 + 1 C00152	|6.3.1.4|	-2.7	-59.1953	53.7953	0	0	1000
R00483	L-Aspartate:ammonia ligase (AMP-forming)		ATP + NH3 + Aspartate <=> PPi + AMP + L-Asparagine	1.0 C00002 + 1.0 C00014 + 1.0 C00049 <=> 1 C00013 + 1 C00020 + 1 C00152	6.3.1.1	-11.9	-68.3953	44.5953	0	0	1000
R00484	N-Carbamoyl-L-aspartate amidohydrolase		H2O + 2 H+ + N-Carbamoyl-L-aspartate <=> CO2 + NH3 + Aspartate	1.0 C00001 + 1.0 C00438 <=> 1 C00011 + 1 C00014 + 1 C00049	|3.5.1.7|	6.1	-69.78	5.54715	0	0	1000
R00485	L-Asparagine amidohydrolase		H2O + L-Asparagine <=> NH3 + Aspartate	1.0 C00001 + 1.0 C00152 <=> 1 C00014 + 1 C00049	3.5.1.1|3.5.1.38	-25.5	-72.8559	-16.3605	0	0	1000
R00486	3-Cyano-L-alanine aminohydrolase		2 H2O + L-3-Cyanoalanine <=> NH3 + Aspartate	2.0 C00001 + 1.0 C02512 <=> 1 C00014 + 1 C00049	|3.5.5.4|	1000000	0	0	1	-1000	1000
R00487	Acetyl-CoA:L-aspartate N-acetyltransferase		Acetyl-CoA + Aspartate <=> CoA + H+ + N-Acetyl-L-aspartate	1.0 C00024 + 1.0 C00049 <=> 1 C00010 + 1 C01042	|2.3.1.17|	-24.2	-61.8636	13.4636	0	0	1000
R00488	N-Acetyl-L-aspartate amidohydrolase		H2O + N-Acetyl-L-aspartate <=> ACET + Aspartate	1.0 C00001 + 1.0 C01042 <=> 1 C00033 + 1 C00049	|3.5.1.15|	-2.9	-50.2559	6.23946	0	0	1000
R00490	L-Aspartate ammonia-lyase		Aspartate <=> NH3 + Fumarate	1.0 C00049 <=> 1 C00014 + 1 C00122	3.5.1.38|4.3.1.1	11	-36.3559	20.1395	1	-1000	1000
R00491	L-Aspartate racemase		Aspartate <=> D-Aspartate	1.0 C00049 <=> 1 C00402	|5.1.1.13|	0	-18.8318	18.8318	1	-1000	1000
R00494	glutathione hydralase (periplasmic)		H2O + GSH <=> GLU + Cys-Gly	1.0 C00001 + 1.0 C00051 <=> 1 C00025 + 1 C01419	|2.3.2.2|3.4.11.4|	-157	-204.356	-147.861	0	0	1000
R00497	gamma-L-Glutamyl-L-cysteine:glycine ligase (ADP-forming)		ATP + Gly + gamma-Glutamylcysteine <=> ADP + Phosphate + GSH + H+	1.0 C00002 + 1.0 C00037 + 1.0 C00669 <=> 1 C00008 + 1 C00009 + 1 C00051	6.3.2.3	128.4	71.9047	184.895	2	-1000	0
R00499	S-Succinylglutathione hydrolase		H2O + S-Succinylglutathione <=> Succinate + GSH + H+	1.0 C00001 + 1.0 C03174 <=> 1 C00042 + 1 C00051	|3.1.2.13|	-27.1	-74.4559	-17.9605	0	0	1000
R00501	rxn00354		H2O + 2 NAD + UDPgalactose <=> 2 NADH + 3 H+ + UDPgalacturonate	1.0 C00001 + 2.0 C00003 + 1.0 C00052 <=> 2 C00004 + 3 C00080 + 1 C00617	|1.1.1.-|	-27.2	-83.6953	29.2953	1	-1000	1000
R00502	UTP:alpha-D-hexose-1-phosphate uridylyltransferase		UTP + alpha-D-Galactose1-phosphate <=> PPi + UDPgalactose	1.0 C00075 + 1.0 C00446 <=> 1 C00013 + 1 C00052	|2.7.7.10|	0.5	-37.1636	38.1636	0	0	1000
R00503	UDPgalactose:D-glucose 4-beta-D-galactosyltransferase		Glucose + UDPgalactose <=> UDP + LACT	1.0 C00031 + 1.0 C00052 <=> 1 C00015 + 1 C00243	|2.4.1.22|	-15.2	-52.8636	22.4636	1	-1000	1000
R00504	UDPgalactose:UDP-N-acetyl-D-glucosamine galactosephosphotransferase		UDP-N-acetylglucosamine + UDPgalactose <=> UMP + UDP-N-acetyl-6-(D-galactose-1-phospho)-D-glucosamine	1.0 C00043 + 1.0 C00052 <=> 1 C00105 + 1 C04739	|2.7.8.18|	1000000	0	0	1	-1000	1000
R00505	UDP-D-galactopyranose furanomutase		UDPgalactose <=> UDP-D-galacto-1,4-furanose	1.0 C00052 <=> 1 C03733	5.4.99.9	2.1	-16.7318	20.9318	1	-1000	1000
R00507	3'-Phosphoadenylylsulfate nucleotidohydrolase		H2O + PAPS <=> PAP + SLF + H+	1.0 C00001 + 1.0 C00053 <=> 1 C00054 + 1 C00059	|3.6.1.9|3.6.2.2|	-92.7	-140.056	-83.5605	0	0	1000
R00508	3'-Phospho-5'-adenylyl sulfate 3'(2')-phosphohydrolase		H2O + PAPS <=> Phosphate + H+ + APS	1.0 C00001 + 1.0 C00053 <=> 1 C00009 + 1 C00224	|3.1.3.7|	-16.4	-63.7559	-7.26054	0	0	1000
R00509	ATP:adenylylsulfate 3'-phosphotransferase		ATP + APS <=> ADP + PAPS	1.0 C00002 + 1.0 C00224 <=> 1 C00008 + 1 C00053	2.7.1.25	-11.9	-49.5636	25.7636	1	-1000	1000
R00510	Cytidine-5'-monophosphate phosphoribo(deoxyribo)hydrolase		H2O + CMP <=> Ribose 5-phosphate + Cytosine	1.0 C00001 + 1.0 C00055 <=> 1 C00117 + 1 C00380	3.2.2.10	-8.4	-55.7559	0.739464	0	0	1000
R00511	Cytidine-5'-monophosphate phosphohydrolase		H2O + CMP <=> Phosphate + H+ + Cytidine	1.0 C00001 + 1.0 C00055 <=> 1 C00009 + 1 C00475	3.1.3.5|3.1.3.5)	-13.3	-60.6559	-4.16054	0	0	1000
R00512	ATP:CMP phosphotransferase		ATP + CMP <=> ADP + CDP	1.0 C00002 + 1.0 C00055 <=> 1 C00008 + 1 C00112	2.7.4.14	1.7	-35.9636	39.3636	1	-1000	1000
R00513	ATP:cytidine 5'-phosphotransferase		ATP + Cytidine <=> ADP + CMP	1.0 C00002 + 1.0 C00475 <=> 1 C00008 + 1 C00055	|2.7.1.48|	-15	-52.6636	22.6636	1	-1000	1000
R00514	CDP diphosphohydrolase		H2O + CDP <=> Phosphate + CMP + H+	1.0 C00001 + 1.0 C00112 <=> 1 C00009 + 1 C00055	|3.6.1.5|	-29.9	-77.2559	-20.7605	0	0	1000
R00515	CTP pyrophosphohydrolase		H2O + CTP <=> PPi + CMP	1.0 C00001 + 1.0 C00063 <=> 1 C00013 + 1 C00055	|3.6.1.8|	-37.4	-84.7559	-28.2605	0	0	1000
R00516	UTP:cytidine 5'-phosphotransferase		UTP + Cytidine <=> UDP + CMP	1.0 C00075 + 1.0 C00475 <=> 1 C00015 + 1 C00055	|2.7.1.48|	-15	-52.6636	22.6636	1	-1000	1000
R00517	GTP:cytidine 5'-phosphotransferase		GTP + Cytidine <=> GDP + CMP	1.0 C00044 + 1.0 C00475 <=> 1 C00035 + 1 C00055	|2.7.1.48|	-15	-52.6636	22.6636	1	-1000	1000
R00518	ATP:formate phosphotransferase		ATP + FORM + H+ <=> ADP + Formyl phosphate	1.0 C00002 + 1.0 C00058 <=> 1 C00008 + 1 C02405	|2.7.2.6|	-3.6	-41.2636	34.0636	1	-1000	1000
R00521	Formyl-CoA hydrolase		H2O + Formyl-CoA <=> CoA + FORM + H+	1.0 C00001 + 1.0 C00798 <=> 1 C00010 + 1 C00058	|3.1.2.10|	-20.4	-67.7559	-11.2605	0	0	1000
R00522	Oxalate carboxy-lyase		H+ + Oxalate <=> CO2 + FORM	1.0 C00209 <=> 1 C00011 + 1 C00058	|4.1.1.2|	-3.7	-51.0559	5.43946	0	0	1000
R00524	Formamide amidohydrolase		H2O + Formamide <=> NH3 + FORM	1.0 C00001 + 1.0 C00488 <=> 1 C00014 + 1 C00058	|3.5.1.49|	-21.7	-69.0559	-12.5605	0	0	1000
R00526	N-Formyl-L-aspartate amidohydrolase		H2O + N-Formyl-L-aspartate <=> Aspartate + FORM	1.0 C00001 + 1.0 C01044 <=> 1 C00049 + 1 C00058	|3.5.1.8|3.5.1.15|	1	-46.3559	10.1395	1	-1000	1000
R00527	S-Formylglutathione hydrolase		H2O + S-Formylglutathione <=> GSH + FORM + H+	1.0 C00001 + 1.0 C01031 <=> 1 C00051 + 1 C00058	|3.1.2.12|	-20.4	-67.7559	-11.2605	0	0	1000
R00529	ATP:sulfate adenylyltransferase		ATP + SLF + H+ <=> PPi + APS	1.0 C00002 + 1.0 C00059 <=> 1 C00013 + 1 C00224	|2.7.7.4|	55.4	17.7364	93.0636	2	-1000	0
R00530	ADP:sulfate adenylyltransferase		ADP + SLF <=> Phosphate + APS	1.0 C00008 + 1.0 C00059 <=> 1 C00009 + 1 C00224	|2.7.7.5|	62.8	25.1364	100.464	2	-1000	0
R00531	Adenylylsulfate sulfohydrolase		H2O + APS <=> AMP + SLF + H+	1.0 C00001 + 1.0 C00224 <=> 1 C00020 + 1 C00059	|3.6.2.1|	-92.8	-140.156	-83.6605	0	0	1000
R00532	L-Serine-O-sulfate ammonia-lyase (pyruvate-forming)		H2O + L-Serine O-sulfate <=> NH3 + Pyruvate + SLF + H+	1.0 C00001 + 1.0 C02703 <=> 1 C00014 + 1 C00022 + 1 C00059	|4.3.1.10|	1000000	0	0	1	-1000	1000
R00533	Sulfite:oxygen oxidoreductase		H2O + O2 + HSO3- <=> H2O2 + SLF + H+	1.0 C00001 + 1.0 C00007 + 1.0 C00094 <=> 1 C00027 + 1 C00059	|1.8.3.1|	-162.7	-210.056	-153.561	0	0	1000
R00534	D-Glucose 6-sulfate sulfohydrolase		H2O + D-Glucose 6-sulfate <=> Glucose + SLF + H+	1.0 C00001 + 1.0 C02827 <=> 1 C00031 + 1 C00059	|3.1.6.3|	1000000	0	0	1	-1000	1000
R00535	3'-Phosphoadenylylsulfate:phenolic-steroid sulfotransferase		PAPS + Estradiol <=> PAP + Estradiol-17beta 3-sulfate	1.0 C00053 + 1.0 C00951 <=> 1 C00054 + 1 C08357	|2.8.2.15|	1000000	0	0	1	-1000	1000
R00536	3'-Phosphoadenylylsulfate:phenolic-steroid sulfotransferase		PAPS + 2-Methoxyestrone <=> PAP + 2-Methoxyestrone 3-sulfate	1.0 C00053 + 1.0 C05299 <=> 1 C00054 + 1 C08358	|2.8.2.15|	1000000	0	0	1	-1000	1000
R00537	3'-Phosphoadenylylsulfate:phenolic-steroid sulfotransferase		PAPS + 2-Methoxyestradiol-17beta <=> PAP + 2-Methoxyestradiol-17beta 3-sulfate	1.0 C00053 + 1.0 C05302 <=> 1 C00054 + 1 C08359	|2.8.2.15|	1000000	0	0	1	-1000	1000
R00548	Riboflavin-5-phosphate phosphohydrolase (acid optimum)		H2O + FMN <=> Phosphate + H+ + RIBF	1.0 C00001 + 1.0 C00061 <=> 1 C00009 + 1 C00255	|3.1.3.2|	-1135.8	-1183.16	-1126.66	0	0	1000
R00549	ATP:riboflavin 5'-phosphotransferase		ATP + RIBF <=> ADP + FMN	1.0 C00002 + 1.0 C00255 <=> 1 C00008 + 1 C00061	2.7.1.26	1107.5	1069.84	1145.16	2	-1000	0
R00550	D-Glucose-1-phosphate:riboflavin 5'-phosphotransferase		Cori ester + RIBF <=> Glucose + FMN	1.0 C00103 + 1.0 C00255 <=> 1 C00031 + 1 C00061	|2.7.1.42|	1114.7	1077.04	1152.36	2	-1000	0
R00551	L-Arginine amidinohydrolase		H2O + Arginine <=> Ornithine + Urea	1.0 C00001 + 1.0 C00062 <=> 1 C00077 + 1 C00086	|3.5.3.1|	15	-32.3559	24.1395	1	-1000	1000
R00552	L-Arginine iminohydrolase		H2O + Arginine <=> NH3 + Citrulline	1.0 C00001 + 1.0 C00062 <=> 1 C00014 + 1 C00327	|3.5.3.6|	-13.6	-60.9559	-4.46054	0	0	1000
R00554	ATP:L-arginine N-phosphotransferase		ATP + Arginine <=> ADP + H+ + Phosphoarginine	1.0 C00002 + 1.0 C00062 <=> 1 C00008 + 1 C05945	|2.7.3.3|	7.2	-30.4636	44.8636	1	-1000	1000
R00557	L-Arginine,NADPH:oxygen oxidoreductase (nitric-oxide-forming)		2 L-Arginine + 4 Oxygen + 3 NADPH + 3 H+ <=> 2 Nitric oxide + 2 L-Citrulline + 3 NADP+ + 4 H2O	1.0 C00005 + 1.0 C00007 + 1.0 C00062 <=> 1 C00001 + 1 C00006 + 1 C00327 + 1 C00533	1.14.13.39	1000000	0	0	3	0	0
R00558	L-Arginine,NADPH:oxygen oxidoreductase (nitric-oxide-forming)		TPNH + O2 + Arginine <=> H2O + TPN + N-(omega)-Hydroxyarginine	1.0 C00005 + 1.0 C00007 + 1.0 C00062 + 1.0 C00080 <=> 1 C00001 + 1 C00006 + 1 C05933	|1.14.13.39|	1000000	0	0	1	-1000	1000
R00559	L-Arginine:oxygen 2-oxidoreductase (decarboxylating)		O2 + Arginine <=> H2O + CO2 + 4-Guanidinobutanamide	1.0 C00007 + 1.0 C00062 <=> 1 C00001 + 1 C00011 + 1 C03078	|1.13.12.1|	-452	-499.356	-442.861	0	0	1000
R00562	N2-(D-1-carboxyethyl)-L-arginine:NADP+ oxidoreductase		H2O + NAD + Octopine <=> NADH + Pyruvate + Arginine + H+	1.0 C00001 + 1.0 C00003 + 1.0 C04137 <=> 1 C00004 + 1 C00022 + 1 C00062 + 1 C00080	|1.5.1.11|	29.1	-37.0877	57.0712	1	-1000	1000
R00563	D-nopaline:NADP+ oxidoreductase (L-arginine-forming)		H2O + TPN + D-Nopaline <=> TPNH + 2-Oxoglutarate + Arginine + H+	1.0 C00001 + 1.0 C00006 + 1.0 C01682 <=> 1 C00005 + 1 C00026 + 1 C00062 + 1 C00080	|1.5.1.19|	26.1	-40.0877	54.0712	1	-1000	1000
R00565	L-Arginine:glycine amidinotransferase		Gly + Arginine <=> Ornithine + Glycocyamine	1.0 C00037 + 1.0 C00062 <=> 1 C00077 + 1 C00581	|2.1.4.1|	0	-37.6636	37.6636	1	-1000	1000
R00566	L-Arginine carboxy-lyase		Arginine + H+ <=> CO2 + Agmatine	1.0 C00062 <=> 1 C00011 + 1 C00179	4.1.1.19	-21.1	-68.4559	-11.9605	0	0	1000
R00567	L-Arginine racemase		Arginine <=> D-Arginine	1.0 C00062 <=> 1 C00792	|5.1.1.9|	0	-18.8318	18.8318	1	-1000	1000
R00568	CTP aminohydrolase		H2O + CTP + H+ <=> NH3 + UTP	1.0 C00001 + 1.0 C00063 <=> 1 C00014 + 1 C00075	|3.5.4.13|	-25.4	-72.7559	-16.2605	0	0	1000
R00569	CTP diphosphohydrolase		H2O + CTP <=> Phosphate + H+ + CDP	1.0 C00001 + 1.0 C00063 <=> 1 C00009 + 1 C00112	|3.6.1.5|3.6.1.15|	-28.3	-75.6559	-19.1605	0	0	1000
R00570	ATP:nucleoside-diphosphate phosphatransferase		ATP + CDP <=> ADP + CTP	1.0 C00002 + 1.0 C00112 <=> 1 C00008 + 1 C00063	2.7.4.6	0	-37.6636	37.6636	1	-1000	1000
R00571	UTP:ammonia ligase(ADP-forming)		ATP + NH3 + UTP <=> ADP + Phosphate + CTP + 2 H+	1.0 C00002 + 1.0 C00014 + 1.0 C00075 <=> 1 C00008 + 1 C00009 + 1 C00063	|6.3.4.2|	-2.9	-59.3953	53.5953	1	-1000	1000
R00572	CTP:pyruvate O2-phosphotransferase		Pyruvate + CTP <=> PEP + CDP	1.0 C00022 + 1.0 C00063 <=> 1 C00074 + 1 C00112	|2.7.1.40|	31.3	-6.36357	68.9636	2	-1000	0
R00573	UTP:ammonia ligase(ADP-forming)		H2O + ATP + L-Glutamine + UTP <=> ADP + Phosphate + GLU + CTP + 2 H+	1.0 C00001 + 1.0 C00002 + 1.0 C00064 + 1.0 C00075 <=> 1 C00008 + 1 C00009 + 1 C00025 + 1 C00063	6.3.4.2	-28.5	-113.519	18.303	1	-1000	1000
R00574	CTP pyriphosphate-lyase (cyclizing)		CTP <=> PPi + 3',5'-Cyclic CMP	1.0 C00063 <=> 1 C00013 + 1 C00941	|4.6.1.6|	11.4	-35.9559	20.5395	1	-1000	1000
R00575	Carbon-dioxide:L-glutamine amido-ligase (ADP-forming,		H2O + 2 ATP + L-Glutamine + HCO3- <=> 2 ADP + Phosphate + GLU + H+ + Carbamoylphosphate	1.0 C00001 + 2.0 C00002 + 1.0 C00064 + 1.0 C00288 <=> 2 C00008 + 1 C00009 + 1 C00025 + 1 C00169	6.3.5.5	-47.5	-151.351	18.1348	0	0	1000
R00576	L-Glutamine:pyruvate aminotransferase		Pyruvate + L-Glutamine <=> ALA + 2-Oxoglutaramate	1.0 C00022 + 1.0 C00064 <=> 1 C00041 + 1 C00940	|2.6.1.15|	0	-37.6636	37.6636	1	-1000	1000
R00578	L-aspartate:L-glutamine amido-ligase (AMP-forming)		H2O + ATP + Aspartate + L-Glutamine <=> PPi + AMP + GLU + L-Asparagine	1.0 C00001 + 1.0 C00002 + 1.0 C00049 + 1.0 C00064 <=> 1 C00013 + 1 C00020 + 1 C00025 + 1 C00152	6.3.5.4	-37.6	-122.619	9.20303	0	0	1000
R00579	L-Glutamine racemase		L-Glutamine <=> D-Glutamine	1.0 C00064 <=> 1 C00819	|5.1.1.9|5.1.1.10|	0	-18.8318	18.8318	1	-1000	1000
R00581	L-serine:NAD+ oxidoreductase (deaminating)		H2O + NAD + Serine <=> NADH + NH3 + H+ + Hydroxypyruvate	1.0 C00001 + 1.0 C00003 + 1.0 C00065 <=> 1 C00004 + 1 C00014 + 1 C00080 + 1 C00168	|1.4.1.7|	26.1	-40.0877	54.0712	1	-1000	1000
R00584	Pyrophosphate:L-serine O-phosphotransferase		PPi + Serine <=> Phosphate + H+ + phosphoserine	1.0 C00013 + 1.0 C00065 <=> 1 C00009 + 1 C01005	|2.7.1.80|	-7.6	-45.2636	30.0636	1	-1000	1000
R00585	L-Serine:pyruvate aminotransferase		Pyruvate + Serine <=> ALA + Hydroxypyruvate	1.0 C00022 + 1.0 C00065 <=> 1 C00041 + 1 C00168	|2.6.1.51|	0	-37.6636	37.6636	1	-1000	1000
R00586	serine O-acetyltransferase		Acetyl-CoA + Serine <=> CoA + O-Acetyl-L-serine	1.0 C00024 + 1.0 C00065 <=> 1 C00010 + 1 C00979	2.3.1.30	-18.8	-56.4636	18.8636	1	-1000	1000
R00589	L-2-Amino-3-hydroxypropionic acid racemase		Serine <=> D-Serine	1.0 C00065 <=> 1 C00740	|5.1.1.10|5.1.1.18|	0	-18.8318	18.8318	1	-1000	1000
R00590	L-Serine hydro-lyase (deaminating)		Serine <=> H2O + Dehydroalanine	1.0 C00065 <=> 1 C00001 + 1 C02218	|4.3.1.17|	-4.6	-23.4318	14.2318	1	-1000	1000
R00602	Hydorogen-peroxide:hydrogen-peroxide oxidoreductase		H2O2 + Methanol <=> 2 H2O + Methanal	1.0 C00027 + 1.0 C00132 <=> 2 C00001 + 1 C00067	|1.11.1.6|1.11.1.7|	-295.6	-304.739	-248.244	0	0	1000
R00603	Dichloromethane chloride-lyase (chloride-hydrolysing)		H2O + Dichloromethane <=> Methanal + 2 H+ + 2 HCl	1.0 C00001 + 1.0 C02271 <=> 1 C00067 + 2 C01327	|4.5.1.3|	1000000	0	0	1	-1000	1000
R00608	Methanol:oxygen oxidereductase		O2 + Methanol <=> H2O2 + Methanal	1.0 C00007 + 1.0 C00132 <=> 1 C00027 + 1 C00067	|1.1.3.13|	-105.7	-153.056	-96.5605	0	0	1000
R00609	N-Methyl-L-glutamate:(acceptor) oxidoreductase (demethylating)		H2O + N-Methyl-L-glutamate + A <=> GLU + Methanal + AH2	5.0 C00001 + 1.0 C00028 + 6.0 C01046 <=> 7 C00025 + 1 C00030 + 1 C00067	|1.5.99.5|	1000000	0	0	3	0	0
R00610	Sarcosine:oxygen oxidoreductase (demethylating)		H2O + O2 + Sarcosine <=> H2O2 + Gly + Methanal	1.0 C00001 + 1.0 C00007 + 1.0 C00213 <=> 1 C00027 + 1 C00037 + 1 C00067	|1.5.3.1|	-76.1	-151.98	-76.6529	0	0	1000
R00612	N6-Methyl-L-lysine:oxygen oxidoreductase (demethylating)		H2O + O2 + N6-Methyl-L-lysine <=> H2O2 + Lysine + Methanal	1.0 C00001 + 1.0 C00007 + 1.0 C02728 <=> 1 C00027 + 1 C00047 + 1 C00067	|1.5.3.4|	-76.1	-151.98	-76.6529	0	0	1000
R00614	Formaldehyde:formaldehyde oxidoreductase		H2O + 2 Methanal <=> FORM + H+ + Methanol	1.0 C00001 + 2.0 C00067 <=> 1 C00058 + 1 C00132	|1.2.99.4|	-69.2	-106.864	-31.5364	0	0	1000
R00615	Thiamin diphosphate phosphohydrolase		H2O + TPP <=> Phosphate + H+ + TMP	1.0 C00001 + 1.0 C00068 <=> 1 C00009 + 1 C01081	|3.6.1.15|	-31.2	-78.5559	-22.0605	0	0	1000
R00616	ATP:thiamin pyrophosphotransferase		ATP + TPP <=> ADP + Thiamin triphosphate	1.0 C00002 + 1.0 C00068 <=> 1 C00008 + 1 C03028	|2.7.4.15|2.7.6.2|	1.4	-36.2636	39.0636	1	-1000	1000
R00617	ATP:thiamin-phosphate phosphotransferase		ATP + TMP <=> ADP + TPP	1.0 C00002 + 1.0 C01081 <=> 1 C00008 + 1 C00068	2.7.4.16	2.9	-34.7636	40.5636	1	-1000	1000
R00618	Thiamin-triphosphate phosphohydrolase		H2O + Thiamin triphosphate <=> Phosphate + TPP + H+	1.0 C00001 + 1.0 C03028 <=> 1 C00009 + 1 C00068	|3.6.1.28|	-29.7	-77.0559	-20.5605	0	0	1000
R00619	ATP:thiamin pyrophosphotransferase		ATP + THI <=> AMP + TPP	1.0 C00002 + 1.0 C00378 <=> 1 C00020 + 1 C00068	|2.7.6.2|	-11.7	-49.3636	25.9636	1	-1000	1000
R00621	2-Oxoglutarate:Thiamin diphosphate 2-oxidoreductase(decarboxylating		2-Oxoglutarate + TPP + H+ <=> CO2 + 3-Carboxy-1-hydroxypropyl-ThPP	1.0 C00026 + 1.0 C00068 <=> 1 C00011 + 1 C05381	|1.2.4.2|	-38.1	-75.7636	-0.436434	0	0	1000
R00643	L-Galactono-1,4-lactone:oxygen 3-oxidoreductase		O2 + L-Galactono-1,4-lactone <=> H2O2 + Ascorbate + H+	1.0 C00007 + 1.0 C01115 <=> 1 C00027 + 1 C00072	|1.3.3.12|	-115.4	-162.756	-106.261	0	0	1000
R00644	L-Ascorbate:hydrogen-peroxide oxidoreductase		H2O2 + Ascorbate + H+ <=> 2 H2O + Dehydroascorbate	1.0 C00027 + 1.0 C00072 <=> 2 C00001 + 1 C05422	|1.11.1.11|	-317.8	-326.939	-270.444	0	0	1000
R00646	Ascorbate:oxygen 2,3-oxidoreductase (bond-cleaving)		H2O + O2 + Ascorbate <=> 2 H+ + Oxalate + Threonate	1.0 C00001 + 1.0 C00007 + 1.0 C00072 <=> 1 C00209 + 1 C01620	|1.13.11.13|	-547.6	-594.956	-538.461	0	0	1000
R00647	rxn00449		Ascorbate + H+ <=> L-xylo-Hexulonolactone	1.0 C00072 <=> 1 C03289	|1.1.3.8|	0	-18.8318	18.8318	1	-1000	1000
R00648	L-Methionine:oxygen oxidoreductase (deaminating)		H2O + O2 + Methionine <=> NH3 + H2O2 + 4-methylthio 2-oxobutyrate	1.0 C00001 + 1.0 C00007 + 1.0 C00073 <=> 1 C00014 + 1 C00027 + 1 C01180	|1.4.3.2|	-103.8	-179.68	-104.353	0	0	1000
R00649	S-Adenosyl-L-methionine:L-methionine S-methyltransferase		SAM + Methionine <=> S-Adenosylhomocysteine + S-Methyl-L-methionine	1.0 C00019 + 1.0 C00073 <=> 1 C00021 + 1 C03172	|2.1.1.12|	0	-37.6636	37.6636	1	-1000	1000
R00650	S-Adenosyl-L-methionine:L-homocysteine S-methyltransferase		SAM + L-Homocysteine <=> S-Adenosylhomocysteine + Methionine + H+	1.0 C00019 + 1.0 C00155 <=> 1 C00021 + 1 C00073	|2.1.1.10|	1000000	0	0	1	-1000	1000
R00651	O-Acetyl-L-homoserine acetate-lyase (adding methanethiol)		MTTL + O-Acetyl-L-homoserine <=> ACET + Methionine + H+	1.0 C00409 + 1.0 C01077 <=> 1 C00033 + 1 C00073	|2.5.1.49|4.2.99.10|	-43	-80.6636	-5.33643	0	0	1000
R00652	L-Methionine:glyoxylate aminotransferase		Glyoxylate + Methionine <=> Gly + 4-methylthio 2-oxobutyrate	1.0 C00048 + 1.0 C00073 <=> 1 C00037 + 1 C01180	|2.6.1.73|	-9.8	-47.4636	27.8636	1	-1000	1000
R00653	N-Formyl-L-methionine amidohydrolase		H2O + N-Formyl-L-methionine <=> FORM + Methionine	1.0 C00001 + 1.0 C03145 <=> 1 C00058 + 1 C00073	|3.5.1.31|	-0.2	-47.5559	8.93946	1	-1000	1000
R00654	L-Methionine methanethiol-lyase (deaminating)		H2O + Methionine <=> NH3 + 2-Oxobutyrate + MTTL	1.0 C00001 + 1.0 C00073 <=> 1 C00014 + 1 C00109 + 1 C00409	|4.4.1.11|	-3.1	-78.98	-3.65285	0	0	1000
R00655	L-Methionine racemase		Methionine <=> D-Methionine	1.0 C00073 <=> 1 C00855	|5.1.1.2|	0	-18.8318	18.8318	1	-1000	1000
R00656	L-Methionine carboxy-lyase		Methionine + H+ <=> CO2 + 3-Methylthiopropanamine	1.0 C00073 <=> 1 C00011 + 1 C03354	|4.1.1.57|	-19.9	-67.2559	-10.7605	0	0	1000
R00659	UTP:pyruvate O2-phosphotransferase		Pyruvate + UTP <=> UDP + PEP	1.0 C00022 + 1.0 C00075 <=> 1 C00015 + 1 C00074	|2.7.1.40|	31.3	-6.36357	68.9636	2	-1000	0
R00660	Phosphoenolpyruvate:UDP-N-acetyl-D-glucosamine		UDP-N-acetylglucosamine + PEP <=> Phosphate + H+ + UDP-N-acetylglucosamine enolpyruvate	1.0 C00043 + 1.0 C00074 <=> 1 C00009 + 1 C04631	2.5.1.7	-7.3	-44.9636	30.3636	1	-1000	1000
R00661	Phosphoenolpyruvate 2,3-phosphonomutase		PEP <=> H+ + 3-Phosphonopyruvate	1.0 C00074 <=> 1 C02798	|5.4.2.9|	17	-1.83178	35.8318	2	-1000	0
R00662	Uridine triphosphate pyrophosphohydrolase		H2O + UTP <=> PPi + UMP	1.0 C00001 + 1.0 C00075 <=> 1 C00013 + 1 C00105	|3.6.1.8|3.6.1.19|	-37.4	-84.7559	-28.2605	0	0	1000
R00664	Bezoyl-CoA:L-ornithine N-benzoyltransferase		Ornithine + 2 Benzoyl-CoA <=> 2 CoA + 2 H+ + L-Ornithuric acid	1.0 C00077 + 2.0 C00512 <=> 2 C00010 + 1 C03712	|2.3.1.127|	-44.7	-101.195	11.7953	1	-1000	1000
R00665	L-Citrulline N5-carbamoyldihydrolase		H2O + 2 H+ + Citrulline <=> CO2 + NH3 + Ornithine	1.0 C00001 + 1.0 C00327 <=> 1 C00011 + 1 C00014 + 1 C00077	|3.5.1.20|	3.7	-72.18	3.14715	0	0	1000
R00666	N5-(L-1-carboxyethyl)-L-ornithine:NADP+ oxidoreductase		H2O + TPN + N5-(L-1-Carboxyethyl)-L-ornithine <=> TPNH + Pyruvate + Ornithine + H+	1.0 C00001 + 1.0 C00006 + 1.0 C04210 <=> 1 C00005 + 1 C00022 + 1 C00077 + 1 C00080	|1.5.1.24|	27.2	-38.9877	55.1712	1	-1000	1000
R00667	L-Ornithine:2-oxo-acid aminotransferase		2-Oxoglutarate + Ornithine <=> GLU + L-Glutamate5-semialdehyde	1.0 C00026 + 1.0 C00077 <=> 1 C00025 + 1 C01165	2.6.1.13	12.2	-25.4636	49.8636	1	-1000	1000
R00668	L-Ornithine(L-lysine):2-oxoglutarate omega-aminotransferase		2-Oxoglutarate + Ornithine <=> H2O + GLU + H+ + 3,4-Dihydro-2H-Pyrrole-2-carboxylate	1.0 C00026 + 1.0 C00077 <=> 1 C00001 + 1 C00025 + 1 C04322	|2.6.1.68|	1000000	0	0	1	-1000	1000
R00669	N2-Acetyl-L-ornithine amidohydrolase		H2O + N-Acetylornithine <=> ACET + Ornithine	1.0 C00001 + 1.0 C00437 <=> 1 C00033 + 1 C00077	3.5.1.14|3.5.1.16	-5.3	-52.6559	3.83946	0	0	1000
R00670	L-Ornithine carboxy-lyase		Ornithine + H+ <=> CO2 + PUTR	1.0 C00077 <=> 1 C00011 + 1 C00134	4.1.1.17	-21.1	-68.4559	-11.9605	0	0	1000
R00671	L-Ornithine ammonia-lyase(cyclizing)		Ornithine <=> NH3 + H+ + L-Proline	1.0 C00077 <=> 1 C00014 + 1 C00148	|4.3.1.12|	1000000	0	0	1	-1000	1000
R00672	L-Ornithine racemase		Ornithine <=> D-Ornithine	1.0 C00077 <=> 1 C00515	|5.1.1.9|5.1.1.10|5.1.1.12|	0	-18.8318	18.8318	1	-1000	1000
R00673	L-Tryotophan indole-lyase (deaminating)		H2O + Tryptophan <=> NH3 + Pyruvate + indol	1.0 C00001 + 1.0 C00078 <=> 1 C00014 + 1 C00022 + 1 C00463	4.1.99.1	26.7	-49.18	26.1471	1	-1000	1000
R00674	L-Serine hydro-lyase (adding indoleglycerol-phosphate)		Serine + indol <=> H2O + Tryptophan	1.0 C00065 + 1.0 C00463 <=> 1 C00001 + 1 C00078	4.2.1.20	-64.5	-73.6395	-17.1441	0	0	1000
R00675	L-Tryptophan:NAD+ oxidoreductase (deaminating)		H2O + NAD + Tryptophan <=> NADH + NH3 + H+ + Indolepyruvate	1.0 C00001 + 1.0 C00003 + 1.0 C00078 <=> 1 C00004 + 1 C00014 + 1 C00080 + 1 C00331	|1.4.1.19|	26.1	-40.0877	54.0712	1	-1000	1000
R00676	L-Tryptophan:NADP+ oxidoreductase (deaminating)		H2O + TPN + Tryptophan <=> TPNH + NH3 + H+ + Indolepyruvate	1.0 C00001 + 1.0 C00006 + 1.0 C00078 <=> 1 C00005 + 1 C00014 + 1 C00080 + 1 C00331	|1.4.1.19|	24.4	-41.7877	52.3712	1	-1000	1000
R00677	L-Tryptophan:oxygen oxidoreductase (deaminating)		H2O + O2 + Tryptophan <=> NH3 + H2O2 + Indolepyruvate	1.0 C00001 + 1.0 C00007 + 1.0 C00078 <=> 1 C00014 + 1 C00027 + 1 C00331	|1.4.3.2|	-103.8	-179.68	-104.353	0	0	1000
R00678	L-tryptophan:oxygen 2,3-oxidoreductase (decyclizing)		O2 + Tryptophan <=> L-Formylkynurenine	1.0 C00007 + 1.0 C00078 <=> 1 C02700	|1.13.11.11|1.13.11.52|	-268.6	-287.432	-249.768	0	0	1000
R00679	L-Tryptophan:oxygen 2-oxidoreductase(decarboxylating)		O2 + Tryptophan <=> H2O + CO2 + Indole-3-acetamide	1.0 C00007 + 1.0 C00078 <=> 1 C00001 + 1 C00011 + 1 C02693	|1.13.12.3|	-452	-499.356	-442.861	0	0	1000
R00681	L-Tryptophan:oxygen 2'-oxidoreductase (side-chain-cleaving)		O2 + Tryptophan + H+ <=> CO2 + NH3 + 3-Indoleglycolaldehyde	1.0 C00007 + 1.0 C00078 <=> 1 C00011 + 1 C00014 + 1 C03230	|1.13.99.3|	-376	-451.88	-376.553	0	0	1000
R00682	L-Tryptophanamide amidohydrolase		H2O + L-Tryptophanamide <=> NH3 + Tryptophan	1.0 C00001 + 1.0 C00977 <=> 1 C00014 + 1 C00078	|3.5.1.57|	-24.2	-71.5559	-15.0605	0	0	1000
R00683				1.0 C00019 + 1.0 C00078 <=> 1 C00021 + 1 C02983		1000000	0	0	1	-1000	1000
R00684	L-Tryptophan:2-oxoglutarate aminotransferase		2-Oxoglutarate + Tryptophan <=> GLU + Indolepyruvate	1.0 C00026 + 1.0 C00078 <=> 1 C00025 + 1 C00331	|2.6.1.27|	1.2	-36.4636	38.8636	1	-1000	1000
R00685	L-Tryptophan decarboxy-lyase		Tryptophan + H+ <=> CO2 + Tryptamine	1.0 C00078 <=> 1 C00011 + 1 C00398	|4.1.1.28|	-19.9	-67.2559	-10.7605	0	0	1000
R00686	L-Phenylalanine racemase (ATP-hydrolysing)		H2O + ATP + L-Phenylalanine <=> PPi + AMP + D-Phenylalanine	1.0 C00001 + 1.0 C00002 + 1.0 C00079 <=> 1 C00013 + 1 C00020 + 1 C02265	|5.1.1.11|	-37.4	-103.588	-9.42875	0	0	1000
R00687	ATP:L-phenylalanine adenylyltransferase		ATP + L-Phenylalanine <=> PPi + H+ + N-Adenylyl-L-phenylalanine	1.0 C00002 + 1.0 C00079 <=> 1 C00013 + 1 C03709	|2.7.7.54|	1000000	0	0	1	-1000	1000
R00688	L-phenylalanine:NAD+ oxidoreductase (deaminating)		H2O + NAD + L-Phenylalanine <=> NADH + NH3 + H+ + Phenylpyruvate	1.0 C00001 + 1.0 C00003 + 1.0 C00079 <=> 1 C00004 + 1 C00014 + 1 C00080 + 1 C00166	|1.4.1.20|	26.1	-40.0877	54.0712	3	0	0
R00689	L-Phenylalanine:oxygen oxidoreductase (deaminating)		H2O + O2 + L-Phenylalanine <=> NH3 + H2O2 + Phenylpyruvate	1.0 C00001 + 1.0 C00007 + 1.0 C00079 <=> 1 C00014 + 1 C00027 + 1 C00166	|1.4.3.2|	-103.8	-179.68	-104.353	0	0	1000
R00690	L-Phenylalanine:oxygen 2-oxidoreductase (decarboxylating)		O2 + L-Phenylalanine <=> H2O + CO2 + 2-Phenylacetamide	1.0 C00007 + 1.0 C00079 <=> 1 C00001 + 1 C00011 + 1 C02505	|1.13.12.9|	-452	-499.356	-442.861	0	0	1000
R00691	L-Arogenate hydro-lyase (decarboxylating)		H+ + L-Arogenate <=> H2O + CO2 + L-Phenylalanine	1.0 C00826 <=> 1 C00001 + 1 C00011 + 1 C00079	|4.2.1.51|4.2.1.91|	-136.1	-183.456	-126.961	0	0	1000
R00692	L-Phenylalanine(L-histidine):pyruvate aminotransferase		Pyruvate + L-Phenylalanine <=> ALA + Phenylpyruvate	1.0 C00022 + 1.0 C00079 <=> 1 C00041 + 1 C00166	|2.6.1.58|	0	-37.6636	37.6636	1	-1000	1000
R00693	Acetyl-CoA:L-phenylalanine N-acetyltransferase		Acetyl-CoA + L-Phenylalanine <=> CoA + H+ + N-Acetyl-L-phenylalanine	1.0 C00024 + 1.0 C00079 <=> 1 C00010 + 1 C03519	|2.3.1.53|	-23	-60.6636	14.6636	1	-1000	1000
R00694	L-Phenylalanine:2-oxoglutarate aminotransferase		2-Oxoglutarate + L-Phenylalanine <=> GLU + Phenylpyruvate	1.0 C00026 + 1.0 C00079 <=> 1 C00025 + 1 C00166	2.6.1.1|2.6.1.1 or 2.6.1.9|2.6.1.5|2.6.1.57|2.6.1.58|2.6.1.9	1.2	-36.4636	38.8636	1	-1000	1000
R00695	L-Aspartate:phenylpyruvate aminotransferase		Aspartate + Phenylpyruvate <=> Oxaloacetate + L-Phenylalanine	1.0 C00049 + 1.0 C00166 <=> 1 C00036 + 1 C00079	|2.6.1.70|	-1.2	-38.8636	36.4636	1	-1000	1000
R00697	L-Phenylalanine ammonia-lyase		L-Phenylalanine <=> NH3 + (E)-Cinnamate	1.0 C00079 <=> 1 C00014 + 1 C00423	|4.3.1.5|4.3.1.24|4.3.1.25|	12.2	-35.1559	21.3395	1	-1000	1000
R00698	L-phenylalanine:oxygen oxidoreductase (decarboxylating)		L-Phenylalanine + Oxygen <=> 2-Phenylacetamide + CO2	1.0 C00007 + 1.0 C00079 <=> 1 C00011 + 1 C02505	1.11.1.7	-452	-499.356	-442.861	3	0	0
R00699	L-Phenylalanine carboxy-lyase		L-Phenylalanine + H+ <=> CO2 + Phenethylamine	1.0 C00079 <=> 1 C00011 + 1 C05332	|4.1.1.28|4.1.1.53|	-19.9	-67.2559	-10.7605	0	0	1000
R00700	Hydrogen:NAD+ oxidoreductase		NAD + H2 <=> NADH + H+	1.0 C00282 + 1.0 C00003 <=> 1 C00004 + 1 C00080	|1.12.1.2|	-38.2	-57.0318	-19.3682	0	0	1000
R00702	Farnesyl-diphosphate:farnesyl-diphosphate farnesyltransferase		2 Farnesyldiphosphate <=> PPi + Presqualene diphosphate	1.0 C00448 <=> 1 C00013 + 1 C03428	|2.5.1.21|	-93.7	-141.056	-84.5605	3	0	0
R00704	(R)-Lactate:NAD+ oxidoreductase		NAD + D-Lactate <=> NADH + Pyruvate + H+	1.0 C00003 + 1.0 C00256 <=> 1 C00004 + 1 C00022 + 1 C00080	1.1.1.28	17.8	-19.8636	55.4636	1	-1000	1000
R00705	3-Oxopropanoate:NAD+ oxidoreductase (decarboxylating,		NAD + CoA + 3-Oxopropanoate <=> NADH + CO2 + Acetyl-CoA	1.0 C00003 + 1.0 C00010 + 1.0 C00222 <=> 1 C00004 + 1 C00011 + 1 C00024	|1.2.1.18|1.2.1.27|	-37.1	-93.5953	19.3953	0	0	1000
R00706	3-Oxopropanoate:NADP+ oxidoreductase (decarboxylating,		TPN + CoA + 3-Oxopropanoate <=> TPNH + CO2 + Acetyl-CoA	1.0 C00006 + 1.0 C00010 + 1.0 C00222 <=> 1 C00005 + 1 C00011 + 1 C00024	|1.2.1.18|	-38.8	-95.2953	17.6953	0	0	1000
R00707	L-1-Pyrroline-5-carboxylate:NAD+ oxidoreductase		2 H2O + NAD + 1-Pyrroline-5-carboxylate <=> NADH + GLU + H+	2.0 C00001 + 1.0 C00003 + 1.0 C03912 <=> 1 C00004 + 1 C00025 + 1 C00080	1.5.1.12	1000000	0	0	1	-1000	1000
R00708	L-1-Pyrroline-5-carboxylate:NAD+ oxidoreductase		2 H2O + TPN + 1-Pyrroline-5-carboxylate <=> TPNH + GLU + H+	2.0 C00001 + 1.0 C00006 + 1.0 C03912 <=> 1 C00005 + 1 C00025 + 1 C00080	|1.5.1.12|	1000000	0	0	1	-1000	1000
R00709	Isocitrate:NAD+ oxidoreductase (decarboxylating)		NAD + Isocitrate <=> NADH + CO2 + 2-Oxoglutarate	1.0 C00003 + 1.0 C00311 <=> 1 C00004 + 1 C00011 + 1 C00026	|1.1.1.41|1.1.1.286|	1.5	-64.6877	29.4712	1	-1000	1000
R00710	Acetaldehyde:NAD+ oxidoreductase		H2O + NAD + AALD <=> NADH + ACET + 2 H+	1.0 C00001 + 1.0 C00003 + 1.0 C00084 <=> 1 C00004 + 1 C00033 + 2 C00080	1.2.1.3|1.2.1.5	-45.2	-82.8636	-7.53643	3	0	0
R00711	Acetaldehyde:NADP+ oxidoreductase		H2O + TPN + AALD <=> TPNH + ACET + 2 H+	1.0 C00001 + 1.0 C00006 + 1.0 C00084 <=> 1 C00005 + 1 C00033 + 2 C00080	|1.2.1.3|1.2.1.5|1.2.1.4|	-46.8	-84.4636	-9.13643	0	0	1000
R00713	Succinate-semialdehyde:NAD+ oxidoreductase		H2O + NAD + 4-Oxobutanoate <=> NADH + Succinate + 2 H+	1.0 C00001 + 1.0 C00003 + 1.0 C00232 <=> 1 C00004 + 1 C00042 + 2 C00080	1.2.1.16|1.2.1.24	-46.4	-84.0636	-8.73643	0	0	1000
R00714	Succinate-semialdehyde:NADP+ oxidoreductase		H2O + TPN + 4-Oxobutanoate <=> TPNH + Succinate + 2 H+	1.0 C00001 + 1.0 C00006 + 1.0 C00232 <=> 1 C00005 + 1 C00042 + 2 C00080	1.2.1.16	-48.1	-85.7636	-10.4364	0	0	1000
R00715	N6-(L-1,3-Dicarboxypropyl)-L-lysine:NAD+ oxidoreductase		H2O + NAD + Saccharopine <=> NADH + 2-Oxoglutarate + Lysine + H+	1.0 C00001 + 1.0 C00003 + 1.0 C00449 <=> 1 C00004 + 1 C00026 + 1 C00047 + 1 C00080	|1.5.1.7|	27.7	-38.4877	55.6712	1	-1000	1000
R00716	N6-(L-1,3-Dicarboxypropyl)-L-lysine:NADP+ oxidoreductase		H2O + TPN + Saccharopine <=> TPNH + 2-Oxoglutarate + Lysine + H+	1.0 C00001 + 1.0 C00006 + 1.0 C00449 <=> 1 C00005 + 1 C00026 + 1 C00047 + 1 C00080	|1.5.1.8|	26	-40.1877	53.9712	1	-1000	1000
R00717	Glycolate:NAD+ oxidoreductase		NAD + Glycolate <=> NADH + Glyoxylate + H+	1.0 C00003 + 1.0 C00160 <=> 1 C00004 + 1 C00048 + 1 C00080	|1.1.1.26|1.1.1.29|	20.4	-17.2636	58.0636	1	-1000	1000
R00719	ITP diphosphohydrolase		H2O + ITP <=> Phosphate + H+ + IDP	1.0 C00001 + 1.0 C00081 <=> 1 C00009 + 1 C00104	|3.6.1.5|3.6.1.15|	-28.2	-75.5559	-19.0605	0	0	1000
R00720	Inosine 5'-triphosphate pyrophosphohydrolase		H2O + ITP <=> PPi + IMP	1.0 C00001 + 1.0 C00081 <=> 1 C00013 + 1 C00130	|3.6.1.8|3.6.1.19|	-37.3	-84.6559	-28.1605	0	0	1000
R00722	ATP:nucleoside-diphosphate phosphatransferase		ATP + IDP <=> ADP + ITP	1.0 C00002 + 1.0 C00104 <=> 1 C00008 + 1 C00081	|2.7.4.6|	-0.1	-37.7636	37.5636	1	-1000	1000
R00723	Inosine 5'-tetraphosphate phosphohydrolase		H2O + Inosine 5'-tetraphosphate <=> Phosphate + H+ + ITP	1.0 C00001 + 1.0 C03614 <=> 1 C00009 + 1 C00081	|3.6.1.14|	-36.1	-83.4559	-26.9605	0	0	1000
R00724	ITP:pyruvate O2-phosphotransferase		Pyruvate + ITP <=> PEP + IDP	1.0 C00022 + 1.0 C00081 <=> 1 C00074 + 1 C00104	|2.7.1.40|	31.4	-6.26357	69.0636	2	-1000	0
R00725	ITP:D-hexose 6-phosphotransferase		Glucose + ITP <=> Robison ester + IDP	1.0 C00031 + 1.0 C00081 <=> 1 C00092 + 1 C00104	|2.7.1.1|	-14.9	-52.5636	22.7636	0	0	1000
R00726	ITP:oxaloacetate carboxy-lyase (transphosphorylating)		Oxaloacetate + H+ + ITP <=> CO2 + PEP + IDP	1.0 C00036 + 1.0 C00081 <=> 1 C00011 + 1 C00074 + 1 C00104	|4.1.1.32|	13.6	-52.5877	41.5712	1	-1000	1000
R00727	Succinate:CoA ligase (GDP-forming)		CoA + Succinate + ITP <=> Phosphate + Succinyl-CoA + IDP	1.0 C00010 + 1.0 C00042 + 1.0 C00081 <=> 1 C00009 + 1 C00091 + 1 C00104	|6.2.1.4|	-4.7	-61.1953	51.7953	1	-1000	1000
R00728	L-Tyrosine phenol-lyase (deaminating)		H2O + Tyrosine <=> NH3 + Pyruvate + Phenol	1.0 C00001 + 1.0 C00082 <=> 1 C00014 + 1 C00022 + 1 C00146	|4.1.99.2|	26.7	-49.18	26.1471	1	-1000	1000
R00729	L-Tyrosine:oxygen oxidoreductase (deaminating)		H2O + O2 + Tyrosine <=> NH3 + H2O2 + 4-Hydroxyphenylpyruvate	1.0 C00007 + 1.0 C00082 <=> 1 C00014 + 1 C00027 + 1 C01179	|1.4.3.2|	-103.8	-179.68	-104.353	3	0	0
R00730	L-Tyrosine,NADPH:oxygen oxidoreductase (N-hydroxylating)		TPNH + O2 + Tyrosine <=> H2O + TPN + N-Hydroxy-L-tyrosine	1.0 C00005 + 1.0 C00007 + 1.0 C00082 <=> 1 C00001 + 1 C00006 + 1 C03004	|1.14.13.41|	1000000	0	0	3	0	0
R00731	L-Tyrosine:oxygen oxidoreductase		O2 + 2 H+ + Tyrosine <=> H2O + L-Dopa	1.0 C00007 + 1.0 C00082 <=> 1 C00355	|1.14.18.1|	1000000	0	0	3	0	0
R00732	L-arogenate:NAD+ oxidoreductase		NAD + L-Arogenate <=> NADH + CO2 + Tyrosine	1.0 C00003 + 1.0 C00826 <=> 1 C00004 + 1 C00011 + 1 C00082	|1.3.1.43|1.3.1.79|	-81.6	-147.788	-53.6288	0	0	1000
R00733	L-arogenate:NAD+ oxidoreductase		TPN + L-Arogenate <=> TPNH + CO2 + Tyrosine	1.0 C00006 + 1.0 C00826 <=> 1 C00005 + 1 C00011 + 1 C00082	|1.3.1.43|1.3.1.78|1.3.1.79|	-83.3	-149.488	-55.3288	0	0	1000
R00734	L-Tyrosine:2-oxoglutarate aminotransferase		2-Oxoglutarate + Tyrosine <=> GLU + 4-Hydroxyphenylpyruvate	1.0 C00026 + 1.0 C00082 <=> 1 C00025 + 1 C01179	2.6.1.1|2.6.1.1 or 2.6.1.9|2.6.1.5|2.6.1.57|2.6.1.9	1.2	-36.4636	38.8636	1	-1000	1000
R00735	L-Tyrosine:L-arginine ligase (AMP-forming)		ATP + Arginine + Tyrosine <=> PPi + AMP + Kyotorphin	1.0 C00002 + 1.0 C00062 + 1.0 C00082 <=> 1 C00013 + 1 C00020 + 1 C02993	|6.3.2.24|	-33.5	-89.9953	22.9953	1	-1000	1000
R00736	L-Tyrosine carboxy-lyase		H+ + Tyrosine <=> CO2 + Tyramine	1.0 C00082 <=> 1 C00011 + 1 C00483	|4.1.1.25|4.1.1.28|	-19.9	-67.2559	-10.7605	0	0	1000
R00737	L-Tyrosine ammonia-lyase		Tyrosine <=> NH3 + 4-Coumarate	1.0 C00082 <=> 1 C00014 + 1 C00811	|4.3.1.5|4.3.1.23|4.3.1.25|	12.2	-35.1559	21.3395	1	-1000	1000
R00739	L-Tyrosine 2,3-aminomutase		Tyrosine <=> beta-Tyrosine	1.0 C00082 <=> 1 C04368	|5.4.3.6|	0	-18.8318	18.8318	1	-1000	1000
R00743	Acetyl-CoA:malonate CoA-transferase		Acetyl-CoA + Malonate <=> ACET + Malonyl-CoA	1.0 C00024 + 1.0 C00383 <=> 1 C00033 + 1 C00083	|2.8.3.3|	-3.6	-41.2636	34.0636	1	-1000	1000
R00744	3-oxopropionyl-CoA:NAD+ oxidoreductase		Malonyl-CoA + NADPH + H+ <=> 3-Oxopropionyl-CoA + NADP+ + H2O	1.0 C00005 + 2.0 C00080 + 1.0 C00083 <=> 1 C00001 + 1 C00006 + 1 C05989		51.6	13.9364	89.2636	2	-1000	0
R00746	Ethanol:NADP+ oxidoreductase		TPN + ETOH <=> TPNH + H+ + AALD	1.0 C00006 + 1.0 C00469 <=> 1 C00005 + 1 C00080 + 1 C00084	|1.1.1.2|1.1.1.71|	21.5	-16.1636	59.1636	1	-1000	1000
R00747	2-Phosphonoacetaldehyde phosphonohydrolase		H2O + Phosphonoacetaldehyde <=> Phosphate + AALD	1.0 C00001 + 1.0 C03167 <=> 1 C00009 + 1 C00084	|3.11.1.1|	-77.9	-125.256	-68.7605	3	0	0
R00748	Ethanolamine-phosphate phospho-lyase (deaminating)		H2O + Phosphoethanolamine <=> Phosphate + NH3 + H+ + AALD	1.0 C00001 + 1.0 C00346 <=> 1 C00009 + 1 C00014 + 1 C00084	|4.2.3.2|	-42.3	-118.18	-42.8529	0	0	1000
R00749	Ethanolamine ammonia-lyase		Ethanolamine <=> NH3 + AALD	1.0 C00189 <=> 1 C00014 + 1 C00084	4.3.1.7	-26.8	-74.1559	-17.6605	0	0	1000
R00750	4-hydroxy-2-oxopentanoate pyruvate-lyase		Pyruvate + AALD <=> 4-Hydroxy-2-oxovalerate	1.0 C00022 + 1.0 C00084 <=> 1 C03589	|4.1.3.39|	-9.2	-18.3395	38.1559	1	-1000	1000
R00751	L-Threonine acetaldehyde-lyase		threonine <=> Gly + AALD	1.0 C00188 <=> 1 C00037 + 1 C00084	4.1.2.5	9.6	-37.7559	18.7395	1	-1000	1000
R00754	Ethanol:NAD+ oxidoreductase		NAD + ETOH <=> NADH + H+ + AALD	1.0 C00003 + 1.0 C00469 <=> 1 C00004 + 1 C00080 + 1 C00084	|1.1.1.1|1.1.1.71|	23.1	-14.5636	60.7636	1	-1000	1000
R00756	ATP:D-fructose-6-phosphate 1-phosphotransferase	PFK	ATP + D-Fructose 6-phosphate <=> ADP + D-Fructose 1,6-bisphosphate	1.0 C00002 + 1.0 C00085 <=> 1 C00008 + 1 C00354	2.7.1.11	-19.7	-57.3636	17.9636	0	0	1000
R00758	D-Mannitol-1-phosphate:NAD+ 5-oxidoreductase		NAD + D-Mannitol 1-phosphate <=> NADH + H+ + Neuberg ester	1.0 C00003 + 1.0 C00644 <=> 1 C00004 + 1 C00080 + 1 C00085	1.1.1.17	13.2	-24.4636	50.8636	1	-1000	1000
R00760	ATP:D-fructose 6-phosphotransferase		ATP + Levulose <=> ADP + Neuberg ester	1.0 C00002 + 1.0 C00095 <=> 1 C00008 + 1 C00085	|2.7.1.1|2.7.1.4|	-15	-52.6636	22.6636	0	0	1000
R00763	D-Fructose-2,6-bisphosphate 2-phosphohydrolase		H2O + D-Fructose 2,6-bisphosphate <=> Phosphate + H+ + Neuberg ester	1.0 C00001 + 1.0 C00665 <=> 1 C00009 + 1 C00085	|3.1.3.46|	-28.4	-75.7559	-19.2605	0	0	1000
R00764				1.0 C00013 + 1.0 C00085 <=> 1 C00009 + 1 C00354		-12.2	-49.8636	25.4636	1	-1000	1000
R00765	D-Glucosamine-6-phosphate ketol-isomerase(deaminating)		H2O + D-Glucosamine phosphate <=> NH3 + Neuberg ester	1.0 C00001 + 1.0 C00352 <=> 1 C00014 + 1 C00085	3.5.99.6	6.5	-40.8559	15.6395	1	-1000	1000
R00766	UDPglucose:D-fructose-6-phosphate 2-alpha-D-glucosyltransferase		UDPglucose + Neuberg ester <=> UDP + 6-Phosphosucrose	1.0 C00029 + 1.0 C00085 <=> 1 C00015 + 1 C02591	|2.4.1.14|	-3.2	-40.8636	34.4636	1	-1000	1000
R00767	CTP:D-fructose-6-phosphate 1-phosphotransferase		CTP + Neuberg ester <=> CDP + D-Fructose1-6-bisphosphate	1.0 C00063 + 1.0 C00085 <=> 1 C00112 + 1 C00354	|2.7.1.11|	-19.7	-57.3636	17.9636	0	0	1000
R00768	L-Glutamine:D-fructose-6-phosphate aminotransferase (hexose		L-Glutamine + Neuberg ester <=> GLU + D-Glucosamine phosphate	1.0 C00064 + 1.0 C00085 <=> 1 C00025 + 1 C00352	2.6.1.16	-32.2	-69.8636	5.46357	0	0	1000
R00769	UTP:D-fructose-6-phosphate 1-phosphotransferase		UTP + Neuberg ester <=> UDP + D-Fructose1-6-bisphosphate	1.0 C00075 + 1.0 C00085 <=> 1 C00015 + 1 C00354	|2.7.1.11|	-19.7	-57.3636	17.9636	0	0	1000
R00770	ITP:D-fructose-6-phosphate 1-phosphotransferase		ITP + Neuberg ester <=> IDP + D-Fructose1-6-bisphosphate	1.0 C00081 + 1.0 C00085 <=> 1 C00104 + 1 C00354	|2.7.1.11|	-19.6	-57.2636	18.0636	0	0	1000
R00772				1.0 C00275 <=> 1 C00085		-0.2	-19.0318	18.6318	1	-1000	1000
R00774	Urea:carbon-dioxide ligase (ADP-forming)		ATP + Urea + HCO3- <=> ADP + Phosphate + H+ + Allophanate	1.0 C00002 + 1.0 C00086 + 1.0 C00288 <=> 1 C00008 + 1 C00009 + 1 C01010	|6.3.4.6|	-122.6	-179.095	-66.1047	0	0	1000
R00775	Guanidinoacetate amidohydrolase		H2O + Glycocyamine <=> Gly + Urea	1.0 C00001 + 1.0 C00581 <=> 1 C00037 + 1 C00086	|3.5.3.2|	15	-32.3559	24.1395	1	-1000	1000
R00776	(-)-Ureidoglycolate urea-lyase		Ureidoglycolate <=> Glyoxylate + Urea	1.0 C00603 <=> 1 C00048 + 1 C00086	|4.3.2.3|	9.2	-38.1559	18.3395	1	-1000	1000
R00777	N-Amidino-L-aspartate amidinohydrolase		H2O + N-Amidino-L-aspartate <=> Aspartate + Urea	1.0 C00001 + 1.0 C03139 <=> 1 C00049 + 1 C00086	|3.5.3.14|	89.2	41.8441	98.3395	2	-1000	0
R00778	Urea hydro-lyase		Urea <=> H2O + Cyanamide	1.0 C00086 <=> 1 C00001 + 1 C01566	|4.2.1.69|	1000000	0	0	1	-1000	1000
R00781	Sulfur:oxygen oxidoreductase		H2O + O2 + S <=> H+ + HSO3-	1.0 C00007 + 1.0 C00087 <=> 1 C00094	|1.13.11.18|	1000000	0	0	3	0	0
R00782	L-Cysteine L-homocysteine-lyase (deaminating)		H2O + L-Cysteine <=> NH3 + Pyruvate + H2S	1.0 C00001 + 1.0 C00097 <=> 1 C00014 + 1 C00022 + 1 C00283	4.1.99.1|4.4.1.1|4.4.1.8	-3.1	-78.98	-3.65285	0	0	1000
R00789	ammonium-hydroxide:NAD(P)+ oxidoreductase		NH4OH + 3 NADP+ + H2O <=> Nitrite + 3 NADPH + 3 H+	2.0 C00001 + 3.0 C00006 + 1.0 C01358 <=> 3 C00005 + 3 C00080 + 1 C00088	1.7.1.4	1000000	0	0	1	-1000	1000
R00790	Ammonia:ferredoxin oxidoreductase		2 H2O + NH3 + 6 Oxidizedferredoxin <=> 8 H+ + Nitrite + 6 Reducedferredoxin	2.0 C00001 + 6.0 C00139 + 1.0 C01358 <=> 6 C00138 + 6 C00080 + 1 C00088	|1.7.7.1|	445.9	314.078	577.722	2	-1000	0
R00793	Hydroxylamine:oxygen oxidoreductase		H2O + H+ + Nitrite <=> O2 + Hydroxylamine	1.0 C00001 + 1.0 C00088 <=> 1 C00007 + 1 C00192	|1.7.3.4|	1000000	0	0	1	-1000	1000
R00794	NADH:nitrate oxidoreductase		H2O + NAD + Nitrite <=> NADH + H+ + Nitrate	1.0 C00001 + 1.0 C00003 + 1.0 C00088 <=> 1 C00004 + 1 C00080 + 1 C00244	|1.7.1.1|1.7.1.2|	140.1	102.436	177.764	2	-1000	0
R00796	NADPH:nitrate oxidoreductase		H2O + TPN + Nitrite <=> TPNH + H+ + Nitrate	1.0 C00001 + 1.0 C00006 + 1.0 C00088 <=> 1 C00005 + 1 C00080 + 1 C00244	|1.7.1.2|1.7.1.3|	138.4	100.736	176.064	2	-1000	0
R00798	nitrite:acceptor oxidoreductase		Nitrite + Acceptor + H2O <=> Nitrate + Reduced acceptor	4.0 C00001 + 1.0 C00028 + 1.0 C00088 <=> 1 C00030 + 2 C00244	1.7.99.4	1000000	0	0	3	0	0
R00799	Nitroethane:oxygen oxidoreductase		H2O2 + H+ + AALD + Nitrite <=> H2O + O2 + Nitroethane	1.0 C00027 + 1.0 C00084 + 1.0 C00088 <=> 1 C00007 + 1 C01837	|1.7.3.1|	1000000	0	0	1	-1000	1000
R00800	nitrite oxidase		2 Nitrite + Oxygen <=> 2 Nitrate	1.0 C00007 + 2.0 C00088 <=> 2 C00244		-169.5	-207.164	-131.836	0	0	1000
R00801				1.0 C00001 + 1.0 C00089 <=> 1 C00031 + 1 C00095		-25.9	-73.2559	-16.7605	0	0	1000
R00802	alpha-D-Glucoside glucohydrolase		H2O + SUCR <=> Glucose + Levulose	1.0 C00001 + 1.0 C00089 <=> 1 C00267 + 1 C02336	|3.2.1.20|3.2.1.26|3.2.1.48|	-25.9	-73.2559	-16.7605	0	0	1000
R00803	Sucrose:orthophosphate alpha-D-glucosyltransferase		Phosphate + H+ + SUCR <=> Levulose + Cori ester	1.0 C00009 + 1.0 C00089 <=> 1 C00095 + 1 C00103	|2.4.1.7|	-4.8	-42.4636	32.8636	1	-1000	1000
R00804	Sugar-phosphate phosphohydrolase		H2O + Sugar phosphate <=> Phosphate + Sugar	1.0 C00001 + 1.0 C00934 <=> 1 C00009 + 1 C11477	|3.1.3.23|	1000000	0	0	1	-1000	1000
R00805	Sucrose-6-phosphate phosphohydrolase		H2O + 6-Phosphosucrose <=> Phosphate + H+ + SUCR	1.0 C00001 + 1.0 C02591 <=> 1 C00009 + 1 C00089	|3.1.3.24|	-13.3	-60.6559	-4.16054	0	0	1000
R00806	UDPglucose:D-fructose 2-alpha-D-glucosyltransferase		UDPglucose + Levulose <=> UDP + SUCR	1.0 C00029 + 1.0 C00095 <=> 1 C00015 + 1 C00089	|2.4.1.13|	-3.2	-40.8636	34.4636	1	-1000	1000
R00807	Sucrose:(acceptor) 3-oxidoreductase		FAD + SUCR <=> FADH2 + 3-Ketosucrose	1.0 C00016 + 1.0 C00089 <=> 1 C01352 + 1 C05731	|1.1.99.13|	-22.8	-60.4636	14.8636	1	-1000	1000
R00809	UDPgalactose:sucrose 6F-alpha-D-galactosyltransferase		UDPgalactose + SUCR <=> UDP + Planteose	1.0 C00052 + 1.0 C00089 <=> 1 C00015 + 1 C03848	|2.4.1.167|	-23	-60.6636	14.6636	1	-1000	1000
R00810	Sucrose glucosylmutase		SUCR <=> Palatinose	1.0 C00089 <=> 1 C01742	|5.4.99.11|	-19.8	-38.6318	-0.968217	0	0	1000
R00812	cis-1,2-dihydrobenzene-1,2-diol:NAD+ oxidoreductase		NAD + cis-Benzeneglycol <=> NADH + H+ + Catechol	1.0 C00003 + 1.0 C04091 <=> 1 C00004 + 1 C00080 + 1 C00090	|1.3.1.19|	-42.8	-80.4636	-5.13643	3	0	0
R00813	cis-1,2-dihydroxycyclohexa-3,5-diene-1-carboxylate:NAD+		NAD + cis-1,2-dihydroxybenzoate <=> NADH + CO2 + Catechol	1.0 C00003 + 1.0 C06321 <=> 1 C00004 + 1 C00011 + 1 C00090	|1.3.1.25|	-52	-118.188	-24.0288	0	0	1000
R00814	trans-1,2-dihydrobenzene-1,2-diol:NADP+ oxidoreductase		TPN + trans-1,2-Dihydrobenzene-1,2-diol <=> TPNH + H+ + Catechol	1.0 C00006 + 1.0 C04221 <=> 1 C00005 + 1 C00080 + 1 C00090	|1.3.1.20|	-44.4	-82.0636	-6.73643	0	0	1000
R00815	phenol,NADPH:oxogen oxidoreductase (2-hydroxylating)		TPNH + O2 + H+ + Phenol <=> H2O + TPN + Catechol	1.0 C00005 + 1.0 C00007 + 1.0 C00080 + 1.0 C00146 <=> 1 C00001 + 1 C00006 + 1 C00090	|1.14.13.7|	-393.5	-431.164	-355.836	0	0	1000
R00816	Catechol:oxygen 2,3-oxidoreductase(decyclizing)		O2 + Catechol <=> H+ + 2-Hydroxymuconic semialdehyde	1.0 C00007 + 1.0 C00090 <=> 1 C00682	|1.13.11.2|	-334.3	-353.132	-315.468	0	0	1000
R00817	Catechol:oxygen 1,2-oxidoreductase(decyclizing)		O2 + Catechol <=> 2 H+ + cis,cis-Muconate	1.0 C00007 + 1.0 C00090 <=> 1 C02480	|1.13.11.1|	-394.5	-413.332	-375.668	0	0	1000
R00818	salicylate,NADH:oxygen oxidoreductase (1-hydroxylating,		NADH + O2 + 2 H+ + SALC <=> H2O + NAD + CO2 + Catechol	1.0 C00004 + 1.0 C00007 + 1.0 C00080 + 1.0 C00805 <=> 1 C00003 + 1 C00011 + 1 C00090	|1.14.13.1|	-394.9	-461.088	-366.929	3	0	0
R00821	2,3-Dihydroxybenzoate carboxy-lyase		H+ + 2,3-Dihydroxybenzoate <=> CO2 + Catechol	1.0 C00196 <=> 1 C00011 + 1 C00090	|4.1.1.46|	0.3	-47.0559	9.43946	3	0	0
R00822	Protocatechuate carboxy-lyase		H+ + Protocatechuate <=> CO2 + Catechol	1.0 C00230 <=> 1 C00011 + 1 C00090	|4.1.1.63|	0.3	-47.0559	9.43946	1	-1000	1000
R00823	Anthranilate,NADH:oxygen oxidoreductase (1,2-hydroxylating,		NADH + O2 + 3 H+ + Vitamin L1 <=> NAD + CO2 + NH3 + Catechol	1.0 C00004 + 1.0 C00007 + 2.0 C00080 + 1.0 C00108 <=> 1 C00003 + 1 C00011 + 1 C00014 + 1 C00090	|1.14.12.1|	-401.4	-496.112	-383.121	0	0	1000
R00825	Anthranilate,NADPH:oxygen oxidoreductase (1,2-hydroxylating,		TPNH + O2 + 3 H+ + Vitamin L1 <=> TPN + CO2 + NH3 + Catechol	1.0 C00005 + 1.0 C00007 + 3.0 C00080 + 1.0 C00108 <=> 1 C00006 + 1 C00011 + 1 C00014 + 1 C00090	|1.14.12.1|	-399.7	-494.412	-381.421	3	0	0
R00827	S-Adenosyl-L-methionine:catechol O-methyltransferase		SAM + Catechol <=> S-Adenosylhomocysteine + H+ + Guaiacol	1.0 C00019 + 1.0 C00090 <=> 1 C00021 + 1 C01502	|2.1.1.6|	1000000	0	0	1	-1000	1000
R00828	2-nitrophenol,NADPH:oxygen 2-oxidoreductase (2-hydroxylating,nitrite-forming)		2-Nitrophenol + Oxygen + 2 NADPH + 2 H+ <=> Catechol + Nitrite + 2 NADP+ + H2O	1.0 C00005 + 1.0 C00007 + 1.0 C00080 + 1.0 C01988 <=> 1 C00006 + 1 C00088 + 1 C00090	1.14.13.31	1000000	0	0	1	-1000	1000
R00829	Succinyl-CoA:acetyl-CoA C-acyltransferase		Acetyl-CoA + Succinyl-CoA <=> CoA + 3-Oxoadipyl-CoA	1.0 C00024 + 1.0 C00091 <=> 1 C00010 + 1 C02232	|2.3.1.16|2.3.1.174|	1000000	0	0	1	-1000	1000
R00830	Succinyl-CoA:glycine C-succinyl-transferase(decarboxylating)		Gly + H+ + Succinyl-CoA <=> CoA + CO2 + 5-Aminolevulinate	1.0 C00037 + 1.0 C00091 <=> 1 C00010 + 1 C00011 + 1 C00430	|2.3.1.37|	12	-54.1877	39.9712	0	0	1000
R00832	succinyl-CoA:L-arginine N2-succinyltransferase		Arginine + Succinyl-CoA <=> CoA + H+ + N2-Succinyl-L-arginine	1.0 C00062 + 1.0 C00091 <=> 1 C00010 + 1 C03296	2.3.1.109	-16.8	-54.4636	20.8636	1	-1000	1000
R00833	(R)-2-Methyl-3-oxopropanoyl-CoA CoA-carbonylmutase		L-methylmalonyl-CoA <=> Succinyl-CoA	1.0 C01213 <=> 1 C00091	5.4.99.2	0.3	-18.5318	19.1318	1	-1000	1000
R00834	D-Sorbitol 6-phosphate:NADP+ 1-oxidoreductase		TPN + Sorbitol 6-phosphate <=> TPNH + H+ + Robison ester	1.0 C00006 + 1.0 C01096 <=> 1 C00005 + 1 C00080 + 1 C00092	|1.1.1.200|	11.8	-25.8636	49.4636	1	-1000	1000
R00835	D-Glucose-6-phosphate:NADP+ 1-oxoreductase	G6PDH	TPN + Robison ester <=> TPNH + H+ + 6-Phospho-D-glucono-1,5-lactone	1.0 C00006 + 1.0 C00092 <=> 1 C00005 + 1 C00080 + 1 C01236	1.1.1.49	-12.8	-50.4636	24.8636	1	-1000	1000
R00836				1.0 C00029 + 1.0 C00092 <=> 1 C00015 + 1 C00689		-15.2	-52.8636	22.4636	1	-1000	1000
R00837	alpha,alpha-Trehalose-6-phosphate phosphoglucohydrolase		H2O + Trehalose 6-phosphate <=> Glucose + Robison ester	1.0 C00001 + 1.0 C00689 <=> 1 C00031 + 1 C00092	3.2.1.122|3.2.1.93	-14	-61.3559	-4.86054	0	0	1000
R00838	Maltose-6'-phosphate 6-phosphoglucohydrolase		H2O + Maltose 6-phosphate <=> Glucose + Robison ester	1.0 C00001 + 1.0 C02995 <=> 1 C00031 + 1 C00092	|3.2.1.122|	-14	-61.3559	-4.86054	0	0	1000
R00839	6-Phospho-beta-D-glucosyl-(1,4)-D-gluxose glucohydrolase		H2O + cellobiose-6-phoshate <=> Glucose + Robison ester	1.0 C00001 + 1.0 C04534 <=> 1 C00031 + 1 C00092	|3.2.1.86|	-14	-61.3559	-4.86054	0	0	1000
R00844				1.0 C00006 + 1.0 C00093 <=> 1 C00005 + 1 C00080 + 1 C00111		16.2	-21.4636	53.8636	1	-1000	1000
R00846	sn-Glycerol-3-phosphate:oxygen 2-oxidoreductase		O2 + GLYC-3-P <=> H2O2 + Glycerone phosphate	1.0 C00007 + 1.0 C00093 <=> 1 C00027 + 1 C00111	|1.1.3.21|	-112	-159.356	-102.861	0	0	1000
R00847	ATP:glycerol 3-phosphotransferase		ATP + GLYC <=> ADP + GLYC-3-P	1.0 C00002 + 1.0 C00116 <=> 1 C00008 + 1 C00093	2.7.1.30	-15.1	-52.7636	22.5636	0	0	1000
R00848	sn-Glycerol-3-phosphate:(acceptor) 2-oxidoreductase		FAD + GLYC-3-P <=> Glycerone phosphate + FADH2	1.0 C00016 + 1.0 C00093 <=> 1 C00111 + 1 C01352	|1.1.99.5|	-19.3	-56.9636	18.3636	1	-1000	1000
R00849	sn-glycerol 3-phosphate:quinone oxidoreductase		sn-Glycerol 3-phosphate + Quinone <=> Glycerone phosphate + Hydroquinone	1.0 C00093 + 1.0 C15602 <=> 1 C00111 + 1 C15603	1.1.5.3	1000000	0	0	1	-1000	1000
R00850	sn-Glycerol-3-phosphate:D-glucose 6-phosphotransferase		Glucose + GLYC-3-P <=> Robison ester + GLYC	1.0 C00031 + 1.0 C00093 <=> 1 C00092 + 1 C00116	|2.7.1.142|	0.1	-37.5636	37.7636	1	-1000	1000
R00853	UDPgalactose:sn-glycerol-3-phosphate 2-alpha-D-galactosyltransferase		UDPgalactose + GLYC-3-P <=> UDP + 2-(alpha-D-Galactosyl)-sn-glycerol 3-phosphate	1.0 C00052 + 1.0 C00093 <=> 1 C00015 + 1 C04641	|2.4.1.137|	-15.7	-53.3636	21.9636	1	-1000	1000
R00854	UDPgalactose:sn-glycerol-3-phosphate 1-alpha-D-galactosyltransferase		UDPgalactose + GLYC-3-P <=> UDP + alpha-D-Galactosyl-(1,1')-sn-glycerol 3-phosphate	1.0 C00052 + 1.0 C00093 <=> 1 C00015 + 1 C04703	|2.4.1.96|	-23	-60.6636	14.6636	1	-1000	1000
R00855	CDPglycerol phosphoglycerohydrolase		H2O + CDPglycerol <=> CMP + GLYC-3-P	1.0 C00001 + 1.0 C00513 <=> 1 C00055 + 1 C00093	|3.6.1.16|	-38.1	-85.4559	-28.9605	0	0	1000
R00856	CTP:sn-glycerol-3-phosphate cytidylyltransferase		CTP + GLYC-3-P <=> PPi + CDPglycerol	1.0 C00063 + 1.0 C00093 <=> 1 C00013 + 1 C00513	|2.7.7.39|	0.6	-37.0636	38.2636	0	0	1000
R00859	Hydrogen-sulfide:ferredoxin oxidoreductase		Hydrogen sulfide + 6 Oxidized ferredoxin + 3 H2O <=> Sulfite + 6 Reduced ferredoxin + 6 H+	3.0 C00001 + 6.0 C00139 + 1.0 C00283 <=> 6 C00138 + 3 C00080 + 1 C00094	1.8.7.1	168.1	36.2775	299.922	2	-1000	0
R00863	3-Sulfino-L-alanine 4-carboxy-lyase		H+ + 3-Sulfinoalanine <=> ALA + Sulfur dioxide	1.0 C00606 <=> 1 C00041 + 1 C09306	|4.1.1.12|	1000000	0	0	1	-1000	1000
R00864	rxn00625		S + HSO3- <=> H+ + H2S2O3	1.0 C00087 + 1.0 C00094 <=> 1 C00320		1000000	0	0	1	-1000	1000
R00866	ATP:D-fructose 1-phosphotransferase		ATP + Levulose <=> ADP + Fructose 1-phosphate	1.0 C00002 + 1.0 C00095 <=> 1 C00008 + 1 C01094	|2.7.1.3|	-14.9	-52.5636	22.7636	0	0	1000
R00867				1.0 C00002 + 1.0 C00095 <=> 1 C00008 + 1 C05345		-15	-52.6636	22.6636	0	0	1000
R00868	D-Mannitol:NAD+ 2-oxidoreductase		NAD + MNTL <=> NADH + H+ + Levulose	1.0 C00003 + 1.0 C00392 <=> 1 C00004 + 1 C00080 + 1 C00095	|1.1.1.11|1.1.1.67|	13.1	-24.5636	50.7636	1	-1000	1000
R00870	D-Mannitol:NADP+ 2-oxidoreductase		TPN + MNTL <=> TPNH + H+ + Levulose	1.0 C00006 + 1.0 C00392 <=> 1 C00005 + 1 C00080 + 1 C00095	|1.1.1.138|	11.5	-26.1636	49.1636	1	-1000	1000
R00871	D-Fructose:NADP+ 5-oxidoreductase		TPN + Levulose <=> TPNH + H+ + 5-Dehydro-D-fructose	1.0 C00006 + 1.0 C10906 <=> 1 C00005 + 1 C00080 + 1 C00273	|1.1.1.124|	16.1	-21.5636	53.7636	1	-1000	1000
R00872	D-Fructose 2-phosphate phosphatase		H2O + beta-D-Fructose 2-phosphate <=> Phosphate + H+ + Levulose	1.0 C00001 + 1.0 C03267 <=> 1 C00009 + 1 C00095	|3.1.3.-|	-33.2	-80.5559	-24.0605	0	0	1000
R00874	D-Glucose:D-fructose oxidoreductase		Glucose + Levulose <=> Gluconolactone + Sorbitol	1.0 C00031 + 1.0 C00095 <=> 1 C00198 + 1 C00794	|1.1.99.28|	-24.3	-61.9636	13.3636	1	-1000	1000
R00875	D-Glucitol:NAD+ 2-oxidoreductase		NAD + Sorbitol <=> NADH + H+ + Levulose	1.0 C00003 + 1.0 C00794 <=> 1 C00004 + 1 C00080 + 1 C00095	|1.1.1.14|1.1.1.15|	13.1	-24.5636	50.7636	1	-1000	1000
R00876	ITP:D-hexose 6-phosphotransferase		ITP + Levulose <=> Neuberg ester + IDP	1.0 C00081 + 1.0 C00095 <=> 1 C00085 + 1 C00104	|2.7.1.1|	-14.9	-52.5636	22.7636	0	0	1000
R00877	D-Mannose ketol-isomerase		MANN <=> Levulose	1.0 C00159 <=> 1 C00095	|5.3.1.7|	-0.2	-19.0318	18.6318	1	-1000	1000
R00878	xylose isomerase		Glucose <=> Levulose	1.0 C00267 <=> 1 C00095	5.3.1.5	-0.2	-19.0318	18.6318	1	-1000	1000
R00880	GDP-D-mannose:NAD+ 6-oxidoreductase		H2O + 2 NAD + GDP-mannose <=> 2 NADH + 3 H+ + GDP-D-mannuronate	1.0 C00001 + 2.0 C00003 + 1.0 C00096 <=> 2 C00004 + 3 C00080 + 1 C00976	|1.1.1.132|	-27.2	-83.6953	29.2953	1	-1000	1000
R00881	GDPmannose sugarphosphohydrolase		H2O + GDP-mannose <=> GMP + D-Mannose1-phosphate	1.0 C00001 + 1.0 C00096 <=> 1 C00144 + 1 C00636	|3.6.1.21|	-37.9	-85.2559	-28.7605	0	0	1000
R00883	GDP:D-mannose-1-phosphate guanylyltransferase		GDP + D-Mannose1-phosphate <=> Phosphate + H+ + GDP-mannose	1.0 C00035 + 1.0 C00636 <=> 1 C00009 + 1 C00096	2.7.7.22	8	-29.6636	45.6636	1	-1000	1000
R00885	GTP:alpha-D-mannose-1-phosphate guanylyltransferase		GTP + D-Mannose1-phosphate <=> PPi + GDP-mannose	1.0 C00044 + 1.0 C00636 <=> 1 C00013 + 1 C00096	|2.7.7.13|	0.5	-37.1636	38.1636	0	0	1000
R00888	GDPmannose 4,6-hydro-lyase		GDP-mannose <=> H2O + GDP-4-dehydro-D-rhamnose	1.0 C00096 <=> 1 C00001 + 1 C01222	4.2.1.47	-49.4	-68.2318	-30.5682	0	0	1000
R00889	GDPmannose 3,5-epimerase		GDP-mannose <=> GDP-L-galactose	1.0 C00096 <=> 1 C02280	|5.1.3.18|	0	-18.8318	18.8318	1	-1000	1000
R00891	L-Serine hydro-lyase (adding homocysteine)		Serine + H2S <=> H2O + L-Cysteine	1.0 C00065 + 1.0 C00283 <=> 1 C00001 + 1 C00097	|4.2.1.22|	-34.8	-43.9395	12.5559	1	-1000	1000
R00892	NADH:L-cystine oxidoreductase		NAD + 2 L-Cysteine <=> NADH + H+ + L-Cystine	1.0 C00003 + 2.0 C00097 <=> 1 C00004 + 1 C00080 + 1 C00491	|1.8.1.6|	3.2	-24.7712	69.3877	1	-1000	1000
R00893	L-Cysteine:oxygen oxidoreductase		O2 + L-Cysteine <=> H+ + 3-Sulfinoalanine	1.0 C00007 + 1.0 C00097 <=> 1 C00606	|1.13.11.20|	1000000	0	0	1	-1000	1000
R00894	L-Glutamate:L-cysteine gamma-ligase (ADP-forming)		ATP + GLU + L-Cysteine <=> ADP + Phosphate + H+ + gamma-Glutamylcysteine	1.0 C00002 + 1.0 C00025 + 1.0 C00097 <=> 1 C00008 + 1 C00009 + 1 C00669	6.3.2.2	-24.1	-80.5953	32.3953	1	-1000	1000
R00895	L-Cysteine:2-oxoglutarate aminotransferase		2-Oxoglutarate + L-Cysteine <=> GLU + Mercaptopyruvate	1.0 C00026 + 1.0 C00097 <=> 1 C00025 + 1 C00957	|2.6.1.3|2.6.1.1|	1.2	-36.4636	38.8636	1	-1000	1000
R00896				1.0 C00026 + 1.0 C00097 <=> 1 C00302 + 1 C00957		1.2	-36.4636	38.8636	1	-1000	1000
R00897	O3-Acetyl-L-serine acetate-lyase (adding hydrogen sulfide)		H2S + O-Acetyl-L-serine <=> ACET + H+ + L-Cysteine	1.0 C00283 + 1.0 C00979 <=> 1 C00033 + 1 C00097	2.5.1.47|2.5.1.65|4.2.99.8	-43	-80.6636	-5.33643	3	0	0
R00899	membrane alanyl aminopeptidase		H2O + Cys-Gly <=> Gly + L-Cysteine	1.0 C00001 + 1.0 C01419 <=> 1 C00037 + 1 C00097	|3.4.11.2|3.4.11.1|3.4.11.23|3.4.13.3|	-3.9	-51.2559	5.23946	1	-1000	1000
R00900	NADPH:CoA-glutathione oxidoreductase		TPN + GSH + L-Cysteine <=> TPNH + S-Glutathionyl-L-cysteine	1.0 C00006 + 1.0 C00051 + 1.0 C00097 <=> 1 C00005 + 1 C05526	|1.8.1.10|	1.6	-26.3712	67.7877	3	0	0
R00901	L-Cysteine hydrogen-sulfide-lyase (adding sulfite)		HSO3- + L-Cysteine <=> H2S + L-Cysteate	1.0 C00094 + 1.0 C00097 <=> 1 C00283 + 1 C00506	|4.4.1.10|	1000000	0	0	1	-1000	1000
R00903	L-2-Amino-3-mercaptopropionic acid racemase		L-Cysteine <=> D-Cysteine	1.0 C00097 <=> 1 C00793	|5.1.1.10|	0	-18.8318	18.8318	1	-1000	1000
R00904	beta-Aminopropion aldehyde:NAD+ oxidoreductase		NADH + 2 H+ + beta-Alanine <=> H2O + NAD + 3-Aminopropanal	1.0 C00001 + 1.0 C00003 + 1.0 C05665 <=> 1 C00004 + 2 C00080 + 1 C00099	|1.2.1.3|	-43.9	-81.5636	-6.23643	0	0	1000
R00905	N-Carbamoyl-beta-alanine amidohydrolase		H2O + 2 H+ + 3-Ureidopropionate <=> CO2 + NH3 + beta-Alanine	1.0 C00001 + 1.0 C02642 <=> 1 C00011 + 1 C00014 + 1 C00099	|3.5.1.6|	4.9	-70.98	4.34715	0	0	1000
R00906	N-(D-1-carboxyethyl)-beta-alanine:NAD+ oxidoreductase		H2O + NAD + beta-Alanopine <=> NADH + Pyruvate + H+ + beta-Alanine	1.0 C00001 + 1.0 C00003 + 1.0 C02207 <=> 1 C00004 + 1 C00022 + 1 C00080 + 1 C00099	|1.5.1.26|	30.1	-36.0877	58.0712	1	-1000	1000
R00907	L-Alanine:3-oxopropanoate aminotransferase		ALA + 3-Oxopropanoate <=> Pyruvate + beta-Alanine	1.0 C00041 + 1.0 C00222 <=> 1 C00022 + 1 C00099	|2.6.1.18|	-9.8	-47.4636	27.8636	1	-1000	1000
R00909	N-Acetyl-beta-alanine amidohydrolase		H2O + N-Acetyl-beta-alanine <=> ACET + beta-Alanine	1.0 C00001 + 1.0 C01073 <=> 1 C00033 + 1 C00099	|3.5.1.21|	-4.1	-51.4559	5.03946	0	0	1000
R00910	L-Lysine:beta-alanine ligase (AMP-forming)		ATP + Lysine + beta-Alanine <=> PPi + AMP + beta-Alanyl-L-lysine	1.0 C00002 + 1.0 C00047 + 1.0 C00099 <=> 1 C00013 + 1 C00020 + 1 C05341	|6.3.2.11|	-33.3	-89.7953	23.1953	0	0	1000
R00911	beta-Alanyl-L-lysine hydrolase		H2O + beta-Alanyl-L-lysine <=> Lysine + beta-Alanine	1.0 C00001 + 1.0 C05341 <=> 1 C00047 + 1 C00099	|3.4.13.4|	-4.1	-51.4559	5.03946	0	0	1000
R00912	L-Arginine:beta-alanine ligase (AMP-forming)		ATP + Arginine + beta-Alanine <=> PPi + AMP + beta-Alanyl-L-arginine	1.0 C00002 + 1.0 C00062 + 1.0 C00099 <=> 1 C00013 + 1 C00020 + 1 C05340	|6.3.2.11|	-33.3	-89.7953	23.1953	1	-1000	1000
R00913	3-Guanidinopropanoate amidinopropionase		H2O + 3-Guanidinopropanoate <=> Urea + beta-Alanine	1.0 C00001 + 1.0 C03065 <=> 1 C00086 + 1 C00099	|3.5.3.17|	15	-32.3559	24.1395	1	-1000	1000
R00916				1.0 C00099 <=> 1 C05669		1000000	0	0	1	-1000	1000
R00917	beta-aminopropionitrile aminohydrolase		beta-Alanine + NH3 <=> beta-Aminopropionitrile + 2 H2O	1.0 C00014 + 1.0 C00099 <=> 2 C00001 + 1 C05670		1000000	0	0	1	-1000	1000
R00918	propanoyl-CoA:methylmalonyl-CoA malonyltransferase (cyclizing)		6 Methylmalonyl-CoA + Propanoyl-CoA + 6 NADPH + 6 H+ <=> 7 CoA + 6-Deoxyerythronolide B + 6 CO2 + 6 NADP+ + H2O	1.0 C00005 + 5.0 C00100 + 3.0 C00683 <=> 1 C00006 + 8 C00010 + 2 C00011 + 1 C03240	2.3.1.94	-66.3	-321.358	74.1091	0	0	1000
R00919	rxn00668		TPNH + H+ + Acrylyl-CoA <=> TPN + Propanoyl-CoA	1.0 C00006 + 1.0 C00100 <=> 1 C00005 + 1 C00080 + 1 C00894	|1.3.1.-|	64.7	27.0364	102.364	2	-1000	0
R00920	Propanoate:CoA ligase (ADP-forming)		ATP + CoA + Propanoate <=> ADP + Phosphate + Propanoyl-CoA	1.0 C00002 + 1.0 C00010 + 1.0 C00163 <=> 1 C00008 + 1 C00009 + 1 C00100	6.2.1.13	-1.2	-57.6953	55.2953	0	0	1000
R00921	acetyl-CoA:phosphate acetyltransferase		Phosphate + H+ + Propanoyl-CoA <=> CoA + Propanoyl phosphate	1.0 C00009 + 1.0 C00100 <=> 1 C00010 + 1 C02876	|2.3.1.8|	11.7	-25.9636	49.3636	1	-1000	1000
R00922				1.0 C00003 + 1.0 C00010 + 1.0 C00349 <=> 1 C00004 + 1 C00011 + 1 C00100		-36.8	-93.2953	19.6953	0	0	1000
R00923	(S)-2-Methyl-3-oxopropanoyl-CoA carboxy-lyase		H+ + D-methylmalonyl-CoA <=> CO2 + Propanoyl-CoA	1.0 C00683 <=> 1 C00011 + 1 C00100	4.1.1.41	-13.8	-61.1559	-4.66054	0	0	1000
R00924	Propanoyl-CoA:(acceptor) 2,3-oxidoreductase		FAD + Propanoyl-CoA <=> Acrylyl-CoA + FADH2	1.0 C00016 + 1.0 C00100 <=> 1 C00894 + 1 C01352	|1.3.99.3|	29.1	-8.56357	66.7636	1	-1000	1000
R00925	Propanoate:CoA ligase (AMP-forming)		ATP + CoA + H+ + Propanoate <=> PPi + AMP + Propanoyl-CoA	1.0 C00002 + 1.0 C00010 + 1.0 C00163 <=> 1 C00013 + 1 C00020 + 1 C00100	|6.2.1.17|6.2.1.1|	-10.4	-66.8953	46.0953	0	0	1000
R00926	Propinol adenylate:CoA ligase (AMP-forming)		CoA + Propinol adenylate <=> AMP + Propanoyl-CoA	1.0 C00010 + 1.0 C05983 <=> 1 C00020 + 1 C00100	|6.2.1.1|6.2.1.17|	1000000	0	0	0	0	1000
R00927	Propanoyl-CoA:acetyl-CoA C-acyltransferase		Acetyl-CoA + Propanoyl-CoA <=> CoA + 2-Methylacetoacetyl-CoA	1.0 C00024 + 1.0 C00100 <=> 1 C00010 + 1 C03344	|2.3.1.16|	26.3	-11.3636	63.9636	1	-1000	1000
R00928	Acetyl-CoA:propanoate CoA-transferase		Acetyl-CoA + Propanoate <=> ACET + Propanoyl-CoA	1.0 C00024 + 1.0 C00163 <=> 1 C00033 + 1 C00100	|2.8.3.1|	0	-37.6636	37.6636	1	-1000	1000
R00930	(S)-2-Methyl-3-oxopropanoyl-CoA:pyruvate carboxyltransferase		Pyruvate + D-methylmalonyl-CoA <=> Oxaloacetate + Propanoyl-CoA	1.0 C00022 + 1.0 C00683 <=> 1 C00036 + 1 C00100	|2.1.3.1|	4	-33.6636	41.6636	1	-1000	1000
R00931	2-Methylcitrate oxaloacetate-lyase		CoA + H+ + 2-Methylcitrate <=> H2O + Oxaloacetate + Propanoyl-CoA	1.0 C00010 + 1.0 C02225 <=> 1 C00001 + 1 C00036 + 1 C00100	2.3.3.5|4.1.3.31	40.9	3.23643	78.5636	2	-1000	0
R00932	2-Hydroxyglutarate glyoxylate-lyase (CoA-propanoylating)		CoA + H+ + 2-Hydroxyglutarate <=> H2O + Glyoxylate + Propanoyl-CoA	1.0 C00010 + 1.0 C02630 <=> 1 C00001 + 1 C00048 + 1 C00100	|2.3.3.11|	37.5	-0.163566	75.1636	2	-1000	0
R00934	rxn00682		Glyoxylate + Propanoyl-CoA <=> L-erythro-3-Methylmalyl-CoA	1.0 C00048 + 1.0 C00100 <=> 1 C06027		-14.4	-23.5395	32.9559	1	-1000	1000
R00935	2-Methyl-3-oxopropanoate:NAD+ oxidoreductase (CoA-propanoylating)		NAD + CoA + 2-Methyl-3-oxopropanoate <=> NADH + CO2 + Propanoyl-CoA	1.0 C00003 + 1.0 C00010 + 1.0 C06002 <=> 1 C00004 + 1 C00011 + 1 C00100	|1.2.1.27|	-36.8	-93.2953	19.6953	0	0	1000
R00936	5,6,7,8-Tetrahydrofolate:NAD+ oxidoreductase		NAD + THF <=> NADH + H+ + Dihydrofolate	1.0 C00003 + 1.0 C00101 <=> 1 C00004 + 1 C00080 + 1 C00415	|1.5.1.3|	23.5	-14.1636	61.1636	1	-1000	1000
R00937	5,6,7,8-Tetrahydrofolate:NAD+ oxidoreductase		Tetrahydrofolate + 2 NAD+ <=> Folate + 2 NADH + 2 H+	2.0 C00003 + 1.0 C00101 <=> 2 C00004 + 2 C00080 + 1 C00504	1.5.1.3	127.3	70.8047	183.795	2	-1000	0
R00939	5,6,7,8-Tetrahydrofolate:NADP+ oxidoreductase		TPN + THF <=> TPNH + H+ + Dihydrofolate	1.0 C00006 + 1.0 C00101 <=> 1 C00005 + 1 C00080 + 1 C00415	1.5.1.3	21.9	-15.7636	59.5636	1	-1000	1000
R00940	dihydrofolate reductase		2 TPNH + 2 H+ + FOL <=> 2 TPN + THF	2.0 C00006 + 1.0 C00101 <=> 2 C00005 + 2 C00080 + 1 C00504	|1.5.1.3|	124	67.5047	180.495	2	-1000	0
R00941	10-formyltetrahydrofolate:NADP+ oxidoreductase		H2O + TPN + 10-Formyl-THF <=> TPNH + CO2 + H+ + THF	1.0 C00001 + 1.0 C00006 + 1.0 C00234 <=> 1 C00005 + 1 C00011 + 1 C00080 + 1 C00101	|1.5.1.6|	-32.5	-98.6877	-4.52875	0	0	1000
R00942	Tetrahydrofolate:L-glutamate gamma-ligase (ADP-forming)		ATP + GLU + THF <=> ADP + Phosphate + H+ + THF-L-glutamate	1.0 C00002 + 1.0 C00025 + 1.0 C00101 <=> 1 C00008 + 1 C00009 + 1 C09332	|6.3.2.17|	-26.6	-83.0953	29.8953	1	-1000	1000
R00943	Formate:tetrahydrofolate ligase (ADP-forming)	FTHFL	ATP + FORM + THF <=> ADP + Phosphate + 10-Formyl-THF	1.0 C00002 + 1.0 C00058 + 1.0 C00101 <=> 1 C00008 + 1 C00009 + 1 C00234	|3.5.4.9|6.3.4.3|	-11.8	-68.2953	44.6953	0	0	1000
R00946	5-Methyltetrahydrofolate:L-homocysteine S-methyltransferase		L-Homocysteine + 5-Methyltetrahydrofolate <=> Methionine + THF	1.0 C00155 + 1.0 C00440 <=> 1 C00073 + 1 C00101	2.1.1.13|2.1.1.14	-57.3	-94.9636	-19.6364	0	0	1000
R00947				1.0 C00001 + 1.0 C00103 <=> 1 C00009 + 1 C00267		-21.1	-68.4559	-11.9605	0	0	1000
R00948	ATP:alpha-D-glucose-1-phosphate adenyltransferase		ATP + Cori ester <=> PPi + ADPglucose	1.0 C00002 + 1.0 C00103 <=> 1 C00013 + 1 C00498	2.7.7.27	0.5	-37.1636	38.1636	0	0	1000
R00949	ATP:D-glucose-1-phosphate 6-phosphotransferase		ATP + Cori ester <=> ADP + alpha-D-Glucose 1,6-biphosphate	1.0 C00002 + 1.0 C00103 <=> 1 C00008 + 1 C01231	|2.7.1.10|	-19.7	-57.3636	17.9636	1	-1000	1000
R00951	ADPglucose sugarphosphohydrolase		H2O + ADPglucose <=> AMP + Cori ester	1.0 C00001 + 1.0 C00498 <=> 1 C00020 + 1 C00103	|3.6.1.21|	-37.9	-85.2559	-28.7605	0	0	1000
R00952	Cellobiose:orthophosphate alpha-D-glucosyltransferase		Phosphate + H+ + CELB <=> Glucose + Cori ester	1.0 C00009 + 1.0 C00185 <=> 1 C00031 + 1 C00103	|2.4.1.20|	7.2	-30.4636	44.8636	1	-1000	1000
R00953	3-beta-D-Glucosylglucose:orthophosphate alpha-D-glucosyltransferase		Phosphate + H+ + Laminaribiose <=> Glucose + Cori ester	1.0 C00009 + 1.0 C02048 <=> 1 C00031 + 1 C00103	|2.4.1.31|	7.2	-30.4636	44.8636	1	-1000	1000
R00954	GTP:alpha-D-glucose-1-phosphate guanylyltransferase		GTP + Cori ester <=> PPi + GDP-glucose	1.0 C00044 + 1.0 C00103 <=> 1 C00013 + 1 C00394	|2.7.7.34|	0.5	-37.1636	38.1636	0	0	1000
R00955	UDPglucose:alpha-D-galactose-1-phosphate uridylyltransferase		UDPglucose + alpha-D-Galactose1-phosphate <=> UDPgalactose + Cori ester	1.0 C00029 + 1.0 C00446 <=> 1 C00052 + 1 C00103	2.7.7.12	0	-37.6636	37.6636	1	-1000	1000
R00956	CTP:D-glucose-1-phosphate cytidylyltransferase		CTP + Cori ester <=> PPi + CDP-glucose	1.0 C00063 + 1.0 C00103 <=> 1 C00013 + 1 C00501	|2.7.7.33|	0.5	-37.1636	38.1636	1	-1000	1000
R00957	alpha-D-Glucose-1-phosphate:alpha-D-glucose-1-phosphate		H2O + 2 Cori ester <=> 2 Phosphate + 2 H+ + Maltose	1.0 C00001 + 2.0 C00103 <=> 2 C00009 + 1 C00208	|2.4.1.139|	-28.3	-94.4877	-0.328752	0	0	1000
R00959	alpha-D-Glucose 1-phosphate 1,6-phosphomutase		Cori ester <=> Robison ester	1.0 C00103 <=> 1 C00668	5.4.2.2|5.4.2.5	-7.8	-26.6318	11.0318	1	-1000	1000
R00960	D-Glucose-1-phosphate:D-glucose-1-phosphate 6-phosphotransferase		2 Cori ester <=> Glucose + alpha-D-Glucose 1,6-biphosphate	2.0 C00103 <=> 1 C00267 + 1 C01231	|2.7.1.41|	-12.5	-50.1636	25.1636	1	-1000	1000
R00961	IDP diphosphohydrolase		H2O + IDP <=> Phosphate + H+ + IMP	1.0 C00001 + 1.0 C00104 <=> 1 C00009 + 1 C00130	|3.6.1.5|3.6.1.6|	-29.9	-77.2559	-20.7605	0	0	1000
R00962	ITP:cytidine 5'-phosphotransferase		ITP + Cytidine <=> CMP + IDP	1.0 C00081 + 1.0 C00475 <=> 1 C00055 + 1 C00104	|2.7.1.48|	-14.9	-52.5636	22.7636	1	-1000	1000
R00963	Uridine 5'-monophosphate phosphohydrolase		H2O + UMP <=> Phosphate + H+ + Uridine	1.0 C00001 + 1.0 C00105 <=> 1 C00009 + 1 C00299	3.1.3.5|3.1.3.5)	-13.3	-60.6559	-4.16054	0	0	1000
R00964	ATP:uridine 5'-phosphotransferase		ATP + Uridine <=> ADP + UMP	1.0 C00002 + 1.0 C00299 <=> 1 C00008 + 1 C00105	|2.7.1.48|	-15	-52.6636	22.6636	1	-1000	1000
R00965	Orotidine-5'-phosphate carboxy-lyase		H+ + Orotidylic acid <=> CO2 + UMP	1.0 C01103 <=> 1 C00011 + 1 C00105	4.1.1.23	2.7	-44.6559	11.8395	1	-1000	1000
R00966	UMP:pyrophosphate phosphoribosyltransferase		PPi + UMP <=> Uracil + PRPP	1.0 C00013 + 1.0 C00105 <=> 1 C00106 + 1 C00119	2.4.2.9	15.5	-22.1636	53.1636	1	-1000	1000
R00967	UTP:uridine 5'-phosphotransferase		UTP + Uridine <=> UDP + UMP	1.0 C00075 + 1.0 C00299 <=> 1 C00015 + 1 C00105	|2.7.1.48|	-15	-52.6636	22.6636	1	-1000	1000
R00968	GTP:uridine 5'-phosphotransferase		GTP + Uridine <=> GDP + UMP	1.0 C00044 + 1.0 C00299 <=> 1 C00035 + 1 C00105	2.7.1.48	-15	-52.6636	22.6636	1	-1000	1000
R00969	P1,P4-Bis(5'-nucleosyl)-tetraphosphate nucleotidohydrolase		H2O + UppppU <=> UTP + UMP	1.0 C00001 + 1.0 C06198 <=> 1 C00075 + 1 C00105	|3.6.1.17|	-46	-93.3559	-36.8605	0	0	1000
R00970	ITP:uridine 5'-phosphotransferase		ITP + Uridine <=> IDP + UMP	1.0 C00081 + 1.0 C00299 <=> 1 C00104 + 1 C00105	|2.7.1.48|	-14.9	-52.5636	22.7636	1	-1000	1000
R00973	Uracil-5-carboxylate carboxy-lyase		H+ + Uracil 5-carboxylate <=> CO2 + Uracil	1.0 C03030 <=> 1 C00011 + 1 C00106	|4.1.1.66|	0.3	-47.0559	9.43946	1	-1000	1000
R00974	Cytosine aminohydrolase		H2O + H+ + Cytosine <=> NH3 + Uracil	1.0 C00001 + 1.0 C00380 <=> 1 C00014 + 1 C00106	3.5.4.1	-25.3	-72.6559	-16.1605	0	0	1000
R00975	5,6-Dihydrouracil:oxygen oxidoreductase		O2 + Hydrouracil <=> H2O2 + Uracil	1.0 C00007 + 1.0 C00429 <=> 1 C00027 + 1 C00106	|1.3.3.7|	-58	-105.356	-48.8605	0	0	1000
R00976	uracil:acceptor oxidoreductase		H2O + Uracil + A <=> Barbiturate + AH2	2.0 C00001 + 4.0 C00028 + 1.0 C00106 <=> 2 C00030 + 4 C00813	|1.17.99.4|	1000000	0	0	3	0	0
R00977	5,6-Dihydrouracil:NAD+ oxidoreductase		NAD + Hydrouracil <=> NADH + H+ + Uracil	1.0 C00003 + 1.0 C00429 <=> 1 C00004 + 1 C00080 + 1 C00106	|1.3.1.1|	71.9	34.2364	109.564	2	-1000	0
R00978	5,6-Dihydrouracil:NADP+ oxidoreductase		TPN + Hydrouracil <=> TPNH + H+ + Uracil	1.0 C00006 + 1.0 C00429 <=> 1 C00005 + 1 C00080 + 1 C00106	|1.3.1.2|	70.2	32.5364	107.864	2	-1000	0
R00979	ATP:anthranilate N-adenylyltransferase		ATP + Vitamin L1 <=> PPi + N-Adenylylanthranilate	1.0 C00002 + 1.0 C00108 <=> 1 C00013 + 1 C03293	|2.7.7.55|	1000000	0	0	1	-1000	1000
R00980	Anthranilate,NADPH:oxygen oxidoreductase (3-hydroxylating,		TPNH + O2 + 2 H+ + Vitamin L1 <=> TPN + NH3 + 2,3-Dihydroxybenzoate	1.0 C00005 + 1.0 C00007 + 2.0 C00080 + 1.0 C00108 <=> 1 C00006 + 1 C00014 + 1 C00196	|1.14.13.35|	-400	-466.188	-372.029	0	0	1000
R00982	Anthranilate:CoA ligase (AMP-forming)		ATP + CoA + H+ + Vitamin L1 <=> PPi + AMP + Anthranilyl-CoA	1.0 C00002 + 1.0 C00010 + 1.0 C00108 <=> 1 C00013 + 1 C00020 + 1 C02247	|6.2.1.32|	-10.4	-66.8953	46.0953	1	-1000	1000
R00983	2,3-Dihydroxyindole:oxygen 2,3-oxidoreductase (decyclizing)		O2 + Dihydroxyindole <=> CO2 + H+ + Vitamin L1	1.0 C00007 + 1.0 C02775 <=> 1 C00011 + 1 C00108	|1.13.11.23|	-532.9	-580.256	-523.761	0	0	1000
R00984	S-Adenosyl-L-methionine:anthranilate N-methyltransferase		SAM + Vitamin L1 <=> S-Adenosylhomocysteine + H+ + N-Methylanthranilate	1.0 C00019 + 1.0 C00108 <=> 1 C00021 + 1 C03005	|2.1.1.111|	1000000	0	0	1	-1000	1000
R00985	Chorismate pyruvate-lyase (amino-accepting)		NH3 + Chorismate <=> H2O + Pyruvate + H+ + Vitamin L1	1.0 C00014 + 1.0 C00251 <=> 1 C00001 + 1 C00022 + 1 C00108	|4.1.3.27|	-168.6	-206.264	-130.936	3	0	0
R00986	Chorismate pyruvate-lyase (amino-accepting)		L-Glutamine + Chorismate <=> Pyruvate + GLU + H+ + Vitamin L1	1.0 C00064 + 1.0 C00251 <=> 1 C00022 + 1 C00025 + 1 C00108	4.1.3.27	-194.2	-260.388	-166.229	0	0	1000
R00987	L-Kynurenine hydrolase		H2O + L-Kynurenine <=> ALA + H+ + Vitamin L1	1.0 C00001 + 1.0 C00328 <=> 1 C00041 + 1 C00108	|3.7.1.3|	-53.7	-101.056	-44.5605	0	0	1000
R00988	N-Formylanthranilate amidohydrolase		H2O + Formylanthranilate <=> FORM + H+ + Vitamin L1	1.0 C00001 + 1.0 C05653 <=> 1 C00058 + 1 C00108	|3.5.1.9|	-86.6	-133.956	-77.4605	0	0	1000
R00989	Malonyl-CoA:anthranilate N-malonyltransferase		Malonyl-CoA + Vitamin L1 <=> CoA + N-Malonylanthranilate	1.0 C00083 + 1.0 C00108 <=> 1 C00010 + 1 C03147	|2.3.1.113|	67.2	29.5364	104.864	2	-1000	0
R00990	2-Aminobenzoate carboxy-lyase		H+ + Vitamin L1 <=> CO2 + Aniline	1.0 C00108 <=> 1 C00011 + 1 C00292	|4.1.1.24|	0.3	-47.0559	9.43946	1	-1000	1000
R00991	rxn00732		Vitamin L1 <=> 2-Formaminobenzoylacetate	3.0 C00108 <=> 10 C05835		1000000	0	0	1	-1000	1000
R00993	rxn12823		O2 + Phosphate + 2-Oxobutyrate <=> H2O + CO2 + Propanoyl phosphate	1.0 C00007 + 1.0 C00009 + 1.0 C00109 <=> 1 C00001 + 1 C00011 + 1 C02876		1000000	0	0	3	0	0
R00994	(2R,3S)-3-methylmalate:NAD+ oxidoreductase	MMELDH	NADH + CO2 + 2-Oxobutyrate <=> NAD + D-erythro-3-Methylmalate	1.0 C00004 + 1.0 C00011 + 1.0 C00109 <=> 1 C00003 + 1 C06032		-0.3	-28.2712	65.8877	1	-1000	1000
R00995	rxn00736		CO2 + 2-Oxobutyrate <=> H+ + Methyloxaloacetate	1.0 C00011 + 1.0 C00109 <=> 1 C06030		17.5	8.36054	64.8559	2	-1000	0
R00996	L-threonine ammonia-lyase		threonine <=> NH3 + 2-Oxobutyrate	1.0 C00188 <=> 1 C00014 + 1 C00109	|4.3.1.19|	-30.4	-77.7559	-21.2605	0	0	1000
R00997	1-Aminocyclopropane-1-carboxylate endolyase (deaminating)		H2O + 1-Aminocyclopropane-1-carboxylate <=> NH3 + 2-Oxobutyrate	1.0 C00001 + 1.0 C01234 <=> 1 C00014 + 1 C00109	|3.5.99.7|	-20.7	-68.0559	-11.5605	0	0	1000
R00998	(R)-2-Ethylmalate 2-oxobutanoyl-lyase (CoA-acylating)		CoA + H+ + (R)-2-Ethylmalate <=> H2O + Acetyl-CoA + 2-Oxobutyrate	1.0 C00010 + 1.0 C02488 <=> 1 C00001 + 1 C00024 + 1 C00109	|2.3.3.6|	39.3	1.63643	76.9636	2	-1000	0
R00999	O-Succinyl-L-homoserine succinate-lyase (adding cysteine)		H2O + O-Succinyl-L-homoserine <=> NH3 + Succinate + H+ + 2-Oxobutyrate	1.0 C00001 + 1.0 C01118 <=> 1 C00014 + 1 C00042 + 1 C00109	|2.5.1.48|4.2.99.9|	-47.4	-123.28	-47.9529	0	0	1000
R01000	2-Hydroxybutyrate:NAD+ oxidoreductase		NAD + 2-Hydroxybutyrate <=> NADH + H+ + 2-Oxobutyrate	1.0 C00003 + 1.0 C05984 <=> 1 C00004 + 1 C00080 + 1 C00109	|1.1.1.27|	17.8	-19.8636	55.4636	1	-1000	1000
R01001	L-Cystathionine Lysteine-lyase (deaminating)		H2O + Cystathionine <=> NH3 + L-Cysteine + 2-Oxobutyrate	1.0 C00001 + 1.0 C02291 <=> 1 C00014 + 1 C00097 + 1 C00109	|4.4.1.1|	-3.1	-78.98	-3.65285	0	0	1000
R01004	Dolichyl-diphosphate phosphohydrolase		H2O + Dolichyl diphosphate <=> Phosphate + H+ + Dolichyl phosphate	9.0 C00001 + 5.0 C00621 <=> 10 C00009 + 4 C00110	|3.6.1.43|	1000000	0	0	1	-1000	1000
R01007	UDP-N-acetyl-D-glucosamine:dolichyl-phosphate N-acetyl-D-glucosamine		UDP-N-acetylglucosamine + Dolichyl phosphate <=> UMP + N-Acetyl-D-glucosaminyldiphosphodolichol	75.0 C00043 + 2.0 C00110 <=> 100 C00105 + 25 C04500	|2.7.8.15|	1000000	0	0	1	-1000	1000
R01010	Glycerone phosphate phosphohydrolase (alkaline optimum)		H2O + Glycerone phosphate <=> Phosphate + H+ + Glycerone	1.0 C00001 + 1.0 C00111 <=> 1 C00009 + 1 C00184	|3.1.3.1|	-13.3	-60.6559	-4.16054	0	0	1000
R01011	ATP:glycerone phosphotransferase		ATP + Glycerone <=> ADP + Glycerone phosphate	1.0 C00002 + 1.0 C00184 <=> 1 C00008 + 1 C00111	|2.7.1.29|	-14.9	-52.5636	22.7636	0	0	1000
R01012	Phosphoenolpyruvate:glycerone phosphotransferase		PEP + Glycerone <=> Pyruvate + Glycerone phosphate	1.0 C00074 + 1.0 C00184 <=> 1 C00022 + 1 C00111	|2.7.1.121|	-46.3	-83.9636	-8.63643	0	0	1000
R01014	Erythrulose-1-phosphate formaldehyde-lyase		Erythrulose 1-phosphate <=> Methanal + Glycerone phosphate	1.0 C03394 <=> 1 C00067 + 1 C00111	|4.1.2.2|	23.1	-24.2559	32.2395	1	-1000	1000
R01016	Glycerone-phosphate phospho-lyase		Glycerone phosphate <=> Phosphate + H+ + Methylglyoxal	1.0 C00111 <=> 1 C00009 + 1 C00546	4.2.3.3	-56.8	-104.156	-47.6605	0	0	1000
R01019	rxn00749		H2O + AALD + PQQ <=> ACET + H+ + PQQH2	1.0 C00001 + 1.0 C00084 + 1.0 C00113 <=> 1 C00033 + 1 C01359	|1.2.99.3|	-74.1	-111.764	-36.4364	0	0	1000
R01021	ATP:choline phosphotransferase		ATP + Choline <=> ADP + Phosphocholine	1.0 C00002 + 1.0 C00114 <=> 1 C00008 + 1 C00588	|2.7.1.32|	-12.6	-50.2636	25.0636	0	0	1000
R01022	Choline:oxygen 1-oxidoreductase		O2 + Choline <=> H2O2 + Betaine aldehyde	1.0 C00007 + 1.0 C00114 <=> 1 C00027 + 1 C00576	|1.1.3.17|	-109.4	-156.756	-100.261	0	0	1000
R01023	Acetyl-CoA:choline O-acetyltransferase		Acetyl-CoA + Choline <=> CoA + Acetylcholine	1.0 C00024 + 1.0 C00114 <=> 1 C00010 + 1 C01996	|2.3.1.6|	-18.8	-56.4636	18.8636	1	-1000	1000
R01026	Acetylcholine aectylhydrolase		H2O + Acetylcholine <=> ACET + H+ + Choline	1.0 C00001 + 1.0 C01996 <=> 1 C00033 + 1 C00114	|3.1.1.7|	-8.3	-55.6559	0.839464	0	0	1000
R01027	3'-Phosphoadenylylsulfate:choline sulfotransferase		PAPS + Choline <=> PAP + Choline sulfate	1.0 C00053 + 1.0 C00114 <=> 1 C00054 + 1 C00919	|2.8.2.6|	1000000	0	0	1	-1000	1000
R01028	Choline sulfate sulfohydrolase		H2O + Choline sulfate <=> SLF + H+ + Choline	1.0 C00001 + 1.0 C00919 <=> 1 C00059 + 1 C00114	|3.1.6.6|	1000000	0	0	1	-1000	1000
R01030	sn-Glycero-3-phosphocholine glycerophosphohydrolase		H2O + Glycerophosphocholine <=> GLYC-3-P + Choline	1.0 C00001 + 1.0 C00670 <=> 1 C00093 + 1 C00114	3.1.4.2|3.1.4.46	1000000	0	0	1	-1000	1000
R01031	3-Chloro-D-alanine chloride-lyase (deaminating)		H2O + 3-Chloro-D-alanine <=> NH3 + Pyruvate + H+ + HCl	1.0 C00001 + 1.0 C02634 <=> 1 C00014 + 1 C00022 + 1 C01327	|4.5.1.2|	1000000	0	0	1	-1000	1000
R01032	rxn05923		NH3 + Pyruvate + H+ + HCl <=> H2O + 3-Chloro-L-alanine	1.0 C00014 + 1.0 C00022 + 1.0 C00698 <=> 1 C00001 + 1 C02635		1000000	0	0	1	-1000	1000
R01033	2-Chlorobenzoate,NADH:oxygen oxidoreductase (1,2-hydroxylating,		NADH + O2 + H+ + 2-Chlorobenzoate <=> NAD + CO2 + Catechol + HCl	1.0 C00004 + 1.0 C00007 + 1.0 C02357 <=> 1 C00003 + 1 C00011 + 1 C00090 + 1 C00698	|1.14.12.13|	1000000	0	0	1	-1000	1000
R01036	Glycerol:NAD+ oxidoreductase		NAD + GLYC <=> NADH + H+ + D-Glyceraldehyde	1.0 C00003 + 1.0 C00116 <=> 1 C00004 + 1 C00080 + 1 C00577	1.1.1.1|1.1.1.2|1.1.1.21|1.1.1.72	20.4	-17.2636	58.0636	3	0	0
R01039	Glycerol:NADP+ 2-oxidoreductase		TPN + GLYC <=> TPNH + H+ + Glycerone	1.0 C00006 + 1.0 C00116 <=> 1 C00005 + 1 C00080 + 1 C00184	|1.1.1.156|	16.1	-21.5636	53.7636	3	0	0
R01041	Glycerol:NADP+ oxidoreductase		TPN + GLYC <=> TPNH + H+ + D-Glyceraldehyde	1.0 C00006 + 1.0 C00116 <=> 1 C00005 + 1 C00080 + 1 C00577	|1.1.1.1|1.1.1.2|1.1.1.21|1.1.1.72|	18.8	-18.8636	56.4636	1	-1000	1000
R01043	Glycerol-2-phosphate phosphohydrolase		H2O + Glycerol 2-phosphate <=> Phosphate + H+ + GLYC	1.0 C00001 + 1.0 C02979 <=> 1 C00009 + 1 C00116	|3.1.3.19|	-20.4	-67.7559	-11.2605	0	0	1000
R01044	Pyrophosphate:glycerol 1-phosphotransferase		PPi + GLYC <=> Phosphate + H+ + GLYC-3-P	1.0 C00013 + 1.0 C00116 <=> 1 C00009 + 1 C00623	|2.7.1.79|	-7.6	-45.2636	30.0636	0	0	1000
R01049	ATP:D-ribose-5-phosphate pyrophosphotransferase		ATP + Ribose 5-phosphate <=> AMP + PRPP	1.0 C00002 + 1.0 C00117 <=> 1 C00020 + 1 C00119	2.7.6.1	-13.6	-51.2636	24.0636	1	-1000	1000
R01051	ATP:D-ribose 5-phosphotransferase		ATP + D-Ribose <=> ADP + Ribose 5-phosphate	1.0 C00002 + 1.0 C00121 <=> 1 C00008 + 1 C00117	2.7.1.15	-15	-52.6636	22.6636	0	0	1000
R01052	ADP:D-ribose-5-phosphate adenylyltransferase		ADP + D-Ribose 5-phosphate <=> Orthophosphate + ADP-ribose	1.0 C00008 + 1.0 C00117 <=> 1 C00009 + 1 C00301	2.7.7.35	8	-29.6636	45.6636	1	-1000	1000
R01053	Ribose-5-phosphate:ammonia ligase (ADP-forming)		ATP + NH3 + Ribose 5-phosphate <=> ADP + Phosphate + H+ + 5-Phosphoribosylamine	1.0 C00002 + 1.0 C00014 + 1.0 C00117 <=> 1 C00008 + 1 C00009 + 1 C03090	|6.3.4.7|	-35.3	-91.7953	21.1953	1	-1000	1000
R01054	ADP-ribose ribophosphohydrolase		ADP-ribose + H2O <=> AMP + D-Ribose 5-phosphate	1.0 C00001 + 1.0 C00301 <=> 1 C00020 + 1 C00117	3.6.1.13 3.6.1.21	-37.9	-85.2559	-28.7605	0	0	1000
R01055	Uracil hydro-lyase (adding D-ribose 5-phosphate)		Uracil + Ribose 5-phosphate <=> H2O + Pseudouridine 5'-phosphate	1.0 C00106 + 1.0 C00117 <=> 1 C00001 + 1 C01168	|4.2.1.70|	-56.7	-65.8395	-9.34412	0	0	1000
R01057	D-Ribose 1,5-phosphomutase		Ribose 1-phosphate <=> Ribose 5-phosphate	1.0 C00620 <=> 1 C00117	5.4.2.2|5.4.2.7	-7.8	-26.6318	11.0318	1	-1000	1000
R01058	D-glyceraldehyde 3-phosphate:NADP+ oxidoreductase		H2O + TPN + Glyceraldehyde3-phosphate <=> TPNH + 2 H+ + 3-Phosphoglycerate	1.0 C00001 + 1.0 C00006 + 1.0 C00118 <=> 1 C00005 + 2 C00080 + 1 C00197	|1.2.1.9|	-49.3	-86.9636	-11.6364	0	0	1000
R01059	ATP:D-glyceraldehyde 3-phosphotransferase		ATP + D-Glyceraldehyde <=> ADP + Glyceraldehyde3-phosphate	1.0 C00002 + 1.0 C00577 <=> 1 C00008 + 1 C00118	|2.7.1.28|	-14.9	-52.5636	22.7636	0	0	1000
R01063	D-Glyceraldehyde-3-phosphate:NADP+ oxidoreductase(phosphorylating)		TPN + Phosphate + Glyceraldehyde3-phosphate <=> TPNH + 1,3-Bisphospho-D-glycerate	1.0 C00006 + 1.0 C00009 + 1.0 C00118 <=> 1 C00005 + 1 C00080 + 1 C00236	|1.2.1.12|1.2.1.13|1.2.1.59|	-12.7	-40.6712	53.4877	1	-1000	1000
R01064	2-Dehydro-3-deoxy-D-galactonate-6-phosphate		2-Dehydro-3-deoxy-D-galactonate 6-phosphate <=> Pyruvate + Glyceraldehyde3-phosphate	1.0 C01286 <=> 1 C00022 + 1 C00118	4.1.2.21	11.6	-35.7559	20.7395	1	-1000	1000
R01066	2-Deoxy-D-ribose-5-phosphate acetaldehyde-lyase		deoxyribose-5-phosphate <=> AALD + Glyceraldehyde3-phosphate	1.0 C00673 <=> 1 C00084 + 1 C00118	4.1.2.4	4.1	-43.2559	13.2395	1	-1000	1000
R01069	D-Tagatose 1,6-bisphosphate triosephosphate lyase		D-Tagatose 1,6-biphosphate <=> Glycerone phosphate + Glyceraldehyde3-phosphate	1.0 C03785 <=> 1 C00111 + 1 C00118	4.1.2.40	26	-21.3559	35.1395	1	-1000	1000
R01070				1.0 C05378 <=> 1 C00111 + 1 C00118		26	-21.3559	35.1395	1	-1000	1000
R01071	1-(5-Phospho-D-ribosyl)-ATP:pyrophosphate phosphoribosyl-transferase		PPi + Phosphoribosyl-ATP <=> ATP + PRPP	1.0 C00013 + 1.0 C02739 <=> 1 C00002 + 1 C00119	2.4.2.17	1000000	0	0	1	-1000	1000
R01072	5-Phosphoribosylamine:pyrophosphate phosphoribosyltransferase		PPi + GLU + 5-Phosphoribosylamine <=> H2O + L-Glutamine + PRPP	1.0 C00013 + 1.0 C00025 + 1.0 C03090 <=> 1 C00001 + 1 C00064 + 1 C00119	2.4.2.14	56.5	28.5288	122.688	2	-1000	0
R01073	N-(5-Phospho-D-ribosyl)anthranilate:pyrophosphate		PPi + N-5-phosphoribosyl-anthranilate <=> Vitamin L1 + PRPP	1.0 C00013 + 1.0 C04302 <=> 1 C00108 + 1 C00119	2.4.2.18	26.8	-10.8636	64.4636	1	-1000	1000
R01074	Biotin:CoA ligase (AMP-forming)		ATP + H+ + BIOT <=> PPi + Biotinyl-5-AMP	1.0 C00002 + 1.0 C00120 <=> 1 C00013 + 1 C05921	|6.2.1.11|6.3.4.9|6.3.4.10|6.3.4.11|6.3.4.15|	1000000	0	0	1	-1000	1000
R01075	Biotin:CoA ligase (AMP-forming)		ATP + CoA + H+ + BIOT <=> PPi + AMP + Biotinyl-CoA	1.0 C00002 + 1.0 C00010 + 1.0 C00120 <=> 1 C00013 + 1 C00020 + 1 C01894	|6.2.1.11|	-10.4	-66.8953	46.0953	1	-1000	1000
R01076	Biotin-amide amidohydrolase		H2O + Biotin amide <=> NH3 + BIOT	1.0 C00001 + 1.0 C01893 <=> 1 C00014 + 1 C00120	|3.5.1.12|	-25.6	-72.9559	-16.4605	0	0	1000
R01077	N6-D-Biotinyl-L-lysine amidohydrolase		H2O + Biocytin <=> Lysine + BIOT	1.0 C00001 + 1.0 C05552 <=> 1 C00047 + 1 C00120	|3.5.1.12|	-5.3	-52.6559	3.83946	0	0	1000
R01079	D-Ribose:NADP+ 1-oxidoreductase		H2O + TPN + D-Ribose <=> TPNH + H+ + D-Ribonate	1.0 C00001 + 1.0 C00006 + 1.0 C00121 <=> 1 C00005 + 2 C00080 + 1 C01685	|1.1.1.115|	-41.9	-79.5636	-4.23643	0	0	1000
R01080	Uridine ribohydrolase		H2O + Uridine <=> Uracil + D-Ribose	1.0 C00001 + 1.0 C00299 <=> 1 C00106 + 1 C00121	|3.2.2.3|3.2.2.8|	-8.4	-55.7559	0.739464	0	0	1000
R01082	(S)-Malate hydro-lyase		MALA <=> H2O + Fumarate	1.0 C00149 <=> 1 C00001 + 1 C00122	4.2.1.2	3.9	-14.9318	22.7318	1	-1000	1000
R01083	N6-(1,2-Dicarboxyethyl)AMP AMP-lyase		Adenylosuccinate <=> AMP + Fumarate	1.0 C03794 <=> 1 C00020 + 1 C00122	4.3.2.2	10	-37.3559	19.1395	1	-1000	1000
R01085	3-Fumarylpyruvate acylhydrolase		H2O + 3-Fumarylpyruvate <=> Pyruvate + H+ + Fumarate	1.0 C00001 + 1.0 C02514 <=> 1 C00022 + 1 C00122	|3.7.1.5|	-53.7	-101.056	-44.5605	0	0	1000
R01086	N-(L-Argininosuccinate) arginie-lyase		L-Argininosuccinate <=> Arginine + Fumarate	1.0 C03406 <=> 1 C00062 + 1 C00122	4.3.2.1	-12.7	-60.0559	-3.56054	0	0	1000
R01087	Maleate cis-trans-isomerase		Maleate <=> Fumarate	1.0 C01384 <=> 1 C00122	|5.2.1.1|	0	-18.8318	18.8318	1	-1000	1000
R01088	L-leucine:NAD+ oxidoreductase(deaminating)		H2O + NAD + L-Leucine <=> NADH + NH3 + H+ + 4MOP	1.0 C00001 + 1.0 C00003 + 1.0 C00123 <=> 1 C00004 + 1 C00014 + 1 C00080 + 1 C00233	|1.4.1.9|	26.1	-40.0877	54.0712	1	-1000	1000
R01089	Acetyl-CoA:L-leucine N-acetyltransferase		Acetyl-CoA + L-Leucine <=> CoA + H+ + N-Acetyl-L-leucine	1.0 C00024 + 1.0 C00123 <=> 1 C00010 + 1 C02710	|2.3.1.66|	-23	-60.6636	14.6636	1	-1000	1000
R01090	L-Leucine:2-oxoglutarate aminotransferase		2-Oxoglutarate + L-Leucine <=> GLU + 4MOP	1.0 C00026 + 1.0 C00123 <=> 1 C00025 + 1 C00233	2.6.1.42|2.6.1.6|2.6.1.67	1.2	-36.4636	38.8636	1	-1000	1000
R01091	(2S)-alpha-Leucine 2,3-aminomutase		L-Leucine <=> L-beta-Leucine	1.0 C00123 <=> 1 C02486	|5.4.3.7|	0	-18.8318	18.8318	1	-1000	1000
R01092	ATP:D-galactose 1-phosphotransferase		ATP + GALC <=> ADP + alpha-D-Galactose1-phosphate	1.0 C00002 + 1.0 C00124 <=> 1 C00008 + 1 C00446	2.7.1.6	-7.1	-44.7636	30.5636	1	-1000	1000
R01093	D-Galactose:NAD+ 1-oxidoreductase		NADH + H+ + GALC <=> NAD + Dulcose	1.0 C00004 + 1.0 C00080 + 1.0 C00124 <=> 1 C00003 + 1 C01697	|1.1.1.21|	-13.4	-51.0636	24.2636	1	-1000	1000
R01094	D-Galactose:NAD+ 1-oxidoreductase		NAD + GALC <=> NADH + H+ + D-Galactono-1,4-lactone	1.0 C00003 + 1.0 C00124 <=> 1 C00004 + 1 C00080 + 1 C03383	|1.1.1.48|	-9	-46.6636	28.6636	1	-1000	1000
R01095	D-Galactose:NADP+ 1-oxidoreductase		TPNH + H+ + GALC <=> TPN + Dulcose	1.0 C00005 + 1.0 C00080 + 1.0 C00124 <=> 1 C00006 + 1 C01697	|1.1.1.21|	-11.7	-49.3636	25.9636	1	-1000	1000
R01096	D-Galactose:NADP+ 1-oxidoreductase		TPN + GALC <=> TPNH + H+ + D-Galactono-1,5-lactone	1.0 C00006 + 1.0 C00124 <=> 1 C00005 + 1 C00080 + 1 C02669	|1.1.1.120|	-12.8	-50.4636	24.8636	1	-1000	1000
R01097	D-Galactose:NADP+ 1-oxidoreductase		TPN + GALC <=> TPNH + H+ + D-Galactono-1,4-lactone	1.0 C00006 + 1.0 C00124 <=> 1 C00005 + 1 C00080 + 1 C03383	|1.1.1.48|1.1.1.120|	-10.7	-48.3636	26.9636	1	-1000	1000
R01098	D-Galactose:oxygen 6-oxidoreductase		H2O + O2 + GALC <=> H2O2 + H+ + D-Galactonate	1.0 C00001 + 1.0 C00007 + 1.0 C00124 <=> 1 C00027 + 1 C00880	|1.1.3.9|	-168	-215.356	-158.861	0	0	1000
R01099	D-Galactose:oxygen 6-oxidoreductase		O2 + GALC <=> H2O2 + D-galacto-Hexodialdose	1.0 C00007 + 1.0 C00124 <=> 1 C00027 + 1 C03269	|1.1.3.9|	-109.4	-156.756	-100.261	0	0	1000
R01100	Lactose galactohydrolase		H2O + LACT <=> Glucose + GALC	1.0 C00001 + 1.0 C00243 <=> 1 C00031 + 1 C00124	3.2.1.108|3.2.1.23	-14	-61.3559	-4.86054	0	0	1000
R01101	alpha-D-Glucoside glucohydrolase		H2O + Melibiose <=> Glucose + GALC	1.0 C00001 + 1.0 C05402 <=> 1 C00031 + 1 C00124	3.2.1.20|3.2.1.22	-6.2	-53.5559	2.93946	0	0	1000
R01103	Raffinose galactohydrolase		H2O + Melitose <=> SUCR + GALC	1.0 C00001 + 1.0 C00492 <=> 1 C00089 + 1 C00124	|3.2.1.22|	-6.2	-53.5559	2.93946	0	0	1000
R01104	Galactosylglycerol galactohydrolase		H2O + Galactosylglycerol <=> GLYC + GALC	1.0 C00001 + 1.0 C05401 <=> 1 C00116 + 1 C00124	|3.2.1.22|	-6.2	-53.5559	2.93946	0	0	1000
R01108	Glutathione:dehydroascorbate oxidoreductase		2 GSH + Dehydroascorbate <=> Ascorbate + H+ + GSSG	2.0 C00051 + 1.0 C05422 <=> 1 C00072 + 1 C00127	|1.8.5.1|	8	-19.9712	74.1877	1	-1000	1000
R01109	Glutathione:cystine oxidoreductase		2 GSH + Cystine <=> GSSG + 2 Cysteine	2.0 C00051 + 1.0 C01420 <=> 1 C00127 + 2 C00736	|1.8.4.4|	6.7	-49.7953	63.1953	1	-1000	1000
R01110				2.0 C00051 + 1.0 C01817 <=> 1 C00127 + 2 C05330		6.7	-49.7953	63.1953	1	-1000	1000
R01111	coenzyme A:glutathione-disulfide oxidoreductase		CoA + GSSG <=> GSH + CoA-glutathione	1.0 C00010 + 1.0 C00127 <=> 1 C00051 + 1 C00920	|1.8.4.3|	-11.8	-49.4636	25.8636	1	-1000	1000
R01113	Glutathione:cystine oxidoreductase		2 GSH + L-Cystine <=> 2 L-Cysteine + GSSG	2.0 C00051 + 1.0 C00491 <=> 2 C00097 + 1 C00127	|1.8.4.4|	6.7	-49.7953	63.1953	1	-1000	1000
R01117	CTP:N-acylneuraminate cytidylyltransferase		CTP + Neu5Ac <=> PPi + CMP-N-acetylneuraminate	1.0 C00063 + 1.0 C00270 <=> 1 C00013 + 1 C00128	|2.7.7.43|	1000000	0	0	1	-1000	1000
R01121	ATP:(R)-5-diphosphomevalonate carboxy-lyase (dehydrating)		ATP + (R)-5-Diphosphomevalonate <=> ADP + Phosphate + CO2 + Isopentenyldiphosphate	1.0 C00002 + 1.0 C01143 <=> 1 C00008 + 1 C00009 + 1 C00011 + 1 C00129	|4.1.1.33|	-30.2	-124.912	-11.9211	0	0	1000
R01123	Isopentenyl-diphosphate delta3-delta2-isomerase		Isopentenyldiphosphate <=> DMAPP	1.0 C00129 <=> 1 C00235	5.3.3.2	-6	-24.8318	12.8318	1	-1000	1000
R01126	Inosine 5'-monophosphate phosphohydrolase		H2O + IMP <=> Phosphate + H+ + Inosine	1.0 C00001 + 1.0 C00130 <=> 1 C00009 + 1 C00294	3.1.3.5|3.1.3.5)	-13.2	-60.5559	-4.06054	0	0	1000
R01127	IMP 1,2-hydrolase (decyclizing)		H2O + IMP <=> FAICAR	1.0 C00001 + 1.0 C00130 <=> 1 C04734	3.5.4.10	-15.3	-34.1318	3.53178	1	-1000	1000
R01128	5'-Inosinate phosphoribohydrolase		H2O + IMP <=> Ribose 5-phosphate + HYXN	1.0 C00001 + 1.0 C00130 <=> 1 C00117 + 1 C00262	|3.2.2.12|	-8.4	-27.2318	10.4318	0	0	1000
R01130	IMP:NAD+ oxidoreductase		H2O + NAD + IMP <=> NADH + H+ + XMP	1.0 C00001 + 1.0 C00003 + 1.0 C00130 <=> 1 C00004 + 1 C00080 + 1 C00655	1.1.1.205	35.7	-1.96357	73.3636	2	-1000	0
R01131	ATP:inosine 5'-phosphotransferase		ATP + Inosine <=> ADP + IMP	1.0 C00002 + 1.0 C00294 <=> 1 C00008 + 1 C00130	2.7.1.73	-15	-52.6636	22.6636	1	-1000	1000
R01132	IMP:pyrophosphate phosphoribosyltransferase		PPi + IMP <=> PRPP + HYXN	1.0 C00013 + 1.0 C00130 <=> 1 C00119 + 1 C00262	2.4.2.8	15.5	6.36054	62.8559	2	-1000	0
R01134	NADH:guanosine-5'-phosphate oxidoreductase(deaminating)		TPN + NH3 + IMP <=> TPNH + 2 H+ + GMP	1.0 C00006 + 1.0 C00014 + 1.0 C00130 <=> 1 C00005 + 2 C00080 + 1 C00144	1.6.6.8|1.7.1.7	59.4	31.4288	125.588	2	-1000	0
R01135	IMP:L-aspartate ligase (GDP-forming)		GTP + Aspartate + IMP <=> Phosphate + GDP + 2 H+ + Adenylosuccinate	1.0 C00044 + 1.0 C00049 + 1.0 C00130 <=> 1 C00009 + 1 C00035 + 1 C03794	6.3.4.4	-1.8	-58.2953	54.6953	1	-1000	1000
R01137	ATP:nucleoside-diphosphate phosphatransferase		ATP + dADP <=> ADP + dATP	1.0 C00002 + 1.0 C00206 <=> 1 C00008 + 1 C00131	2.7.4.6	0	-37.6636	37.6636	1	-1000	1000
R01138	dATP:pyruvate O2-phosphotransferase		Pyruvate + dATP <=> PEP + dADP	1.0 C00022 + 1.0 C00131 <=> 1 C00074 + 1 C00206	|2.7.1.40|	31.3	-6.36357	68.9636	0	0	1000
R01139	dATP:D-hexose 6-phosphotransferase		Glucose + dATP <=> Robison ester + dADP	1.0 C00031 + 1.0 C00131 <=> 1 C00092 + 1 C00206	|2.7.1.1|	-15	-52.6636	22.6636	0	0	1000
R01140	dATP:D-hexose 6-phosphotransferase		Levulose + dATP <=> Neuberg ester + dADP	1.0 C00095 + 1.0 C00131 <=> 1 C00085 + 1 C00206	|2.7.1.1|	-15	-52.6636	22.6636	0	0	1000
R01142	Methane,NADH:oxygen oxidoreductase (hydroxylating)		NADH + O2 + H+ + Methane <=> H2O + NAD + Methanol	1.0 C00004 + 1.0 C00007 + 1.0 C01438 <=> 1 C00001 + 1 C00003 + 1 C00132	|1.14.13.25|	-374	-411.664	-336.336	0	0	1000
R01143	methane,NADPH:oxygen oxidoreductase (hydroxylating)		TPNH + O2 + H+ + Methane <=> H2O + TPN + Methanol	1.0 C00005 + 1.0 C00007 + 1.0 C00080 + 1.0 C01438 <=> 1 C00001 + 1 C00006 + 1 C00132	|1.14.13.25|	-372.3	-409.964	-334.636	0	0	1000
R01144	Oxaloacetate-4-methyl-ester oxaloacetohydrolase		H2O + Oxaloacetate 4-methyl ester <=> Oxaloacetate + H+ + Methanol	1.0 C00001 + 1.0 C03716 <=> 1 C00036 + 1 C00132	|3.1.1.44|	0.6	-46.7559	9.73946	1	-1000	1000
R01145	Monomethyl-sulfate sulfohydrolase		H2O + Methyl sulfate <=> SLF + H+ + Methanol	1.0 C00001 + 1.0 C02704 <=> 1 C00059 + 1 C00132	|3.1.6.16|	1000000	0	0	1	-1000	1000
R01147	Pyridoxamine-5'-phosphate:2-oxoglutarate aminotransferase		Pyruvate + Pyridoxamine phosphate <=> Pyridoxal phosphate + D-Ala	1.0 C00022 + 1.0 C00647 <=> 1 C00018 + 1 C00133	|2.6.1.54|	8.7	-28.9636	46.3636	1	-1000	1000
R01148	D-Alanine:2-oxoglutarate aminotransferase		2-Oxoglutarate + D-Ala <=> Pyruvate + D-Glutamate	1.0 C00026 + 1.0 C00133 <=> 1 C00022 + 1 C00217	|2.6.1.21|	1.2	-36.4636	38.8636	1	-1000	1000
R01149	L-Glutamine:D-alanine gamma-glutamyltransferase		L-Glutamine + D-Ala <=> NH3 + gamma-L-Glutamyl-D-alanine	1.0 C00064 + 1.0 C00133 <=> 1 C00014 + 1 C03738	|2.3.2.14|	-21.5	-59.1636	16.1636	1	-1000	1000
R01150	D-AlanineD-Alanine ligase (ADP-forming)		ATP + 2 D-Ala <=> ADP + Phosphate + H+ + D-Ala-D-Ala	1.0 C00002 + 2.0 C00133 <=> 1 C00008 + 1 C00009 + 1 C00993	6.3.2.4	-24.3	-80.7953	32.1953	0	0	1000
R01151	Putrescine:oxygen oxidoreductase (deaminating)		H2O + O2 + PUTR <=> NH3 + H2O2 + 4-Aminobutanal	1.0 C00001 + 1.0 C00007 + 1.0 C00134 <=> 1 C00014 + 1 C00027 + 1 C00555	|1.4.3.6|1.4.3.10|1.4.3.22|	-91.6	-167.48	-92.1529	0	0	1000
R01152	N-Carbamoylputrescine amidohydrolase		H2O + 2 H+ + N-Carbamoylputrescine <=> CO2 + NH3 + PUTR	1.0 C00001 + 1.0 C00436 <=> 1 C00011 + 1 C00014 + 1 C00134	|3.5.1.53|	2.5	-73.38	1.94715	0	0	1000
R01153	S-Adenosyl-L-methionine:putrescine N-methyltransferase		SAM + PUTR <=> S-Adenosylhomocysteine + H+ + N-Methylputrescine	1.0 C00019 + 1.0 C00134 <=> 1 C00021 + 1 C02723	|2.1.1.53|	1000000	0	0	1	-1000	1000
R01154	Acetyl-CoA:alkane-alpha,omega-diamine N-acetyltransferase		Acetyl-CoA + PUTR <=> CoA + H+ + N-Acetylputrescine	1.0 C00024 + 1.0 C00134 <=> 1 C00010 + 1 C02714	|2.3.1.57|	-20.5	-58.1636	17.1636	1	-1000	1000
R01155	putrescine:2-oxoglutarate aminotransferase		2-Oxoglutarate + PUTR <=> GLU + 4-Aminobutanal	1.0 C00026 + 1.0 C00134 <=> 1 C00025 + 1 C00555	|2.6.1.29|2.6.1.82|	13.4	-24.2636	51.0636	1	-1000	1000
R01156	N-Acetylputrescine acetylhydrolase		H2O + N-Acetylputrescine <=> ACET + PUTR	1.0 C00001 + 1.0 C02714 <=> 1 C00033 + 1 C00134	|3.5.1.62|	-6.6	-53.9559	2.53946	0	0	1000
R01157	Agmatine amidinohydrolase		H2O + Agmatine <=> Urea + PUTR	1.0 C00001 + 1.0 C00179 <=> 1 C00086 + 1 C00134	3.5.3.11	15	-32.3559	24.1395	1	-1000	1000
R01158	L-Histidinol:NAD+ oxidoreductase		H2O + 2 NAD + L-Histidinol <=> 2 NADH + 3 H+ + L-Histidine	1.0 C00001 + 2.0 C00003 + 1.0 C00860 <=> 2 C00004 + 3 C00080 + 1 C00135	1.1.1.23	-22.9	-79.3953	33.5953	1	-1000	1000
R01159	rxn00860		S-Adenosylhomocysteine + H+ + 1-Methylhistidine <=> SAM + L-Histidine	1.0 C00019 + 1.0 C00135 <=> 1 C00021 + 1 C01152	|2.1.1.-|	1000000	0	0	1	-1000	1000
R01160	Acetyl-CoA:L-histidine N-acetyltransferase		Acetyl-CoA + L-Histidine <=> CoA + H+ + N-Acetyl-L-histidine	1.0 C00024 + 1.0 C00135 <=> 1 C00010 + 1 C02997	|2.3.1.33|	-22.8	-60.4636	14.8636	1	-1000	1000
R01161	rxn00862		2-Oxoglutarate + L-Histidine <=> GLU + Imidazole pyruvate	1.0 C00026 + 1.0 C00135 <=> 1 C00025 + 1 C03277	|2.6.1.38|	1.4	-36.2636	39.0636	1	-1000	1000
R01163	L-Histidinal:NAD+ oxidoreductase		H2O + NAD + L-Histidinal <=> NADH + 2 H+ + L-Histidine	1.0 C00001 + 1.0 C00003 + 1.0 C01929 <=> 1 C00004 + 2 C00080 + 1 C00135	|1.1.1.23|	-43.4	-81.0636	-5.73643	0	0	1000
R01164	L-Histidine:beta-alanine ligase (AMP-forming)		ATP + beta-Alanine + L-Histidine <=> PPi + AMP + Carnosine	1.0 C00002 + 1.0 C00099 + 1.0 C00135 <=> 1 C00013 + 1 C00020 + 1 C00386	|6.3.2.11|	-33.6	-90.0953	22.8953	0	0	1000
R01166	Nalpha-(beta-alanyl)-L-histidine hydrolase		H2O + Carnosine <=> beta-Alanine + L-Histidine	1.0 C00001 + 1.0 C00386 <=> 1 C00099 + 1 C00135	|3.4.13.3|3.4.13.20|	-3.9	-51.2559	5.23946	0	0	1000
R01167	L-Histidine carboxy-lyase		H+ + L-Histidine <=> CO2 + Histamine	1.0 C00135 <=> 1 C00011 + 1 C00388	|4.1.1.22|4.1.1.28|	-20.4	-67.7559	-11.2605	0	0	1000
R01168	L-Histidine ammonia-lyase		L-Histidine <=> NH3 + Urocanate	1.0 C00135 <=> 1 C00014 + 1 C00785	|4.3.1.3|	12.2	-35.1559	21.3395	1	-1000	1000
R01169	S-adenosyl-L-methionine:L-histidine Nalpha-methyltransferase		L-Histidine + 3 S-Adenosyl-L-methionine + H+ <=> Hercynine + 3 S-Adenosyl-L-homocysteine	3.0 C00019 + 1.0 C00135 <=> 3 C00021 + 1 C05575	2.1.1.44	1000000	0	0	1	-1000	1000
R01173	butanal:NADP+ oxidoreductase (CoA-acylating)		TPN + CoA + Butanal <=> TPNH + H+ + Butyryl-CoA	1.0 C00006 + 1.0 C00010 + 1.0 C01412 <=> 1 C00005 + 1 C00080 + 1 C00136	|1.2.1.57|	-19.7	-47.6712	46.4877	1	-1000	1000
R01174	Butanoyl-CoA:orthophosphate butanoyltransferase		Phosphate + H+ + Butyryl-CoA <=> CoA + Butanoylphosphate	1.0 C00009 + 1.0 C00136 <=> 1 C00010 + 1 C02527	|2.3.1.19|	11.7	-25.9636	49.3636	1	-1000	1000
R01175	Butanoyl-CoA:oxygen 2-oxidoreductase		FAD + Butyryl-CoA <=> Crotonyl-CoA + FADH2	1.0 C00016 + 1.0 C00136 <=> 1 C00877 + 1 C01352	|1.3.3.6|1.3.99.2|1.3.99.3|1.3.99.-|	23.1	-14.5636	60.7636	1	-1000	1000
R01176	Butanoate:CoA ligase (AMP-forming)		ATP + CoA + H+ + Butyrate <=> PPi + AMP + Butyryl-CoA	1.0 C00002 + 1.0 C00010 + 1.0 C00246 <=> 1 C00013 + 1 C00020 + 1 C00136	|6.2.1.2|	-10.4	-66.8953	46.0953	0	0	1000
R01177	Acetyl-CoA:acetyl-CoA C-acetyltransferase		Acetyl-CoA + Butyryl-CoA <=> CoA + 3-Oxohexanoyl-CoA	1.0 C00024 + 1.0 C00136 <=> 1 C00010 + 1 C05269	|2.3.1.9|2.3.1.16|	26.6	-11.0636	64.2636	1	-1000	1000
R01179	Butanoyl-CoA:acetate CoA-transferase		ACET + Butyryl-CoA <=> Acetyl-CoA + Butyrate	1.0 C00033 + 1.0 C00136 <=> 1 C00024 + 1 C00246	2.8.3.8	0	-37.6636	37.6636	1	-1000	1000
R01180	3-Ethylmalate glyoxylate-lyase (CoA-butanoylating)		CoA + H+ + 3-Ethylmalate <=> H2O + Glyoxylate + Butyryl-CoA	1.0 C00010 + 1.0 C01989 <=> 1 C00001 + 1 C00048 + 1 C00136	|2.3.3.7|	37.9	0.236434	75.5636	2	-1000	0
R01182	ATP:myo-inositol 1-phosphotransferase		ATP + Bios I <=> ADP + Inositol 1-phosphate	1.0 C00002 + 1.0 C00137 <=> 1 C00008 + 1 C01177	|2.7.1.64|	-7.1	-44.7636	30.5636	0	0	1000
R01183	myo-Inositol:NAD+ 2-oxidoreductase		NAD + Bios I <=> NADH + H+ + 2-Inosose	1.0 C00003 + 1.0 C00137 <=> 1 C00004 + 1 C00080 + 1 C00691	|1.1.1.18|	14.4	-23.2636	52.0636	1	-1000	1000
R01184	myo-Inositol:oxygen oxidoreductase		O2 + Bios I <=> H2O + H+ + Glucuronate	1.0 C00007 + 1.0 C00137 <=> 1 C00001 + 1 C00191	|1.13.99.1|	-463.5	-482.332	-444.668	0	0	1000
R01185	myo-Inositol 1-phosphate phosphahydrolase		H2O + Inositol 1-phosphate <=> Phosphate + H+ + Bios I	1.0 C00001 + 1.0 C01177 <=> 1 C00009 + 1 C00137	3.1.3.25	-21.1	-68.4559	-11.9605	0	0	1000
R01186	myo-Inositol 4-phosphate phosphahydrolase		H2O + Inositol 4-phosphate <=> Phosphate + H+ + Bios I	1.0 C00001 + 1.0 C03546 <=> 1 C00009 + 1 C00137	|3.1.3.25|	-21.1	-68.4559	-11.9605	0	0	1000
R01187	1D-myo-Inositol 3-phosphate phosphahydrolase		H2O + Inositol 3-phosphate <=> Phosphate + H+ + Bios I	1.0 C00001 + 1.0 C04006 <=> 1 C00009 + 1 C00137	|3.1.3.25|	-21.1	-68.4559	-11.9605	0	0	1000
R01188	S-Adenosyl-L-methionine:myo-inositol 1-O-methyltransferase		SAM + Bios I <=> S-Adenosylhomocysteine + H+ + 1-O-Methyl-myo-inositol	1.0 C00019 + 1.0 C00137 <=> 1 C00021 + 1 C03659	|2.1.1.40|	1000000	0	0	1	-1000	1000
R01189	S-Adenosyl-L-methionine:myo-inositol 3-O-methyltransferase		SAM + Bios I <=> S-Adenosylhomocysteine + H+ + 3-O-Methyl-myo-inositol	1.0 C00019 + 1.0 C00137 <=> 1 C00021 + 1 C03660	|2.1.1.39|	1000000	0	0	1	-1000	1000
R01190	S-Adenosyl-L-methionine:myo-inositol 4-O-methyltransferase		SAM + Bios I <=> S-Adenosylhomocysteine + H+ + 4-O-Methyl-myo-inositol	1.0 C00019 + 1.0 C00137 <=> 1 C00021 + 1 C06352	|2.1.1.129|	1000000	0	0	1	-1000	1000
R01192	UDPgalactose:myo-inositol 1-alpha-D-galactosyltransferase		UDPgalactose + Bios I <=> UDP + Galactinol	1.0 C00052 + 1.0 C00137 <=> 1 C00015 + 1 C01235	|2.4.1.123|	-15.2	-52.8636	22.4636	1	-1000	1000
R01193	sn-Glycero-3-phospho-1-inositol glycerophosphohydrolase		H2O + sn-glycero-3-Phospho-1-inositol <=> GLYC-3-P + Bios I	1.0 C00001 + 1.0 C01225 <=> 1 C00093 + 1 C00137	3.1.4.44|3.1.4.46	1000000	0	0	1	-1000	1000
R01194	1-alpha-D-Galactosyl-myo-inositol galactohydrolase		H2O + Galactinol <=> GALC + Bios I	1.0 C00001 + 1.0 C01235 <=> 1 C00124 + 1 C00137	|3.2.1.22|	-14	-61.3559	-4.86054	0	0	1000
R01197	2-oxoglutarate:ferredoxin oxidoreductase (decarboxylating)		2 Reduced ferredoxin + Succinyl-CoA + CO2 + 2 H+ <=> 2 Oxidized ferredoxin + 2-Oxoglutarate + CoA	2.0 C00138 + 1.0 C00091 + 1.0 C00011 + 2.0 C00080 <=> 2 C00139 + 1 C00026 + 1 C00010	1.2.7.3	8.2	-67.1271	83.5271	2	-1000	0
R01200	N-Acetyl-D-glucosamine amidohydrolase		H2O + GlcNAc <=> ACET + GLUM	1.0 C00001 + 1.0 C00140 <=> 1 C00033 + 1 C00329	|3.5.1.33|	-5.5	-52.8559	3.63946	0	0	1000
R01201	ATP:N-acetyl-D-glucosamine 6-phosphotransferase		ATP + GlcNAc <=> ADP + N-Acetyl-D-glucosamine 6-phosphate	1.0 C00002 + 1.0 C00140 <=> 1 C00008 + 1 C00357	|2.7.1.59|	-15	-52.6636	22.6636	1	-1000	1000
R01202	N-Acetyl-D-glucosamine:NAD+ 1-oxidoreductase		H2O + NAD + GlcNAc <=> NADH + 2 H+ + N-Acetyl-D-glucosaminate	1.0 C00001 + 1.0 C00003 + 1.0 C20328 <=> 1 C00004 + 2 C00080 + 1 C01133	|1.1.1.240|	-38.8	-76.4636	-1.13643	0	0	1000
R01203	N-Acyl-D-hexosamine:oxygen 1-oxidoreductase		H2O + O2 + GlcNAc <=> H2O2 + H+ + N-Acetyl-D-glucosaminate	1.0 C00001 + 1.0 C00007 + 1.0 C00140 <=> 1 C00027 + 1 C01133	|1.1.3.29|	-168.7	-216.056	-159.561	0	0	1000
R01204	Acetyl-CoA:D-glucosamine N-acetyltransferase		Acetyl-CoA + GLUM <=> CoA + H+ + GlcNAc	1.0 C00024 + 1.0 C00329 <=> 1 C00010 + 1 C00140	|2.3.1.3|	-21.6	-59.2636	16.0636	1	-1000	1000
R01205	UDPgalactose:N-acetyl-D-glucosamine 4-beta-D-galactosyltransferase		UDPgalactose + GlcNAc <=> UDP + N-Acetyllactosamine	1.0 C00052 + 1.0 C00140 <=> 1 C00015 + 1 C00611	|2.4.1.90|	-15.2	-52.8636	22.4636	1	-1000	1000
R01207	N-Acyl-D-glucosamine 2-epimerase		GlcNAc <=> N-Acetyl-D-mannosamine	1.0 C00140 <=> 1 C00645	|5.1.3.8|	0	-18.8318	18.8318	1	-1000	1000
R01209	2,3-Dihydroxy-3-methylbutanoate hydro-lyase		2,3-Dihydroxy-isovalerate <=> H2O + 3MOB	1.0 C04039 <=> 1 C00001 + 1 C00141	4.2.1.9	-27.1	-45.9318	-8.26822	0	0	1000
R01211	(R)-3,3-Dimethylmalate:NAD+ oxidoreductase (decarboxylating)		NAD + (R)-3,3-Dimethylmalate <=> NADH + CO2 + 3MOB	1.0 C00003 + 1.0 C01088 <=> 1 C00004 + 1 C00011 + 1 C00141	|1.1.1.84|	4.1	-62.0877	32.0712	1	-1000	1000
R01212	L-valine:NADP+ oxidoreductase (deaminating)		H2O + TPN + L-Valine <=> TPNH + NH3 + H+ + 3MOB	1.0 C00001 + 1.0 C00006 + 1.0 C00183 <=> 1 C00005 + 1 C00014 + 1 C00080 + 1 C00141	|1.4.1.8|	24.4	-41.7877	52.3712	1	-1000	1000
R01213	3-Carboxy-3-hydroxy-4-methylpentanoate 3-methyl-2-oxobutanoate-lyase		CoA + H+ + 2-Isopropylmalate <=> H2O + Acetyl-CoA + 3MOB	1.0 C00010 + 1.0 C02504 <=> 1 C00001 + 1 C00024 + 1 C00141	2.3.3.13|4.1.3.12	39.3	1.63643	76.9636	2	-1000	0
R01214	L-Valine:2-oxoglutarate aminotransferase		2-Oxoglutarate + L-Valine <=> GLU + 3MOB	1.0 C00026 + 1.0 C00183 <=> 1 C00025 + 1 C00141	2.6.1.42|2.6.1.6	1.2	-36.4636	38.8636	1	-1000	1000
R01215	L-Valine:pyruvate aminotransferase		Pyruvate + L-Valine <=> ALA + 3MOB	1.0 C00022 + 1.0 C00183 <=> 1 C00041 + 1 C00141	2.6.1.66	0	-37.6636	37.6636	1	-1000	1000
R01216	2-Hydroxy-2-isopropylbutanedioate formaldehyde-lyase		2-Dehydropantoate <=> Methanal + 3MOB	1.0 C00966 <=> 1 C00067 + 1 C00141	|4.1.2.12|	19.7	-27.6559	28.8395	1	-1000	1000
R01220	5,10-methylenetetrahydrofolate:NADP+ oxidoreductase	5MTHFRz	5,10-Methylenetetrahydrofolate + NADP+ <=> 5,10-Methenyltetrahydrofolate + NADPH	1.0 C00006 + 1.0 C00143 <=> 1 C00005 + 1 C00445	1.5.1.5	1.5	-36.1636	39.1636	1	-1000	1000
R01224	5-methyltetrahydrofolate:NADP+ oxidoreductase		TPN + 5-Methyltetrahydrofolate <=> TPNH + H+ + 5,10-Methylene-THF	1.0 C00006 + 1.0 C00440 <=> 1 C00005 + 1 C00080 + 1 C00143	|1.5.1.20|1.7.99.5|	-12.5	-50.1636	25.1636	1	-1000	1000
R01225	5,10-Methylenetetrahydrofolate:D-alanine 2-hydroxymethyltransferase		H2O + D-Ala + 5,10-Methylene-THF <=> THF + 2-Methylserine	1.0 C00001 + 1.0 C00133 + 1.0 C00143 <=> 1 C00101 + 1 C02115	|2.1.2.7|	2.9	-34.7636	40.5636	1	-1000	1000
R01226	5,10-Methylenetetrahydrofolate:3-methyl-2-oxobutanoate		H2O + 3MOB + 5,10-Methylene-THF <=> THF + 2-Dehydropantoate	1.0 C00001 + 1.0 C00141 + 1.0 C00143 <=> 1 C00101 + 1 C00966	2.1.2.11	2.9	-34.7636	40.5636	1	-1000	1000
R01227	Guanosine 5'-monophosphate phosphohydrolase		H2O + GMP <=> Phosphate + H+ + Guanosine	1.0 C00001 + 1.0 C00144 <=> 1 C00009 + 1 C00387	3.1.3.5|3.1.3.5)	-13.3	-60.6559	-4.16054	0	0	1000
R01228	ATP:inosine 5'-phosphotransferase		ATP + Guanosine <=> ADP + GMP	1.0 C00002 + 1.0 C00387 <=> 1 C00008 + 1 C00144	|2.7.1.73|	-15	-52.6636	22.6636	1	-1000	1000
R01229	GMP:pyrophosphate phosphoribosyltransferase		PPi + GMP <=> PRPP + GNN	1.0 C00013 + 1.0 C00144 <=> 1 C00119 + 1 C00242	|2.4.2.7|2.4.2.8|2.4.2.22|	15.3	-22.3636	52.9636	1	-1000	1000
R01230	Xanthosine-5'-phosphate:ammonia ligase (AMP-forming)		ATP + NH3 + XMP <=> PPi + AMP + H+ + GMP	1.0 C00002 + 1.0 C00014 + 1.0 C00655 <=> 1 C00013 + 1 C00020 + 1 C00144	|6.3.4.1|6.3.5.2|	-12	-68.4953	44.4953	1	-1000	1000
R01231	Xanthosine-5'-phosphate:L-glutamine amido-ligase (AMP-forming)		H2O + ATP + L-Glutamine + XMP <=> PPi + AMP + GLU + H+ + GMP	1.0 C00001 + 1.0 C00002 + 1.0 C00064 + 1.0 C00655 <=> 1 C00013 + 1 C00020 + 1 C00025 + 1 C00144	6.3.5.2	-37.7	-122.719	9.10303	0	0	1000
R01232	P1,P4-Bis(5'-nucleosyl)-tetraphosphate nucleotidohydrolase		H2O + GppppG <=> GTP + GMP	1.0 C00001 + 1.0 C01261 <=> 1 C00044 + 1 C00144	|3.6.1.17|	-46	-93.3559	-36.8605	0	0	1000
R01233	GDPglucose sugarphosphohydrolase		H2O + GDP-glucose <=> Cori ester + GMP	1.0 C00001 + 1.0 C00394 <=> 1 C00103 + 1 C00144	|3.6.1.21|	-37.9	-85.2559	-28.7605	0	0	1000
R01234	Guanosine 3',5'-cyclic phosphate 5'-nucleotidohydrolase		H2O + cGMP <=> GMP	1.0 C00001 + 1.0 C00942 <=> 1 C00144	|3.1.4.17|3.1.4.35|	-48.8	-67.6318	-29.9682	0	0	1000
R01238	4-Hydroxybenzoate carboxy-lyase		H+ + 4-Hydroxybenzoate <=> CO2 + Phenol	1.0 C00156 <=> 1 C00011 + 1 C00146	|4.1.1.61|	0.3	-47.0559	9.43946	1	-1000	1000
R01239	S-Adenosyl-L-methionine:phenol O-methyltransferase		SAM + Phenol <=> S-Adenosylhomocysteine + H+ + Anisole	1.0 C00019 + 1.0 C00146 <=> 1 C00021 + 1 C01403	|2.1.1.25|	1000000	0	0	1	-1000	1000
R01240	UDPglucose:phenol beta-D-glucosyltransferase		UDPglucose + Phenol <=> UDP + Aryl beta-D-glucoside	1.0 C00029 + 1.0 C15584 <=> 1 C00015 + 1 C03097	|2.4.1.35|	-32.9	-70.5636	4.76357	0	0	1000
R01241	aryl-ester hydrolase		ACET + H+ + Phenol <=> H2O + PACT	1.0 C00033 + 1.0 C00146 <=> 1 C00001 + 1 C00548	|3.1.1.2|	-1.6	-10.7395	45.7559	1	-1000	1000
R01242	3'-Phosphoadenylylsulfate:phenol sulfotransferase		PAPS + Phenol <=> PAP + Arylsulfate	1.0 C00053 + 1.0 C15584 <=> 1 C00054 + 1 C00850	|2.8.2.1|	1000000	0	0	1	-1000	1000
R01243	Phenol sulfate sulfohydrolase		H2O + Arylsulfate <=> SLF + H+ + Phenol	1.0 C00001 + 1.0 C00850 <=> 1 C00059 + 1 C15584	|3.1.6.1|	1000000	0	0	1	-1000	1000
R01244	Adenine aminohydrolase		H2O + H+ + Adenine <=> NH3 + HYXN	1.0 C00001 + 1.0 C00147 <=> 1 C00014 + 1 C00262	3.5.4.2	-25.4	-44.2318	-6.56822	0	0	1000
R01245	Adenosine ribohydrolase		H2O + Adenosine <=> D-Ribose + Adenine	1.0 C00001 + 1.0 C00212 <=> 1 C00121 + 1 C00147	|3.2.2.1|3.2.2.7|3.2.2.8|	-8.4	-55.7559	0.739464	0	0	1000
R01246	L-proline:NAD+ 2-oxidoreductase		NAD + L-Proline <=> NADH + H+ + 1-Pyrroline-2-carboxylate	1.0 C00003 + 1.0 C00148 <=> 1 C00004 + 2 C00080 + 1 C03564	|1.5.1.1|	41.5	3.83643	79.1636	2	-1000	0
R01248	L-Proline:NAD+ 5-oxidoreductase		NAD + L-Proline <=> NADH + H+ + 1-Pyrroline-5-carboxylate	1.0 C00003 + 1.0 C00148 <=> 1 C00004 + 2 C00080 + 1 C03912	|1.5.1.2|	26.7	-10.9636	64.3636	1	-1000	1000
R01249	L-proline:NADP+ 2-oxidoreductase		TPN + L-Proline <=> TPNH + H+ + 1-Pyrroline-2-carboxylate	1.0 C00006 + 1.0 C00148 <=> 1 C00005 + 2 C00080 + 1 C03564	|1.5.1.1|	39.8	2.13643	77.4636	2	-1000	0
R01251	L-Proline:NADP+ 5-oxidoreductase		TPN + L-Proline <=> TPNH + H+ + 1-Pyrroline-5-carboxylate	1.0 C00006 + 1.0 C00148 <=> 1 C00005 + 2 C00080 + 1 C03912	1.5.1.2	25.1	-12.5636	62.7636	1	-1000	1000
R01252	L-Proline,2-oxoglutarate:oxygen oxidoreductase (4-hydroxylating)		O2 + 2-Oxoglutarate + L-Proline <=> CO2 + Succinate + trans-4-Hydroxy-L-proline	1.0 C00007 + 1.0 C00026 + 1.0 C00148 <=> 1 C00011 + 1 C00042 + 1 C01157	|1.14.11.2|	-457.4	-523.588	-429.429	0	0	1000
R01255	L-Proline racemase		L-Proline <=> D-Proline	1.0 C00148 <=> 1 C00763	|5.1.1.4|	0	-18.8318	18.8318	1	-1000	1000
R01257	(S)-Malate:(acceptor) oxidoreductase		FAD + MALA <=> Oxaloacetate + FADH2	1.0 C00016 + 1.0 C00149 <=> 1 C00036 + 1 C01352	|1.1.99.16|	-19.5	-57.1636	18.1636	1	-1000	1000
R01266	1-beta-Aspartyl-N-acetyl-D-glucosaminylamine L-asparaginohydrolase		H2O + N4-(Acetyl-beta-D-glucosaminyl)asparagine <=> GlcNAc + L-Asparagine	1.0 C00001 + 1.0 C04540 <=> 1 C00140 + 1 C00152	|3.2.2.11|	29.1	-18.2559	38.2395	1	-1000	1000
R01267	L-Asparagine hydro-lyase		L-Asparagine <=> H2O + L-3-Cyanoalanine	1.0 C00152 <=> 1 C00001 + 1 C02512	|4.2.1.65|	1000000	0	0	1	-1000	1000
R01268	Nicotinamide amidohydrolase		H2O + NICO <=> NH3 + Niacin	1.0 C00001 + 1.0 C00153 <=> 1 C00014 + 1 C00253	3.5.1.19	-25.6	-72.9559	-16.4605	0	0	1000
R01269	S-Adenosyl-L-methionine:nicotinamide N-methyltransferase		SAM + NICO <=> S-Adenosylhomocysteine + 1-Methylnicotinamide	1.0 C00019 + 1.0 C00153 <=> 1 C00021 + 1 C02918	|2.1.1.1|	1000000	0	0	1	-1000	1000
R01270	Nicotinamide D-ribonucleotide phosphoribohydrolase		H2O + NMN <=> H+ + Ribose 5-phosphate + NICO	1.0 C00001 + 1.0 C00455 <=> 1 C00117 + 1 C00153	3.2.2.14	-28.7	-76.0559	-19.5605	0	0	1000
R01271	Nicotinamide-nucleotide:pyrophosphate		PPi + NMN <=> H+ + PRPP + NICO	1.0 C00013 + 1.0 C00455 <=> 1 C00119 + 1 C00153	|2.4.2.12|	-4.9	-42.5636	32.7636	1	-1000	1000
R01273	N-Ribosylnicotinamide ribohydrolase		H2O + N-Ribosylnicotinamide <=> H+ + D-Ribose + NICO	1.0 C00001 + 1.0 C03150 <=> 1 C00121 + 1 C00153	|3.2.2.1|	-26.4	-73.7559	-17.2605	0	0	1000
R01274	Palmitoyl-CoA hydrolase		H2O + Palmitoyl-CoA <=> CoA + H+ + Palmitate	1.0 C00001 + 1.0 C00154 <=> 1 C00010 + 1 C00249	|3.1.2.2|3.1.2.22|	-27.1	-74.4559	-17.9605	3	0	0
R01277	hexadecanal:NAD+ oxidoreductase (CoA-acylating)		NAD + CoA + Hexadecanal <=> NADH + H+ + Palmitoyl-CoA	1.0 C00003 + 1.0 C00010 + 1.0 C00517 <=> 1 C00004 + 1 C00080 + 1 C00154	|1.2.1.42|	-18.1	-46.0712	48.0877	1	-1000	1000
R01278	trans-Hexadec-2-enoyl-CoA reductase		TPN + Palmitoyl-CoA <=> TPNH + H+ + (2E)-Hexadecenoyl-CoA	1.0 C00006 + 1.0 C00154 <=> 1 C00005 + 1 C05272	|1.3.1.38|	58.7	21.0364	96.3636	3	0	0
R01279	Palmitoyl-CoA:oxygen 2-oxidoreductase		FAD + Palmitoyl-CoA <=> FADH2 + (2E)-Hexadecenoyl-CoA	1.0 C00016 + 1.0 C00154 <=> 1 C01352 + 1 C05272	|1.3.3.6|1.3.99.3|1.3.99.13|1.3.99.-|	23.1	-14.5636	60.7636	1	-1000	1000
R01280	Palmitate:CoA ligase (AMP-forming)		ATP + CoA + H+ + Palmitate <=> PPi + AMP + Palmitoyl-CoA	1.0 C00002 + 1.0 C00010 + 1.0 C00249 <=> 1 C00013 + 1 C00020 + 1 C00154	|6.2.1.3|	-10.4	-66.8953	46.0953	1	-1000	1000
R01281	Palmitoyl-CoA:L-serine C-palmitoyltransferase (decarboxylating)		Serine + H+ + Palmitoyl-CoA <=> CoA + CO2 + 3-Dehydrosphinganine	1.0 C00065 + 1.0 C00154 <=> 1 C00010 + 1 C00011 + 1 C02934	|2.3.1.50|	5.8	-60.3877	33.7712	1	-1000	1000
R01283	L-Homocysteine hydrogen-sulfide-lyase (deaminating)		H2O + L-Homocysteine <=> NH3 + 2-Oxobutyrate + H2S	1.0 C00001 + 1.0 C00155 <=> 1 C00014 + 1 C00109 + 1 C00283	|4.4.1.2|	-3.1	-78.98	-3.65285	0	0	1000
R01285	Cystathionine L-homocysteine-lyase (deaminating)		H2O + Cystathionine <=> NH3 + Pyruvate + L-Homocysteine	1.0 C00001 + 1.0 C00542 <=> 1 C00014 + 1 C00022 + 1 C00155	4.4.1.8	-3.1	-78.98	-3.65285	0	0	1000
R01286				1.0 C00001 + 1.0 C02291 <=> 1 C00014 + 1 C00022 + 1 C00155		-3.1	-78.98	-3.65285	0	0	1000
R01287	O-Acetyl-L-homoserine acetate-lyase (adding methanethiol)		H2S + O-Acetyl-L-homoserine <=> ACET + H+ + L-Homocysteine	1.0 C00283 + 1.0 C01077 <=> 1 C00033 + 1 C00155	|2.5.1.49|4.2.99.8|4.2.99.10|	-43.1	-80.7636	-5.43643	0	0	1000
R01288	O-Succinyl-L-homoserine succinate-lyase (adding cysteine)		H2S + O-Succinyl-L-homoserine <=> Succinate + H+ + L-Homocysteine	1.0 C00283 + 1.0 C01118 <=> 1 C00042 + 1 C00155	|2.5.1.48|4.2.99.9|2.5.1.-|	-44.3	-81.9636	-6.63643	0	0	1000
R01289				1.0 C00065 + 1.0 C00155 <=> 1 C00001 + 1 C00542		-34.7	-43.8395	12.6559	1	-1000	1000
R01290	L-Serine hydro-lyase (adding homocysteine)		Serine + L-Homocysteine <=> H2O + Cystathionine	1.0 C00065 + 1.0 C00155 <=> 1 C00001 + 1 C02291	|4.2.1.22|	-34.7	-43.8395	12.6559	1	-1000	1000
R01291	S-(5-deoxy-D-ribos-5-yl)-L-homocysteine homocysteine-lyase[(4S)-4,5-dihydroxypentan-2,3-dione-forming]		S-Ribosyl-L-homocysteine <=> (4S)-4,5-Dihydroxypentan-2,3-dione + L-Homocysteine	1.0 C03539 <=> 1 C00155 + 1 C11838	4.4.1.21	-9.1	-56.4559	0.0394644	0	0	1000
R01292	Glutathione:homocystine oxidoreductase		2 GSH + Homocystine <=> GSSG + 2 L-Homocysteine	2.0 C00051 + 1.0 C01817 <=> 1 C00127 + 2 C00155	|1.8.4.1|	6.7	-49.7953	63.1953	1	-1000	1000
R01293	4-hydroxybenzaldehyde:NAD+ oxidoreductase		H2O + NAD + 4-Hydroxybenzaldehyde <=> NADH + 2 H+ + 4-Hydroxybenzoate	1.0 C00001 + 1.0 C00003 + 1.0 C00633 <=> 1 C00004 + 1 C00080 + 1 C00156	|1.2.1.28|1.2.1.64|1.2.1.67|	-43.7	-81.3636	-6.03643	0	0	1000
R01294	4-Hydroxybenzaldehyde:NADP+ oxidoreductase		H2O + TPN + 4-Hydroxybenzaldehyde <=> TPNH + 2 H+ + 4-Hydroxybenzoate	1.0 C00001 + 1.0 C00006 + 1.0 C00633 <=> 1 C00005 + 1 C00080 + 1 C00156	|1.2.1.7|	-45.4	-83.0636	-7.73643	0	0	1000
R01295	benzoate,NADPH:oxygen oxidoreductase(4-hydroxylating)		TPNH + O2 + H+ + Benzoate <=> H2O + TPN + 4-Hydroxybenzoate	1.0 C00005 + 1.0 C00007 + 1.0 C00080 + 1.0 C00180 <=> 1 C00001 + 1 C00006 + 1 C00156	|1.14.13.12|	-393.5	-431.164	-355.836	0	0	1000
R01296	4-hydroxybenzoate,NAD(P)H:oxygen oxidoreductase (3-hydroxylating)		NADH + O2 + H+ + 4-Hydroxybenzoate <=> H2O + NAD + Protocatechuate	1.0 C00004 + 1.0 C00007 + 1.0 C00156 <=> 1 C00003 + 1 C00230	|1.14.13.33|	-395.2	-432.864	-357.536	3	0	0
R01297	4-hydroxybenzoate,NADH:oxygen oxidoreductase (1-hydroxylating,		NADH + O2 + 2 H+ + 4-Hydroxybenzoate <=> H2O + NAD + CO2 + Quinol	1.0 C00004 + 1.0 C00007 + 1.0 C00080 + 1.0 C00156 <=> 1 C00003 + 1 C00011 + 1 C00530	|1.14.13.64|	-394.9	-461.088	-366.929	3	0	0
R01298	4-hydroxybenzoate,NADH:oxygen oxidoreductase (3-hydroxylating)		TPNH + O2 + H+ + 4-Hydroxybenzoate <=> H2O + TPN + Protocatechuate	1.0 C00005 + 1.0 C00007 + 1.0 C00080 + 1.0 C00156 <=> 1 C00001 + 1 C00006 + 1 C00230	|1.14.13.2|1.14.13.33|	-393.5	-431.164	-355.836	0	0	1000
R01299	4-hydroxybenzoate,NADPH:oxygen oxidoreductase (1-hydroxylating,		TPNH + O2 + 2 H+ + 4-Hydroxybenzoate <=> H2O + TPN + CO2 + Quinol	1.0 C00005 + 1.0 C00007 + 2.0 C00080 + 1.0 C00156 <=> 1 C00001 + 1 C00006 + 1 C00011 + 1 C00530	|1.14.13.64|	-393.2	-459.388	-365.229	3	0	0
R01300	4-Hydroxybenzoate:CoA ligase (AMP-forming)		ATP + CoA + H+ + 4-Hydroxybenzoate <=> PPi + AMP + 4-Hydroxybenzoyl-CoA	1.0 C00002 + 1.0 C00010 + 1.0 C00156 <=> 1 C00013 + 1 C00020 + 1 C02949	|6.2.1.27|	-10.9	-67.3953	45.5953	1	-1000	1000
R01301	4-Hydroxybenzoyl-CoA hydrolase		H2O + 4-Hydroxybenzoyl-CoA <=> CoA + H+ + 4-Hydroxybenzoate	1.0 C00001 + 1.0 C02949 <=> 1 C00010 + 1 C00156	|3.1.2.23|	-26.5	-73.8559	-17.3605	0	0	1000
R01302	chorismate pyruvate-lyase (4-hydroxybenzoate-forming)		Pyruvate + 4-Hydroxybenzoate <=> Chorismate	1.0 C00022 + 1.0 C00156 <=> 1 C00251	|4.1.3.40|	175.1	165.961	222.456	2	-1000	0
R01304	UDPglucose:4-hydroxybenzoate 4-O-beta-D-glucosyltransferase		UDPglucose + 4-Hydroxybenzoate <=> UDP + 4-(beta-D-Glucosyloxy)benzoate	1.0 C00029 + 1.0 C00156 <=> 1 C00015 + 1 C03993	|2.4.1.194|	-32.9	-70.5636	4.76357	0	0	1000
R01305	2,4'-dihydroxyacetophenone oxidoreductase (C-C-bond-cleaving)		O2 + Resacetophenone <=> FORM + 2 H+ + 4-Hydroxybenzoate	1.0 C00007 + 1.0 C13635 <=> 1 C00058 + 1 C00156	|1.13.11.41|	-513.3	-560.656	-504.161	0	0	1000
R01307	4-Chlorobenzoate chlorohydrolase		H2O + 4-Chlorobenzoate <=> H+ + HCl + 4-Hydroxybenzoate	1.0 C00001 + 1.0 C02370 <=> 1 C00080 + 1 C00156 + 1 C00698	|3.8.1.6|	1000000	0	0	1	-1000	1000
R01308	rxn00970		NADH + ACET + 2 H+ + 4-Hydroxybenzoate <=> 2 H2O + NAD + 4-Coumarate	1.0 C00004 + 1.0 C00033 + 2.0 C00080 + 1.0 C00156 <=> 2 C00001 + 1 C00003 + 1 C00811		39.9	11.9288	106.088	2	-1000	0
R01322	Citrate:CoA ligase (ADP-forming)		ATP + CoA + Citrate <=> ADP + Phosphate + (3S)-Citryl-CoA	1.0 C00002 + 1.0 C00010 + 1.0 C00158 <=> 1 C00008 + 1 C00009 + 1 C00566	|6.2.1.18|	-8.5	-64.9953	47.9953	0	0	1000
R01325	citrate hydro-lyase		Citrate <=> H2O + cis-Aconitate	1.0 C00158 <=> 1 C00001 + 1 C00417	|4.2.1.3|4.2.1.4|	8.5	-10.3318	27.3318	1	-1000	1000
R01326	ATP:D-glucose 6-phosphotransferase		ATP + MANN <=> ADP + D-Mannose6-phosphate	1.0 C00002 + 1.0 C00159 <=> 1 C00008 + 1 C00275	|2.7.1.1|2.7.1.7|	-15	-52.6636	22.6636	1	-1000	1000
R01327	ITP:D-hexose 6-phosphotransferase		ITP + MANN <=> IDP + D-Mannose6-phosphate	1.0 C00081 + 1.0 C00159 <=> 1 C00104 + 1 C00275	|2.7.1.1|	-14.9	-52.5636	22.7636	1	-1000	1000
R01329	Epimelibiose galactohydrolase		H2O + Epimelibiose <=> GALC + MANN	1.0 C00001 + 1.0 C05400 <=> 1 C00124 + 1 C00159	|3.2.1.22|	-6.2	-53.5559	2.93946	0	0	1000
R01330	dATP:D-hexose 6-phosphotransferase		dATP + MANN <=> dADP + D-Mannose6-phosphate	1.0 C00131 + 1.0 C00159 <=> 1 C00206 + 1 C00275	|2.7.1.1|	-15	-52.6636	22.6636	1	-1000	1000
R01333	glycolaldehyde:NAD+ oxidoreductase		H2O + NAD + Glycolaldehyde <=> NADH + 2 H+ + Glycolate	1.0 C00001 + 1.0 C00003 + 1.0 C00266 <=> 1 C00004 + 2 C00080 + 1 C00160	1.2.1.21	-45.2	-82.8636	-7.53643	0	0	1000
R01334	2-Phosphoglycolate phosphohydrolase		H2O + 2-Phosphoglycolate <=> Phosphate + H+ + Glycolate	1.0 C00001 + 1.0 C00988 <=> 1 C00009 + 1 C00160	3.1.3.18	-10.9	-58.2559	-1.76054	0	0	1000
R01335	rxn11554		Pyruvate + H+ + Glycolate <=> H2O + 5-Hydroxy-2,4-dioxopentanoate	1.0 C00022 + 1.0 C00160 <=> 1 C00001 + 1 C05406	|3.7.1.-|	53.6	44.4605	100.956	2	-1000	0
R01336	Carboxymethyloxysuccinate glycolate-lyase		Carboxymethyloxysuccinate <=> Fumarate + Glycolate	1.0 C03600 <=> 1 C00122 + 1 C00160	|4.2.99.12|	0.9	-46.4559	10.0395	1	-1000	1000
R01353	ATP:acetate phosphotransferase		ATP + H+ + Propanoate <=> ADP + Propanoyl phosphate	1.0 C00002 + 1.0 C00163 <=> 1 C00008 + 1 C02876	|2.7.2.1|2.7.2.15|	10.6	-27.0636	48.2636	1	-1000	1000
R01354	Propanoate:CoA ligase (AMP-forming)		ATP + H+ + Propanoate <=> PPi + Propinol adenylate	1.0 C00002 + 1.0 C00163 <=> 1 C00013 + 1 C05983	|6.2.1.1|6.2.1.17|	1000000	0	0	1	-1000	1000
R01355	2,3-Dimethylmalate pyruvate-lyase		(2R,3S)-2,3-Dimethylmalate <=> Pyruvate + Propanoate	1.0 C03652 <=> 1 C00022 + 1 C00163	|4.1.3.32|	12.6	-34.7559	21.7395	1	-1000	1000
R01357	Acetoacetate:CoA ligase (AMP-forming)		ATP + CoA + H+ + Acetoacetate <=> PPi + AMP + Acetoacetyl-CoA	1.0 C00002 + 1.0 C00010 + 1.0 C00164 <=> 1 C00013 + 1 C00020 + 1 C00332	|6.2.1.16|	-10.4	-66.8953	46.0953	0	0	1000
R01359	Acetoacetyl-CoA:acetate CoA-transferase		ACET + Acetoacetyl-CoA <=> Acetyl-CoA + Acetoacetate	1.0 C00033 + 1.0 C00332 <=> 1 C00024 + 1 C00164	|2.8.3.8|	0	-37.6636	37.6636	1	-1000	1000
R01360	(S)-3-Hydroxy-3-methylglutaryl-CoA acetoacetate-lyase		HMG-CoA <=> Acetyl-CoA + Acetoacetate	1.0 C00356 <=> 1 C00024 + 1 C00164	|4.1.3.4|	15.9	-31.4559	25.0395	1	-1000	1000
R01364	4-Fumarylacetoacetate fumarylhydrola		H+ + Fumarate + Acetoacetate <=> H2O + Fumarylacetoacetate	1.0 C00122 + 1.0 C00164 <=> 1 C00001 + 1 C01061	|3.7.1.2|	53.7	44.5605	101.056	2	-1000	0
R01365	Butanoyl-CoA:acetoacetate CoA-transferase		Butyryl-CoA + Acetoacetate <=> Butyrate + Acetoacetyl-CoA	1.0 C00136 + 1.0 C00164 <=> 1 C00246 + 1 C00332	|2.8.3.9|	0	-37.6636	37.6636	1	-1000	1000
R01366	Acetoacetate carboxy-lyase		H+ + Acetoacetate <=> CO2 + Acetone	1.0 C00164 <=> 1 C00011 + 1 C00207	|4.1.1.4|	-19	-66.3559	-9.86054	0	0	1000
R01367	Acetoacetate hydro-lyase		Acetoacetate <=> H2O + 3-Butynoate	1.0 C00164 <=> 1 C00001 + 1 C06144	|4.2.1.27|	1000000	0	0	1	-1000	1000
R01370	Phenyllactate:NAD+ oxidoreductase		NAD + PLCT <=> NADH + H+ + Phenylpyruvate	1.0 C00003 + 1.0 C05607 <=> 1 C00004 + 1 C00080 + 1 C00166	|1.1.1.222|1.1.1.237|	17.8	-19.8636	55.4636	1	-1000	1000
R01371	Phenyllactate:NADP+ oxidoreductase		TPN + PLCT <=> TPNH + H+ + Phenylpyruvate	1.0 C00006 + 1.0 C05607 <=> 1 C00005 + 1 C00080 + 1 C00166	|1.1.1.222|1.1.1.237|	16.1	-21.5636	53.7636	1	-1000	1000
R01372	Phenylpyruvate:oxygen oxidoreductase (hydroxylating,decarboxylating)		O2 + Phenylpyruvate <=> CO2 + 2-Hydroxyphenylacetate	1.0 C00007 + 1.0 C00166 <=> 1 C00011 + 1 C05852	|1.13.11.27|	-449.2	-496.556	-440.061	0	0	1000
R01373	Prephenate hydro-lyase (decarboxylating)		H+ + Prephenate <=> H2O + CO2 + Phenylpyruvate	1.0 C00254 <=> 1 C00001 + 1 C00011 + 1 C00166	4.2.1.51|4.2.1.91	-134.9	-182.256	-125.761	3	0	0
R01374	D-phenylalanine:(acceptor) oxidoreductase (deaminating)		H2O + D-Phenylalanine + A <=> NH3 + Phenylpyruvate + AH2	5.0 C00001 + 2.0 C00028 + 5.0 C02265 <=> 7 C00014 + 2 C00030 + 5 C00166	|1.4.99.1|	1000000	0	0	3	0	0
R01375	L-Glutamine:phenylpyruvate aminotransferase		L-Glutamine + Phenylpyruvate <=> L-Phenylalanine + 2-Oxoglutaramate	1.0 C00064 + 1.0 C00166 <=> 1 C00079 + 1 C00940	|2.6.1.64|	0	-37.6636	37.6636	1	-1000	1000
R01376	L-Tryptophan:phenylpyruvate aminotransferase		Tryptophan + Phenylpyruvate <=> L-Phenylalanine + Indolepyruvate	1.0 C00078 + 1.0 C00166 <=> 1 C00079 + 1 C00331	|2.6.1.28|	0	-37.6636	37.6636	1	-1000	1000
R01377	Phenylpyruvate carboxy-lyase		H+ + Phenylpyruvate <=> CO2 + Phenylacetaldehyde	1.0 C00166 <=> 1 C00011 + 1 C00601	|4.1.1.43|4.1.4.3)|	-8.9	-56.2559	0.239464	0	0	1000
R01378	Phenylpyruvate keto-enol-isomerase		Phenylpyruvate <=> enol-Phenylpyruvate	1.0 C00166 <=> 1 C02763	|5.3.2.1|	0	-18.8318	18.8318	1	-1000	1000
R01381	UTP:1-phospho-alpha-D-glucuronate uridylyltransferase		UTP + D-Glucuronate 1-phosphate <=> PPi + UDPglucuronate	1.0 C00075 + 1.0 C05385 <=> 1 C00013 + 1 C00167	|2.7.7.44|	0.5	-37.1636	38.1636	1	-1000	1000
R01384	UDP-D-glucuronate carboxy-lyase		H+ + UDPglucuronate <=> CO2 + UDP-xylose	1.0 C00167 <=> 1 C00011 + 1 C00190	|4.1.1.35|	-6.8	-54.1559	2.33946	0	0	1000
R01385	UDPglucuronate 4-epimerase		UDPglucuronate <=> UDPgalacturonate	1.0 C00167 <=> 1 C00617	|5.1.3.6|	0	-18.8318	18.8318	1	-1000	1000
R01386	rxn01009		H+ + UDPglucuronate <=> CO2 + UDP-apiose	1.0 C00167 <=> 1 C00011 + 1 C01623		-7.1	-54.4559	2.03946	0	0	1000
R01387	UDPglucuronate 5'-epimerase		UDPglucuronate <=> UDP-L-iduronate	1.0 C00167 <=> 1 C02330	|5.1.3.12|	0	-18.8318	18.8318	1	-1000	1000
R01390	rxn01012		CO2 + Hydroxypyruvate <=> H+ + Dihydroxyfumarate	1.0 C00011 + 1.0 C00168 <=> 1 C00975		10.3	1.16054	57.6559	2	-1000	0
R01392	D-Glycerate:NADP+ 2-oxidoreductase		TPN + Glycerate <=> TPNH + H+ + Hydroxypyruvate	1.0 C00006 + 1.0 C00258 <=> 1 C00005 + 1 C00080 + 1 C00168	|1.1.1.79|1.1.1.81|	16.1	-21.5636	53.7636	1	-1000	1000
R01393	Hydroxypyruvate carboxy-lyase		H+ + Hydroxypyruvate <=> CO2 + Glycolaldehyde	1.0 C00168 <=> 1 C00011 + 1 C00266	|4.1.1.40|	-8.9	-56.2559	0.239464	0	0	1000
R01394	Hydroxypyruvate ketol-isomerase		Hydroxypyruvate <=> Tartronate semialdehyde	1.0 C00168 <=> 1 C01146	5.3.1.22	2.7	-16.1318	21.5318	1	-1000	1000
R01395	ATP:carbamate phosphotransferase		ATP + H+ + Carbamate <=> ADP + Carbamoylphosphate	1.0 C00002 + 1.0 C01563 <=> 1 C00008 + 1 C00169	|2.7.2.2|	10.6	-27.0636	48.2636	1	-1000	1000
R01396	Carbamoyl-phosphate:L-lysine carbamoyltransferase		Lysine + Carbamoylphosphate <=> Phosphate + 2 H+ + L-Homocitrulline	1.0 C00047 + 1.0 C00169 <=> 1 C00009 + 1 C02427	|2.1.3.8|	-33.5	-71.1636	4.16357	0	0	1000
R01397	Carbamoyl-phosphate:L-aspartate carbamoyltransferase		Aspartate + Carbamoylphosphate <=> Phosphate + 2 H+ + N-Carbamoyl-L-aspartate	1.0 C00049 + 1.0 C00169 <=> 1 C00009 + 1 C00438	2.1.3.2	-36	-73.6636	1.66357	0	0	1000
R01398	Carbamoyl-phosphate:L-ornithine carbamoyltransferase		Ornithine + Carbamoylphosphate <=> Phosphate + 2 H+ + Citrulline	1.0 C00077 + 1.0 C00169 <=> 1 C00009 + 1 C00327	2.1.3.3	-33.5	-71.1636	4.16357	0	0	1000
R01399	Carbamoyl-phosphate:putrescine carbamoyltransferase		PUTR + Carbamoylphosphate <=> Phosphate + 2 H+ + N-Carbamoylputrescine	1.0 C00134 + 1.0 C00169 <=> 1 C00009 + 1 C00436	|2.1.3.6|	-32.3	-69.9636	5.36357	0	0	1000
R01401	Methylthioadenosine methylthioribohydrolase		H2O + MTA <=> Adenine + methylthioribose	1.0 C00001 + 1.0 C00170 <=> 1 C00147 + 1 C03089	3.2.2.16|3.2.2.9	-8.4	-55.7559	0.739464	0	0	1000
R01402	5'-Methylthioadenosine:orthophosphate		Phosphate + H+ + MTA <=> Adenine + methylthioribose-1-phosphate	1.0 C00009 + 1.0 C00170 <=> 1 C00147 + 1 C04188	|2.4.2.28|	12.8	-24.8636	50.4636	1	-1000	1000
R01408	Formamide hydro-lyase		Formamide <=> H2O + CN-	1.0 C00488 <=> 1 C00001 + 1 C00177	|4.2.1.66|	55.1	36.2682	73.9318	2	-1000	0
R01410	rxn01024		NH3 + AALD + CN- <=> H2O + H+ + alpha-Aminopropiononitrile	1.0 C00014 + 1.0 C00084 + 1.0 C00177 <=> 1 C00001 + 1 C05714		1000000	0	0	1	-1000	1000
R01411	5-Methylcytosine aminohydrolase		H2O + H+ + 5-Methylcytosine <=> NH3 + Thymine	1.0 C00001 + 1.0 C02376 <=> 1 C00014 + 1 C00178	|3.5.4.1|	-25.3	-72.6559	-16.1605	0	0	1000
R01412	Thymine,2-oxoglutarate:oxygen oxidoreductase (7-hydroxylating)		O2 + 2-Oxoglutarate + Thymine <=> CO2 + Succinate + 5-Hydroxymethyluracil	1.0 C00007 + 1.0 C00026 + 1.0 C00178 <=> 1 C00011 + 1 C00042 + 1 C03088	|1.14.11.6|	-439.9	-506.088	-411.929	0	0	1000
R01413	thymine:acceptor oxidoreductase		H2O + Thymine + A <=> AH2 + 5-Methylbarbiturate	5.0 C00028 + 1.0 C00178 <=> 1 C00030 + 4 C05281	|1.17.99.4|	1000000	0	0	3	0	0
R01414	5,6-Dihydrothymine:NAD+ oxidoreductase		NAD + Dihydrothymine <=> NADH + H+ + Thymine	1.0 C00003 + 1.0 C00906 <=> 1 C00004 + 1 C00080 + 1 C00178	|1.3.1.1|	62.3	24.6364	99.9636	2	-1000	0
R01415	5,6-Dihydrothymine:NADP+ oxidoreductase		TPN + Dihydrothymine <=> TPNH + H+ + Thymine	1.0 C00006 + 1.0 C00906 <=> 1 C00005 + 1 C00080 + 1 C00178	|1.3.1.2|	60.7	23.0364	98.3636	2	-1000	0
R01416	Agmatine iminohydrolase		H2O + Agmatine <=> NH3 + N-Carbamoylputrescine	1.0 C00001 + 1.0 C00179 <=> 1 C00014 + 1 C00436	|3.5.3.12|	-12.4	-59.7559	-3.26054	0	0	1000
R01417	ATP:agmatine N4-phosphotransferase		ATP + Agmatine <=> ADP + 2 H+ + N4-Phosphoagmatine	1.0 C00002 + 1.0 C00179 <=> 1 C00008 + 1 C02726	|2.7.3.10|	-48.7	-86.3636	-11.0364	0	0	1000
R01418	rxn01031		Urea + Agmatine <=> H2O + 1,4-Diguanidinobutane	1.0 C00086 + 1.0 C00179 <=> 1 C00001 + 1 C03047	|3.5.3.20|	-15	-24.1395	32.3559	1	-1000	1000
R01419	Benzaldehyde:NAD+ oxidoreductase		H2O + NAD + Benzaldehyde <=> NADH + 2 H+ + Benzoate	1.0 C00003 + 1.0 C00261 <=> 1 C00004 + 1 C00180	|1.2.1.28|	-45.2	-82.8636	-7.53643	3	0	0
R01420	benzaldehyde:NADP+ oxidoreductase		H2O + TPN + Benzaldehyde <=> TPNH + 2 H+ + Benzoate	1.0 C00001 + 1.0 C00006 + 1.0 C00261 <=> 1 C00005 + 2 C00080 + 1 C00180	|1.2.1.7|	-46.8	-84.4636	-9.13643	0	0	1000
R01421	Benzoyl phosphate phosphohydrolase		H2O + Benzoyl phosphate <=> Phosphate + 2 H+ + Benzoate	1.0 C00001 + 1.0 C06206 <=> 1 C00009 + 1 C00180	|3.6.1.7|	-38.8	-86.1559	-29.6605	0	0	1000
R01422	Benzoate:CoA ligase (AMP-forming)		ATP + CoA + H+ + Benzoate <=> PPi + AMP + Benzoyl-CoA	1.0 C00002 + 1.0 C00010 + 1.0 C00180 <=> 1 C00013 + 1 C00020 + 1 C00512	|6.2.1.25|	-10.4	-66.8953	46.0953	1	-1000	1000
R01423	5'-Benzoylphosphoadenosine acylhydrolase		H2O + 5'-Benzoylphosphoadenosine <=> AMP + H+ + Benzoate	1.0 C00001 + 1.0 C06433 <=> 1 C00020 + 1 C00180	|3.6.1.20|	1000000	0	0	1	-1000	1000
R01424	N-Benzoylglycine amidohydrolase		H2O + Hippurate <=> Gly + Benzoate	1.0 C00001 + 1.0 C01586 <=> 1 C00037 + 1 C00180	|3.5.1.32|	-4.1	-51.4559	5.03946	0	0	1000
R01425	Benzoylagmatine amidohydrolase		H2O + Benzoylagmatine <=> Agmatine + Benzoate	1.0 C00001 + 1.0 C02253 <=> 1 C00179 + 1 C00180	|3.5.1.40|	-6.6	-53.9559	2.53946	0	0	1000
R01426	rxn01039		NADH + ACET + 2 H+ + Benzoate <=> 2 H2O + NAD + (E)-Cinnamate	1.0 C00004 + 1.0 C00033 + 1.0 C00180 <=> 1 C00001 + 1 C00003 + 1 C00423		39.9	11.9288	106.088	3	0	0
R01427	rxn01040		Benzoate <=> 3-Hydroxybenzoate	1.0 C00180 <=> 2 C00587		1000000	0	0	3	0	0
R01429	D-xylose:NAD+ 1-oxidoreductase		NAD + Xylose <=> NADH + H+ + D-Xylonolactone	1.0 C00003 + 1.0 C00181 <=> 1 C00004 + 1 C00080 + 1 C02266	|1.1.1.175|1.1.1.121|	-11.1	-48.7636	26.5636	1	-1000	1000
R01430	D-xylose:NADP+ 1-oxidoreductase		TPN + Xylose <=> TPNH + H+ + D-Xylonolactone	1.0 C00006 + 1.0 C00181 <=> 1 C00005 + 1 C00080 + 1 C02266	|1.1.1.179|	-12.8	-50.4636	24.8636	1	-1000	1000
R01431	Xylitol:NADP+ oxidoreductase		TPN + Xylitol <=> TPNH + H+ + Xylose	1.0 C00006 + 1.0 C00379 <=> 1 C00005 + 1 C00080 + 1 C00181	|1.1.1.21|	14	-23.6636	51.6636	1	-1000	1000
R01432	D-Xylose ketol-isomerase		Xylose <=> D-Xylulose	1.0 C00181 <=> 1 C00310	5.3.1.5	-0.2	-19.0318	18.6318	1	-1000	1000
R01434	L-Valine:NAD+ oxidoreductase(deaminating)		H2O + NAD + L-Valine <=> NADH + NH3 + H+ + 3MOB	1.0 C00001 + 1.0 C00003 + 1.0 C00183 <=> 1 C00004 + 1 C00014 + 1 C00080 + 1 C00141	|1.4.1.9|	26.1	-40.0877	54.0712	1	-1000	1000
R01437	L-Valine carboxy-lyase		H+ + L-Valine <=> CO2 + Isobutylamine	1.0 C00183 <=> 1 C00011 + 1 C02787	|4.1.1.14|	-19.9	-67.2559	-10.7605	0	0	1000
R01441	ATP:cellobiose 6-phosphotransferase		ATP + CELB <=> ADP + cellobiose-6-phoshate	1.0 C00002 + 1.0 C00185 <=> 1 C00008 + 1 C04534	|2.7.1.85|	-15	-52.6636	22.6636	1	-1000	1000
R01442	Cellobiose:oxygen 1-oxidoreductase		O2 + CELB <=> H2O2 + Cellobiono-1,5-lactone	1.0 C00007 + 1.0 C00185 <=> 1 C00027 + 1 C01093	|1.1.99.18|	-141	-188.356	-131.861	0	0	1000
R01444	1,4-beta-D-Glucan glucohydrolase		H2O + Cellotriose <=> Glucose + CELB	1.0 C00001 + 1.0 C06219 <=> 1 C00031 + 1 C00185	|3.2.1.74|	-14	-61.3559	-4.86054	0	0	1000
R01445	Cellobiose 2-epimerase		CELB <=> D-Glucosyl-D-mannose	1.0 C00185 <=> 1 C02964	|5.1.3.11|	0	-18.8318	18.8318	1	-1000	1000
R01447	(S)-Lactate:oxaloacetate oxidoreductase		Oxaloacetate + LCTT <=> Pyruvate + MALA	1.0 C00036 + 1.0 C00186 <=> 1 C00022 + 1 C00149	|1.1.99.7|	0	-37.6636	37.6636	1	-1000	1000
R01448	(R)-2-O-sulfolactate 2-sulfohydrolase		(R)-2-O-Sulfolactate + H2O <=> (R)-Lactate + Sulfate	1.0 C00001 + 1.0 C17205 <=> 1 C00059 + 1 C00256	3.1.6.17	1000000	0	0	1	-1000	1000
R01449	Acetyl-CoA:propanoate CoA-transferase		Propanoate + Lactoyl-CoA <=> Propanoyl-CoA + LCTT	1.0 C00163 + 1.0 C00827 <=> 1 C00100 + 1 C00186	|2.8.3.1|	0	-37.6636	37.6636	1	-1000	1000
R01450	LacR		LCTT <=> D-Lactate	1.0 C00186 <=> 1 C00256	|5.1.2.1|	0	-18.8318	18.8318	1	-1000	1000
R01451	Cholesterol:NAD+ delta7-oxidoreductase		NAD + Cholesterol <=> NADH + H+ + Provitamin D3	1.0 C00003 + 1.0 C00187 <=> 1 C00004 + 1 C00080 + 1 C01164	|1.3.1.21|	1000000	0	0	3	0	0
R01452	rxn11556		TPNH + O2 + H+ + Cholesterol <=> H2O + TPN + Cholesterol-5alpha,6alpha-epoxide	1.0 C00005 + 1.0 C00007 + 1.0 C00080 + 1.0 C00187 <=> 1 C00001 + 1 C00006 + 1 C15992	|1.14.13.-|	1000000	0	0	1	-1000	1000
R01453	rxn01060		TPNH + O2 + H+ + Cholesterol <=> H2O + TPN + Cholesterol-5beta,6beta-epoxide	1.0 C00005 + 1.0 C00007 + 1.0 C00080 + 1.0 C00187 <=> 1 C00001 + 1 C00006 + 1 C05418	|1.14.13.-|	1000000	0	0	1	-1000	1000
R01456	Cholesterol:NADP+ delta7-oxidoreductase		TPN + Cholesterol <=> TPNH + H+ + Provitamin D3	1.0 C00006 + 1.0 C00187 <=> 1 C00005 + 1 C00080 + 1 C01164	|1.3.1.21|	1000000	0	0	1	-1000	1000
R01457	rxn01063		TPN + Cholesterol <=> TPNH + H+ + Desmosterol	1.0 C00006 + 1.0 C00187 <=> 1 C00005 + 1 C00080 + 1 C01802	|1.3.1.72|	51.7	14.0364	89.3636	2	-1000	0
R01459	Cholesterol:oxygen oxidoreductase		O2 + Cholesterol <=> H2O2 + Cholestenone	1.0 C00007 + 1.0 C00187 <=> 1 C00027 + 1 C00599	|1.1.3.6|	-115.4	-162.756	-106.261	0	0	1000
R01460	Cholesteryl-beta-D-glucoside glucohydrolase		H2O + Cholesteryl-beta-D-glucoside <=> Glucose + Cholesterol	1.0 C00001 + 1.0 C03855 <=> 1 C00031 + 1 C00187	|3.2.1.104|	-14	-61.3559	-4.86054	0	0	1000
R01463	Cholesterol,NADPH:oxygen oxidoreductase (7alpha-hydroxylating)		TPNH + O2 + H+ + Cholesterol <=> H2O + TPN + 7alpha-Hydroxycholesterol	1.0 C00005 + 1.0 C00007 + 1.0 C00080 + 1.0 C00187 <=> 1 C00001 + 1 C00006 + 1 C03594	|1.14.13.17|	-401.6	-439.264	-363.936	0	0	1000
R01465	L-Threonine:NAD+ oxidoreductase		NAD + threonine <=> NADH + H+ + L-2-Amino-acetoacetate	1.0 C00003 + 1.0 C00188 <=> 1 C00004 + 1 C00080 + 1 C03508	1.1.1.103	16.2	-21.4636	53.8636	1	-1000	1000
R01466	O-Phospho-L-homoserine phospho-lyase (adding water)		H2O + O-Phospho-L-homoserine <=> Phosphate + H+ + threonine	1.0 C00001 + 1.0 C01102 <=> 1 C00009 + 1 C00188	4.2.3.1|4.2.99.2	-20.3	-67.6559	-11.1605	0	0	1000
R01467	L-Threonine racemase		threonine <=> D-Threonine	1.0 C00188 <=> 1 C00820	|5.1.1.6|	0	-18.8318	18.8318	1	-1000	1000
R01468	ATP:ethanolamine O-phosphotransferase		ATP + Ethanolamine <=> ADP + Phosphoethanolamine	1.0 C00002 + 1.0 C00189 <=> 1 C00008 + 1 C00346	|2.7.1.82|	-12.9	-50.5636	24.7636	1	-1000	1000
R01469	Ethanolamine:oxygen oxidoreductase (deaminating)		H2O + O2 + Ethanolamine <=> NH3 + H2O2 + Glycolaldehyde	1.0 C00001 + 1.0 C00007 + 1.0 C00189 <=> 1 C00014 + 1 C00027 + 1 C00266	|1.4.3.8|	-92.8	-168.68	-93.3529	0	0	1000
R01470	sn-Glycero-3-phosphoethanolamine glycerophosphohydrolase		H2O + Glycerophosphoethanolamine <=> GLYC-3-P + Ethanolamine	1.0 C00001 + 1.0 C01233 <=> 1 C00093 + 1 C00189	3.1.4.2|3.1.4.46	1000000	0	0	1	-1000	1000
R01471	UTP:alpha-D-xylose-1-phosphate uridylyltransferase		UTP + alpha-D-Xylose 1-phosphate <=> PPi + UDP-xylose	1.0 C00075 + 1.0 C03737 <=> 1 C00013 + 1 C00190	|2.7.7.11|	0.5	-37.1636	38.1636	1	-1000	1000
R01473	UDP-L-arabinose 4-epimerase		UDP-L-arabinose <=> UDP-xylose	1.0 C00935 <=> 1 C00190	|5.1.3.5|	0	-18.8318	18.8318	1	-1000	1000
R01474	rxn11558		UDP-xylose <=> UDP + Pentosan	3.0 C00190 <=> 3 C00015 + 1 C06016		1000000	0	0	1	-1000	1000
R01476	ATP:D-glucuronate 1-phosphotransferase		ATP + Glucuronate <=> ADP + D-Glucuronate 1-phosphate	1.0 C00002 + 1.0 C00191 <=> 1 C00008 + 1 C05385	|2.7.1.43|	-9.5	-47.1636	28.1636	0	0	1000
R01481	L-Gulonate:NADP+ 6-oxidoreductase		TPN + Gulonate <=> TPNH + H+ + Glucuronate	1.0 C00006 + 1.0 C00800 <=> 1 C00005 + 1 C00080 + 1 C00191	|1.1.1.19|	11.7	-25.9636	49.3636	1	-1000	1000
R01482	D-Glucuronate ketol-isomerase		Glucuronate <=> D-Fructuronate	1.0 C00191 <=> 1 C00905	5.3.1.12	-0.2	-19.0318	18.6318	1	-1000	1000
R01483	D-Glucuronolactone lactonohydrolase		H2O + Glucurone <=> H+ + Glucuronate	1.0 C00001 + 1.0 C02670 <=> 1 C00191	|3.1.1.19|	-36.1	-54.9318	-17.2682	0	0	1000
R01484	D-Glucurono-6,2-lactone lactonohydrolase		H2O + D-Glucurono-6,2-lactone <=> H+ + Glucuronate	1.0 C00001 + 1.0 C03387 <=> 1 C00191	|3.1.1.19|	-33.9	-52.7318	-15.0682	0	0	1000
R01485	L-Asparagine:hydroxylamine gamma-aspartyltransferase		H+ + L-Asparagine + Hydroxylamine <=> NH3 + L-Aspartylhydroxamate	1.0 C00152 + 1.0 C00192 <=> 1 C00014 + 1 C03124	|2.3.2.7|	1000000	0	0	1	-1000	1000
R01486	aromatic aldehyde:NAD+ oxidoreductase		H2O + NAD + Aromatic aldehyde <=> NADH + H+ + Aromatic acid	1.0 C00001 + 1.0 C00003 + 1.0 C00193 <=> 1 C00004 + 2 C00080 + 1 C00539	|1.2.1.29|	-45.2	-82.8636	-7.53643	0	0	1000
R01487	Aromatic alcohol:NAD+ oxidoreductase		Aromatic primary alcohol + NAD+ <=> Aromatic aldehyde + NADH + H+	1.0 C00003 + 1.0 C03485 <=> 1 C00004 + 1 C00080 + 1 C00193	1.1.1.90	20.4	-17.2636	58.0636	1	-1000	1000
R01488	Aromatic alcohol:NADP+ oxidoreductase		Aromatic primary alcohol + NADP+ <=> Aromatic aldehyde + NADPH + H+	1.0 C00006 + 1.0 C03485 <=> 1 C00005 + 1 C00080 + 1 C00193	1.1.1.91	18.8	-18.8636	56.4636	1	-1000	1000
R01489	aryl-aldehyde:oxygen oxidoreductase		H2O + O2 + Aromatic aldehyde <=> H2O2 + Aromatic acid	1.0 C00001 + 1.0 C00007 + 1.0 C00193 <=> 1 C00027 + 1 C00539	|1.2.3.9|	-175	-222.356	-165.861	0	0	1000
R01490	aromatic aldehyde:NADP+ oxidoreductase (ATP-forming)		Aromatic aldehyde + AMP + Diphosphate + NADP+ <=> Aromatic acid + NADPH + ATP + H+	1.0 C00006 + 1.0 C00013 + 1.0 C00020 + 1.0 C00193 <=> 1 C00002 + 1 C00005 + 1 C00539	1.2.1.30	-9.4	-56.203	75.6195	1	-1000	1000
R01491	Aryl-alcohol:oxygen oxidoreductase		O2 + Aromatic primary alcohol <=> H2O2 + Aromatic aldehyde	1.0 C00007 + 1.0 C03485 <=> 1 C00027 + 1 C00193	|1.1.3.7|	-109.4	-156.756	-100.261	0	0	1000
R01492	cob(I)alamin adenosyltransferase		ATP + Cbl <=> Calomide + Triphosphate	1.0 C00002 + 1.0 C00853 <=> 1 C00194 + 1 C00536	|2.5.1.17|	1000000	0	0	1	-1000	1000
R01504	ATP:2,3-dihydroxybenzoate adenylyltransferase		ATP + H+ + 2,3-Dihydroxybenzoate <=> PPi + (2,3-Dihydroxybenzoyl)adenylate	1.0 C00002 + 1.0 C00196 <=> 1 C00013 + 1 C04030	2.7.7.58|6.3.2.-	1000000	0	0	1	-1000	1000
R01505	2,3-dihydro-2,3-dihydroxybenzoate:NAD+ oxidoreductase		NAD + 2,3-Dihydro-2,3-dihydroxybenzoate <=> NADH + H+ + 2,3-Dihydroxybenzoate	1.0 C00003 + 1.0 C04171 <=> 1 C00004 + 1 C00080 + 1 C00196	1.3.1.28	-67	-104.664	-29.3364	3	0	0
R01506	2,3-Dihydroxybenzoate:oxygen 2,3-oxidoreductase (decyclizing)		O2 + 2,3-Dihydroxybenzoate <=> 2 H+ + 2-Carboxy-cis,cis-muconate	1.0 C00007 + 1.0 C00196 <=> 1 C03666	|1.13.11.28|	-385	-403.832	-366.168	0	0	1000
R01507	2,3-Dihydroxybenzoate:oxygen 3,4-oxidoreductase (decyclizing)		O2 + 2,3-Dihydroxybenzoate <=> H+ + 3-Carboxy-2-hydroxymuconate semialdehyde	1.0 C00007 + 1.0 C00196 <=> 1 C04480	|1.13.11.14|	-316.6	-335.432	-297.768	0	0	1000
R01511	D-Glycerate-3-phosphate phosphohydrolase		H2O + 3-Phosphoglycerate <=> Phosphate + H+ + Glycerate	1.0 C00001 + 1.0 C00197 <=> 1 C00009 + 1 C00258	|3.1.3.38|	-10.9	-58.2559	-1.76054	0	0	1000
R01514	ATP:(R)-glycerate 3-phosphotransferase		ATP + Glycerate <=> ADP + 3-Phosphoglycerate	1.0 C00002 + 1.0 C00258 <=> 1 C00008 + 1 C00197	2.7.1.31	-17.4	-55.0636	20.2636	1	-1000	1000
R01515	3-Phospho-D-glyceroyl phosphate phosphohydrolase		H2O + 1,3-Bisphospho-D-glycerate <=> Phosphate + 2 H+ + 3-Phosphoglycerate	1.0 C00001 + 1.0 C00236 <=> 1 C00009 + 1 C00197	|3.6.1.7|	-36.6	-83.9559	-27.4605	3	0	0
R01516	3-Phospho-D-glycerate 1,2-phosphomutase		H2O + DPG <=> Phosphate + H+ + 3-Phosphoglycerate	1.0 C00001 + 1.0 C01159 <=> 1 C00009 + 1 C00197	|3.1.3.13|5.4.2.4|	-13.3	-60.6559	-4.16054	0	0	1000
R01517	GTP:3-phospho-D-glycerate 1-phosphotransferase		GTP + H+ + 3-Phosphoglycerate <=> GDP + 1,3-Bisphospho-D-glycerate	1.0 C00044 + 1.0 C00197 <=> 1 C00035 + 1 C00236	|2.7.2.10|	8.3	-29.3636	45.9636	1	-1000	1000
R01519	D-Glucono-1,5-lactone lactonohydrolase		H2O + Gluconolactone <=> H+ + GLCN	1.0 C00001 + 1.0 C00198 <=> 1 C00257	|3.1.1.17|	-27	-45.8318	-8.16822	0	0	1000
R01520	beta-D-Glucose:NAD+ 1-oxoreductase		NAD + beta-D-Glucose <=> NADH + H+ + Gluconolactone	1.0 C00003 + 1.0 C00221 <=> 1 C00004 + 1 C00080 + 1 C00198	|1.1.1.47|	-11.1	-48.7636	26.5636	1	-1000	1000
R01521	beta-D-Glucose:NADP+ 1-oxoreductase		TPN + beta-D-Glucose <=> TPNH + H+ + Gluconolactone	1.0 C00006 + 1.0 C00221 <=> 1 C00005 + 1 C00080 + 1 C00198	|1.1.1.47|	-12.8	-50.4636	24.8636	1	-1000	1000
R01522	beta-D-Glucose:oxygen 1-oxidoreductase		O2 + beta-D-Glucose <=> H2O2 + Gluconolactone	1.0 C00007 + 1.0 C00221 <=> 1 C00027 + 1 C00198	|1.1.3.4|1.1.3.5|	-141	-188.356	-131.861	0	0	1000
R01523	ATP:D-ribulose-5-phosphate 1-phosphotransferase		ATP + D-Ribulose5-phosphate <=> ADP + D-Ribulose 1,5-bisphosphate	1.0 C00002 + 1.0 C00199 <=> 1 C00008 + 1 C01182	|2.7.1.19|	-19.7	-57.3636	17.9636	0	0	1000
R01524	D-Ribitol-5-phosphate:NAD+ 2-oxidoreductase		NAD + Ribitol 5-phosphate <=> NADH + H+ + D-Ribulose5-phosphate	1.0 C00003 + 1.0 C01068 <=> 1 C00004 + 1 C00080 + 1 C00199	|1.1.1.137|	17.9	-19.7636	55.5636	1	-1000	1000
R01525	D-Ribitol-5-phosphate:NADP+ 2-oxidoreductase		TPN + Ribitol 5-phosphate <=> TPNH + H+ + D-Ribulose5-phosphate	1.0 C00006 + 1.0 C01068 <=> 1 C00005 + 1 C00080 + 1 C00199	|1.1.1.137|	16.2	-21.4636	53.8636	1	-1000	1000
R01528	6-Phospho-D-gluconate:NADP+ 2-oxidoreductase (decarboxylating)		TPN + 6-Phospho-D-gluconate <=> TPNH + CO2 + D-Ribulose5-phosphate	1.0 C00006 + 1.0 C00345 <=> 1 C00005 + 1 C00011 + 1 C00199	1.1.1.44	7	-59.1877	34.9712	0	0	1000
R01530	D-Arabinose-5-phosphate ketol-isomerase		D-Arabinose5-phosphate <=> D-Ribulose5-phosphate	1.0 C01112 <=> 1 C00199	5.3.1.13	-2.7	-21.5318	16.1318	1	-1000	1000
R01533	Diisopropyl-fluorophosphate fluorohydrolase		H2O + Isoflurophate <=> 2 H+ + F- + Diisopropyl phosphate	1.0 C00001 + 1.0 C00202 <=> 1 C03113 + 1 C16487	|3.1.8.2|	1000000	0	0	1	-1000	1000
R01535	UDP galactose:undecaprenyl-phosphate galactose phosphotransferase		UDPgalactose + Undecaprenylphosphate <=> UMP + alpha-D-Galactosyl-diphosphoundecaprenol	1.0 C00052 + 1.0 C17556 <=> 1 C00105 + 1 C04507	|2.7.8.6|	0.4	-37.2636	38.0636	1	-1000	1000
R01538	D-gluconate hydro-lyase		GLCN <=> H2O + 2-keto-3-deoxygluconate	1.0 C00257 <=> 1 C00001 + 1 C00204	|4.2.1.39|	-38.7	-57.5318	-19.8682	0	0	1000
R01540	D-Altronate hydro-lyase		D-Altronate <=> H2O + 2-keto-3-deoxygluconate	1.0 C00817 <=> 1 C00001 + 1 C00204	4.2.1.7	-38.7	-57.5318	-19.8682	0	0	1000
R01541	ATP:2-dehydro-3-deoxy-D-gluconate 6-phosphotransferase		ATP + 2-keto-3-deoxygluconate <=> ADP + 2-Keto-3-deoxy-6-phosphogluconate	1.0 C00002 + 1.0 C00204 <=> 1 C00008 + 1 C04442	2.7.1.45	-17.4	-55.0636	20.2636	1	-1000	1000
R01542	2-Dehydro-3-deoxy-D-gluconate:NAD+ 5-oxidoreductase		NAD + 2-keto-3-deoxygluconate <=> NADH + H+ + 2,5-Diketo-3-deoxy-D-gluconate	1.0 C00003 + 1.0 C00204 <=> 1 C00004 + 1 C00080 + 1 C04349	|1.1.1.125|1.1.1.127|	17.7	-19.9636	55.3636	1	-1000	1000
R01543	2-Dehydro-3-deoxy-D-gluconate:NADP+ 6-oxidoreductase		TPN + 2-keto-3-deoxygluconate <=> TPNH + H+ + (4S,5S)-4,5-Dihydroxy-2,6-dioxohexanoate	1.0 C00006 + 1.0 C00204 <=> 1 C00005 + 1 C00080 + 1 C04471	|1.1.1.126|	18.7	-18.9636	56.3636	1	-1000	1000
R01544	2-amino-2-deoxy-D-gluconate ammonia-lyase		Glucosaminate <=> NH3 + 2-keto-3-deoxygluconate	1.0 C03752 <=> 1 C00014 + 1 C00204	|4.3.1.9|	-30.2	-77.5559	-21.0605	0	0	1000
R01547	ATP:AMP phosphotransferase		ATP + dAMP <=> ADP + dADP	1.0 C00002 + 1.0 C00360 <=> 1 C00008 + 1 C00206	2.7.4.11|2.7.4.3	1.7	-35.9636	39.3636	1	-1000	1000
R01548	dATP:cytidine 5'-phosphotransferase		dATP + Cytidine <=> CMP + dADP	1.0 C00131 + 1.0 C00475 <=> 1 C00055 + 1 C00206	|2.7.1.48|	-15	-52.6636	22.6636	1	-1000	1000
R01549	dATP:uridine 5'-phosphotransferase		dATP + Uridine <=> UMP + dADP	1.0 C00131 + 1.0 C00299 <=> 1 C00105 + 1 C00206	|2.7.1.48|	-15	-52.6636	22.6636	1	-1000	1000
R01550	Propan-2-ol:NADP+ oxidoreductase		TPNH + H+ + Acetone <=> TPN + 2-Propanol	1.0 C00005 + 1.0 C00080 + 1.0 C00207 <=> 1 C00006 + 1 C01845	|1.1.1.80|	-16.1	-53.7636	21.5636	1	-1000	1000
R01553	Acetone-cyanohydrin acetone-lyase		Acetone cyanhydrin <=> CN- + Acetone	1.0 C02659 <=> 1 C00177 + 1 C00207	|4.1.2.37|	1000000	0	0	1	-1000	1000
R01555	Maltose:orthophosphate 1-beta-D-glucosyltransferase		Phosphate + H+ + Maltose <=> Glucose + beta-D-Glucose 1-phosphate	1.0 C00009 + 1.0 C00208 <=> 1 C00031 + 1 C00663	|2.4.1.8|	7.2	-30.4636	44.8636	1	-1000	1000
R01556	Acetyl-CoA:maltose O-acetyltransferase		Acetyl-CoA + Maltose <=> CoA + Acetyl-maltose	1.0 C00024 + 1.0 C00208 <=> 1 C00010 + 1 C02130	|2.3.1.79|	-18.8	-56.4636	18.8636	1	-1000	1000
R01557	Maltose alpha-D-glucosylmutase		Maltose <=> TRHL	1.0 C00208 <=> 1 C01083	|5.4.99.16|	0	-18.8318	18.8318	1	-1000	1000
R01558	Oxalate:CoA ligase (AMP-forming)		ATP + CoA + H+ + Oxalate <=> PPi + AMP + Oxalyl-CoA	1.0 C00002 + 1.0 C00010 + 1.0 C00209 <=> 1 C00013 + 1 C00020 + 1 C00313	|6.2.1.8|	-14	-70.4953	42.4953	0	0	1000
R01559	Succinyl-CoA:oxalate CoA-transferase		Succinyl-CoA + Oxalate <=> Succinate + Oxalyl-CoA	1.0 C00091 + 1.0 C00209 <=> 1 C00042 + 1 C00313	|2.8.3.2|	0	-37.6636	37.6636	1	-1000	1000
R01560	Adenosine aminohydrolase		H2O + H+ + Adenosine <=> NH3 + Inosine	1.0 C00001 + 1.0 C00212 <=> 1 C00014 + 1 C00294	3.5.4.4	-25.4	-72.7559	-16.2605	0	0	1000
R01561	Adenosine:orthophosphate ribosyltransferase		Phosphate + H+ + Adenosine <=> Adenine + Ribose 1-phosphate	1.0 C00009 + 1.0 C00212 <=> 1 C00147 + 1 C00620	2.4.2.1	12.8	-24.8636	50.4636	1	-1000	1000
R01562	3'-Adenosine monophosphate phosphohydrolase		H2O + 3'-AMP <=> Phosphate + H+ + Adenosine	1.0 C00001 + 1.0 C01367 <=> 1 C00009 + 1 C00212	|3.1.3.6|	-21.2	-68.5559	-12.0605	0	0	1000
R01563	N-Carbamoylsarcosine amidohydrolase		H2O + 2 H+ + N-Carbamoylsarcosine <=> CO2 + NH3 + Sarcosine	1.0 C00001 + 1.0 C01043 <=> 1 C00011 + 1 C00014 + 1 C00213	|3.5.1.59|	64	-11.88	63.4471	1	-1000	1000
R01564	N,N-Dimethylglycine:oxygen oxidoreductase (demethylating)		H2O + O2 + Dimethylglycine <=> H2O2 + Methanal + Sarcosine	1.0 C00001 + 1.0 C00007 + 1.0 C01026 <=> 1 C00027 + 1 C00067 + 1 C00213	|1.5.3.10|	1000000	0	0	1	-1000	1000
R01566	Creatine amidinohydrolase		H2O + Creatine <=> Urea + Sarcosine	1.0 C00001 + 1.0 C00300 <=> 1 C00086 + 1 C00213	|3.5.3.3|	-44.2	-91.5559	-35.0605	0	0	1000
R01567	ATP:thymidine 5'-phosphotransferase		ATP + Thymidine <=> ADP + dTMP	1.0 C00002 + 1.0 C00214 <=> 1 C00008 + 1 C00364	2.7.1.21	-15	-52.6636	22.6636	1	-1000	1000
R01568	ADP:thymidine 5'-phosphotransferase		ADP + Thymidine <=> AMP + dTMP	1.0 C00008 + 1.0 C00214 <=> 1 C00020 + 1 C00364	|2.7.1.118|	-16.7	-54.3636	20.9636	1	-1000	1000
R01569	Thymidylate 5'-phosphohydrolase		H2O + dTMP <=> Phosphate + H+ + Thymidine	1.0 C00001 + 1.0 C00364 <=> 1 C00009 + 1 C00214	3.1.3.35|3.1.3.5|3.1.3.5)	-13.3	-60.6559	-4.16054	0	0	1000
R01570	Thymidine:orthophosphate deoxyribosyltransferase		Phosphate + H+ + Thymidine <=> Thymine + deoxyribose-1-phosphate	1.0 C00009 + 1.0 C00214 <=> 1 C00178 + 1 C00672	2.4.2.4	12.7	-24.9636	50.3636	1	-1000	1000
R01571	ATP:thymidine 5'-phosphotransferase		AMP + Thymidine <=> Adenosine + dTMP	1.0 C00020 + 1.0 C00214 <=> 1 C00212 + 1 C00364	|2.7.1.114|	0	-37.6636	37.6636	1	-1000	1000
R01573	ATP:D-arabinose 5-phosphotransferase		ATP + D-Arabinose <=> ADP + D-Arabinose5-phosphate	1.0 C00002 + 1.0 C00216 <=> 1 C00008 + 1 C01112	|2.7.1.54|	-10.2	-47.8636	27.4636	0	0	1000
R01574	D-Arabinose:NAD+ 1-oxidoreductase		NAD + D-Arabinose <=> NADH + H+ + D-Arabinono-1,4-lactone	1.0 C00003 + 1.0 C00216 <=> 1 C00004 + 1 C00080 + 1 C00652	|1.1.1.116|1.1.1.117|	-11.3	-48.9636	26.3636	1	-1000	1000
R01575	D-Arabinose:NADP+ 1-oxidoreductase		TPN + D-Arabinose <=> TPNH + H+ + D-Arabinono-1,4-lactone	1.0 C00006 + 1.0 C00216 <=> 1 C00005 + 1 C00080 + 1 C00652	|1.1.1.117|	-13	-50.6636	24.6636	1	-1000	1000
R01576	3-Deoxy-D-manno-octulosonate D-arabinose-lyase		KDO <=> Pyruvate + D-Arabinose	1.0 C01187 <=> 1 C00022 + 1 C00216	|4.1.2.23|	4.4	-42.9559	13.5395	1	-1000	1000
R01577	D-Arabinose ketol-isomerase		D-Arabinose <=> D-Ribulose	1.0 C00216 <=> 1 C00309	|5.3.1.3|	-0.2	-19.0318	18.6318	1	-1000	1000
R01579	D-Glutamine amidohydrolase		H2O + D-Glutamine <=> NH3 + D-Glutamate	1.0 C00001 + 1.0 C00819 <=> 1 C00014 + 1 C00217	|3.5.1.2|3.5.1.35|3.5.1.38|	-25.6	-72.9559	-16.4605	0	0	1000
R01580	Pyridoxamine-5'-phosphate:2-oxoglutarate aminotransferase		2-Oxoglutarate + Pyridoxamine phosphate <=> Pyridoxal phosphate + D-Glutamate	1.0 C00026 + 1.0 C00647 <=> 1 C00018 + 1 C00217	|2.6.1.54|	9.9	-27.7636	47.5636	1	-1000	1000
R01582	D-Phenylalanine:2-oxoglutarate aminotransferase		2-Oxoglutarate + D-Phenylalanine <=> Phenylpyruvate + D-Glutamate	1.0 C00026 + 1.0 C02265 <=> 1 C00166 + 1 C00217	|2.6.1.21|	1.2	-36.4636	38.8636	1	-1000	1000
R01583	D-Glutamate hydro-lyase (cyclizing)		D-Glutamate <=> H2O + 5-Oxo-D-proline	1.0 C00217 <=> 1 C00001 + 1 C02237	|4.2.1.48|	-7.5	-26.3318	11.3318	1	-1000	1000
R01584	N-methyl-L-alanine:NADP+ oxidoreductase (demethylating, deaminating)		H2O + TPN + N-Methyl-L-alanine <=> TPNH + Pyruvate + H+ + Methylamine	1.0 C00001 + 1.0 C00006 + 1.0 C02721 <=> 1 C00005 + 1 C00022 + 1 C00080 + 1 C00218	|1.4.1.17|	27.2	-38.9877	55.1712	1	-1000	1000
R01585	L-Glutamate:methylamine ligase (ADP-forming)		ATP + GLU + Methylamine <=> ADP + Phosphate + H+ + N5-Methyl-L-glutamine	1.0 C00002 + 1.0 C00025 + 1.0 C00218 <=> 1 C00008 + 1 C00009 + 1 C03153	|6.3.4.12|	-22.9	-79.3953	33.5953	1	-1000	1000
R01586	Methylamine:L-glutamate N-methyltransferase		GLU + Methylamine <=> NH3 + N-Methyl-L-glutamate	1.0 C00025 + 1.0 C00218 <=> 1 C00014 + 1 C01046	|2.1.1.21|	-2.8	-40.4636	34.8636	1	-1000	1000
R01587	N-Methyl-2-oxoglutaramate methylamidohydrolase		H2O + N-Methyl-2-oxoglutaramate <=> 2-Oxoglutarate + Methylamine	1.0 C00001 + 1.0 C03623 <=> 1 C00026 + 1 C00218	|3.5.1.36|	-6.6	-53.9559	2.53946	0	0	1000
R01589	Methylguanidine amidinohydrolase		H2O + Methylguanidine <=> Urea + Methylamine	1.0 C00001 + 1.0 C02294 <=> 1 C00086 + 1 C00218	|3.5.3.16|	15	-32.3559	24.1395	1	-1000	1000
R01590	Arachidonate:oxygen oxidoreductase		2 O2 + Arachidonate <=> PGG2	2.0 C00007 + 1.0 C00219 <=> 1 C05956	|1.14.99.1|	1000000	0	0	1	-1000	1000
R01593	Arachidonate:oxygen 15-oxidoreductase		O2 + Arachidonate <=> 15(S)-HPETE	1.0 C00007 + 1.0 C00219 <=> 1 C05966	|1.13.11.33|	1000000	0	0	1	-1000	1000
R01594	Arachidonate:oxygen 8-oxidoreductase		O2 + Arachidonate <=> 8(R)-HPETE	1.0 C00007 + 1.0 C00219 <=> 1 C04822	|1.13.11.40|	1000000	0	0	1	-1000	1000
R01595	Arachidonate:oxygen 5-oxidoreductase		O2 + Arachidonate <=> 5(S)-HPETE	1.0 C00007 + 1.0 C00219 <=> 1 C05356	|1.13.11.34|	1000000	0	0	1	-1000	1000
R01596	arachidonate:oxygen 12-oxidoreductase		O2 + Arachidonate <=> 12(S)-HPETE	1.0 C00007 + 1.0 C00219 <=> 1 C05965	|1.13.11.31|	1000000	0	0	1	-1000	1000
R01598	Arachidonate:CoA ligase (AMP-forming)		ATP + CoA + H+ + Arachidonate <=> PPi + AMP + Arachidonyl-CoA	1.0 C00002 + 1.0 C00010 + 1.0 C00219 <=> 1 C00013 + 1 C00020 + 1 C02249	|6.2.1.15|	-10.4	-66.8953	46.0953	1	-1000	1000
R01600	ATP:D-glucose 6-phosphotransferase		ATP + beta-D-Glucose <=> ADP + beta-D-Glucose 6-phosphate	1.0 C00002 + 1.0 C00221 <=> 1 C00008 + 1 C01172	|2.7.1.1|2.7.1.2|	-15	-52.6636	22.6636	0	0	1000
R01602	alpha-D-Glucose 1-epimerase		Glucose <=> beta-D-Glucose	1.0 C00267 <=> 1 C00221	|5.1.3.3|	0	-18.8318	18.8318	1	-1000	1000
R01604	3-Oxopropanoate:NAD+ oxidoreductase		H2O + NAD + 3-Oxopropanoate <=> NADH + 2 H+ + Malonate	1.0 C00001 + 1.0 C00003 + 1.0 C00222 <=> 1 C00004 + 2 C00080 + 1 C00383	|1.2.1.15|	-46.5	-84.1636	-8.83643	0	0	1000
R01607	3-Oxopropanoate:NADP+ oxidoreductase		H2O + TPN + 3-Oxopropanoate <=> TPNH + 2 H+ + Malonate	1.0 C00001 + 1.0 C00006 + 1.0 C00222 <=> 1 C00005 + 2 C00080 + 1 C00383	|1.2.1.15|	-48.1	-85.7636	-10.4364	0	0	1000
R01608	3-hydroxypropanoate:NAD+ oxidoreductase		NAD + Hydracrylic acid <=> NADH + H+ + 3-Oxopropanoate	1.0 C00003 + 1.0 C01013 <=> 1 C00004 + 1 C00080 + 1 C00222	|1.1.1.59|	20.4	-17.2636	58.0636	1	-1000	1000
R01609	3-aci-Nitropropanoate:oxygen oxidoreductase		H2O2 + Nitrite + 3-Oxopropanoate <=> H2O + O2 + 3-aci-Nitropropanoate	1.0 C00027 + 1.0 C00088 + 1.0 C00222 <=> 1 C00001 + 1 C00007 + 1 C03071	|1.7.3.5|	1000000	0	0	1	-1000	1000
R01611	3-Oxopropanoate hydro-lyase		3-Oxopropanoate <=> H2O + Propynoate	1.0 C00222 <=> 1 C00001 + 1 C00804	|4.2.1.27|	1000000	0	0	1	-1000	1000
R01613	Malonyl-CoA:4-Coumaroyl-CoA malonyltransferase(cyclizing)		3 H+ + 3 Malonyl-CoA + p-Coumaroyl-CoA <=> 4 CoA + 3 CO2 + Isosalipurpol	3.0 C00083 + 1.0 C00223 <=> 4 C00010 + 3 C00011 + 1 C06561	|2.3.1.74|	0.2	-189.224	36.7579	3	0	0
R01614	Malonyl-CoA:4-coumaroyl-CoA malonyltransferase (cyclizing)		3 H+ + 3 Malonyl-CoA + p-Coumaroyl-CoA <=> 4 CoA + 4 CO2 + Resveratrol	3.0 C00083 + 1.0 C00223 <=> 4 C00010 + 4 C00011 + 1 C03582	|2.3.1.95|	-107.7	-325.648	-80.8345	0	0	1000
R01615	4-Hydroxycinnamyl aldehyde:NADP+ oxidoreductase (CoA-cinnamoylating)		TPNH + H+ + p-Coumaroyl-CoA <=> TPN + CoA + p-Coumaraldehyde	1.0 C00006 + 1.0 C00010 + 1.0 C05608 <=> 1 C00005 + 1 C00080 + 1 C00223	|1.2.1.44|	-19.8	-47.7712	46.3877	3	0	0
R01616	4-Coumarate:CoA ligase (AMP-forming)		ATP + CoA + H+ + 4-Coumarate <=> PPi + AMP + p-Coumaroyl-CoA	1.0 C00002 + 1.0 C00010 + 1.0 C00811 <=> 1 C00013 + 1 C00020 + 1 C00223	|6.2.1.12|	-10.4	-66.8953	46.0953	1	-1000	1000
R01617	4-Coumaroyl-CoA:agmatine N4-coumaroyltransferase		Agmatine + p-Coumaroyl-CoA <=> CoA + H+ + N-(4-Guanidinobutyl)-4-hydroxycinnamide	1.0 C00179 + 1.0 C00223 <=> 1 C00010 + 1 C04498	|2.3.1.64|	-20.4	-58.0636	17.2636	1	-1000	1000
R01618	APS:ATP adenylyltransferase		ATP + APS <=> SLF + H+ + AppppA	1.0 C00002 + 1.0 C00224 <=> 1 C00059 + 1 C01260	|2.7.7.53|	-46.7	-84.3636	-9.03643	0	0	1000
R01619	Adenylylsulfate:ammonia adenylyltransferase		NH3 + APS <=> SLF + 2 H+ + Adenosine 5'-phosphoramidate	1.0 C00014 + 1.0 C00224 <=> 1 C00059 + 1 C03851	|2.7.7.51|	1000000	0	0	1	-1000	1000
R01620	Acetyl-phosphate:L-lysine N6-acetyltransferase		Lysine + Acetylphosphate <=> Phosphate + 2 H+ + N6-Acetyl-L-lysine	1.0 C00047 + 1.0 C00227 <=> 1 C00009 + 1 C02727	|2.3.1.32|	-34.5	-72.1636	3.16357	0	0	1000
R01624	acetyl-CoA:[acyl-carrier-protein] S-acetyltransferase		Acetyl-CoA + ACP <=> CoA + Acetyl-ACP	1.0 C00024 + 1.0 C00229 <=> 1 C00010 + 1 C03939	2.3.1.179|2.3.1.180|2.3.1.38|2.3.1.41|2.3.1.85|2.3.1.86	1000000	0	0	1	-1000	1000
R01627	3-Dehydroshikimate hydro-lyase		3-Dehydroshikimate <=> H2O + Protocatechuate	1.0 C02637 <=> 1 C00001 + 1 C00230	|4.2.1.-|	-112.6	-131.432	-93.7682	0	0	1000
R01628	3-hydroxybenzoate,NADPH:oxygen oxidoreductase (4-hydroxylating)		TPNH + O2 + H+ + 3-Hydroxybenzoate <=> H2O + TPN + Protocatechuate	1.0 C00005 + 1.0 C00007 + 1.0 C00080 + 1.0 C00587 <=> 1 C00001 + 1 C00006 + 1 C00230	|1.14.13.23|	-393.5	-431.164	-355.836	3	0	0
R01629	rxn01190		NADH + O2 + 2 H+ + Protocatechuate <=> H2O + NAD + CO2 + Hydroxyquinol	1.0 C00004 + 1.0 C00007 + 1.0 C00080 + 1.0 C00230 <=> 1 C00003 + 1 C00011 + 1 C02814	|1.13.11.-|	-394.9	-461.088	-366.929	3	0	0
R01630	rxn01191		TPNH + O2 + 2 H+ + Protocatechuate <=> H2O + TPN + CO2 + Hydroxyquinol	1.0 C00005 + 1.0 C00007 + 2.0 C00080 + 1.0 C00230 <=> 1 C00001 + 1 C00006 + 1 C00011 + 1 C02814	|1.13.11.-|	-393.2	-459.388	-365.229	3	0	0
R01631	Protocatechuate:oxygen 3,4-oxidoreductase (decyclizing)		O2 + Protocatechuate <=> 2 H+ + 3-Carboxy-cis,cis-muconate	1.0 C00007 + 1.0 C00230 <=> 1 C01163	|1.13.11.3|	-385	-403.832	-366.168	0	0	1000
R01632	Protocatechuate:oxygen 4,5-oxidoreductase (decyclizing)		O2 + Protocatechuate <=> H+ + 4-Carboxy-2-hydroxymuconate semialdehyde	1.0 C00007 + 1.0 C00230 <=> 1 C04484	|1.13.11.8|	-323.6	-342.432	-304.768	0	0	1000
R01633	(3S,4R)-3,4-dihydroxycyclohexa-1,5-diene-1,4-dicarboxylate:NAD+		NAD + Terephthalate-1,2-cis-dihydrodiol <=> NADH + CO2 + Protocatechuate	1.0 C00003 + 1.0 C06318 <=> 1 C00004 + 1 C00011 + 1 C00230	|1.3.1.53|	-75	-141.188	-47.0288	0	0	1000
R01634	3,4-Dihydroxyphthalate carboxy-lyase		H+ + 3,4-Dihydroxyphthalate <=> CO2 + Protocatechuate	1.0 C03223 <=> 1 C00011 + 1 C00230	|4.1.1.69|	1.5	-45.8559	10.6395	1	-1000	1000
R01635	4,5-Dihydroxyphthalate carboxy-lyase		H+ + 4,5-Dihydroxyphthalate <=> CO2 + Protocatechuate	1.0 C03233 <=> 1 C00011 + 1 C00230	|4.1.1.55|	1.5	-45.8559	10.6395	1	-1000	1000
R01636	4-sulfobenzoate,NADH:oxygen oxidoreductase (3,4-hydroxylating,		NADH + O2 + H+ + 4-Sulfobenzoate <=> NAD + HSO3- + Protocatechuate	1.0 C00004 + 1.0 C00007 + 1.0 C02236 <=> 1 C00003 + 1 C00094 + 1 C00230	|1.14.12.8|	1000000	0	0	1	-1000	1000
R01637	rxn01198		Protocatechuate <=> Gallate	1.0 C00230 <=> 1 C01424		1000000	0	0	3	0	0
R01645	4-hydroxy-2-oxo-heptandioate succinate semialdehyde-lyase		4-Hydroxy-2-ketopimelate <=> Pyruvate + 4-Oxobutanoate	1.0 C05601 <=> 1 C00022 + 1 C00232	|4.1.2.-|	10.4	-36.9559	19.5395	1	-1000	1000
R01647	rxn01203		Pyruvate + 4-Oxobutanoate <=> 2,4-Dihydroxyhept-2-enedioate	1.0 C00022 + 1.0 C00232 <=> 1 C06201	|4.1.2.-|	-10.4	-19.5395	36.9559	1	-1000	1000
R01648	4-Aminobutanoate:2-oxoglutarate aminotransferase		2-Oxoglutarate + GABA <=> GLU + 4-Oxobutanoate	1.0 C00026 + 1.0 C00334 <=> 1 C00025 + 1 C00232	2.6.1.19	11	-26.6636	48.6636	3	0	0
R01649	2-(Acetamidomethylene)succinate amidohydrolase (deaminating,		2 H2O + H+ + 2-(Acetamidomethylene)succinate <=> CO2 + NH3 + ACET + 4-Oxobutanoate	2.0 C00001 + 1.0 C01215 <=> 1 C00011 + 1 C00014 + 1 C00033 + 1 C00232	|3.5.1.29|	-83.3	-187.704	-93.5452	0	0	1000
R01650	rxn01206		NH3 + CN- + 4-Oxobutanoate <=> H2O + H+ + 4-Amino-4-cyanobutanoic acid	1.0 C00014 + 1.0 C00177 + 1.0 C00232 <=> 1 C00001 + 1 C05715		1000000	0	0	1	-1000	1000
R01651	4-Methyl-2-oxopentanoate:NAD+ oxidoreductase		NAD + CoA + 4MOP <=> NADH + CO2 + Isovaleryl-CoA	1.0 C00003 + 1.0 C00010 + 1.0 C00233 <=> 1 C00004 + 1 C00011 + 1 C02939	|1.2.1.25|	-27	-83.4953	29.4953	1	-1000	1000
R01652	2-Oxo-4-methyl-3-carboxypentanoate decarboxylation		CO2 + 4MOP <=> H+ + 2-isopropyl-3-oxosuccinate	1.0 C00011 + 1.0 C00233 <=> 1 C04236		17.5	8.36054	64.8559	2	-1000	0
R01654	10-Formyltetrahydrofolate:L-glutamate ligase (ADP-forming)		ATP + GLU + 10-Formyl-THF <=> ADP + Phosphate + H+ + 10-Formyl-THF-L-glutamate	1.0 C00002 + 1.0 C00025 + 1.0 C00234 <=> 1 C00008 + 1 C00009 + 1 C05928	|6.3.2.12|6.3.2.17|	-26.6	-83.0953	29.8953	1	-1000	1000
R01657	Dimethylallyl-diphosphate:L-tryptophan dimethylallyltransferase		Tryptophan + DMAPP <=> PPi + 4-(3-Methylbut-2-enyl)-L-tryptophan	1.0 C00078 + 1.0 C00235 <=> 1 C00013 + 1 C04290	|2.5.1.34|	-87	-124.664	-49.3364	0	0	1000
R01658	Dimethylallyl-diphosphate:isopentenyl-diphosphate		Isopentenyldiphosphate + DMAPP <=> PPi + Geranyldiphosphate	1.0 C00129 + 1.0 C00235 <=> 1 C00013 + 1 C00341	2.5.1.1|2.5.1.10|2.5.1.29	-73.6	-111.264	-35.9364	3	0	0
R01659	Dimethylallyl-diphosphate:isopentenyl-diphosphate		Isopentenyldiphosphate + DMAPP <=> PPi + Neryl diphosphate	1.0 C00129 + 1.0 C00235 <=> 1 C00013 + 1 C02569	|2.5.1.28|	-73.6	-111.264	-35.9364	0	0	1000
R01660	3-phospho-D-glyceroyl-phosphate:D-glucose-1-phosphate		Cori ester + 1,3-Bisphospho-D-glycerate <=> H+ + 3-Phosphoglycerate + alpha-D-Glucose 1,6-biphosphate	1.0 C00103 + 1.0 C00236 <=> 1 C00197 + 1 C01231	|2.7.1.106|	-28	-65.6636	9.66357	1	-1000	1000
R01662	3-Phospho-D-glyceroyl phosphate 2,3-phosphomutase		1,3-Bisphospho-D-glycerate <=> H+ + DPG	1.0 C00236 <=> 1 C01159	|5.4.2.1|5.4.2.4|	-23.2	-42.0318	-4.36822	0	0	1000
R01663	dCMP aminohydrolase		H2O + H+ + dCMP <=> NH3 + dUMP	1.0 C00001 + 1.0 C00239 <=> 1 C00014 + 1 C00365	|3.5.4.12|	-25.4	-72.7559	-16.2605	0	0	1000
R01664	2'-Deoxycytidine 5'-monophosphate phosphohydrolase		H2O + dCMP <=> Phosphate + H+ + Deoxycytidine	1.0 C00001 + 1.0 C00239 <=> 1 C00009 + 1 C00881	3.1.3.5|3.1.3.5)	-13.3	-60.6559	-4.16054	0	0	1000
R01665	ATP:CMP phosphotransferase		ATP + dCMP <=> ADP + dCDP	1.0 C00002 + 1.0 C00239 <=> 1 C00008 + 1 C00705	2.7.4.14	1.7	-35.9636	39.3636	1	-1000	1000
R01666	ATP:deoxycitidine 5'-phosphotransferase		ATP + Deoxycytidine <=> ADP + dCMP	1.0 C00002 + 1.0 C00881 <=> 1 C00008 + 1 C00239	|2.7.1.74|	-15	-52.6636	22.6636	1	-1000	1000
R01667	dCDP nucleotidohydrolase		H2O + dCDP <=> Phosphate + H+ + dCMP	1.0 C00001 + 1.0 C00705 <=> 1 C00009 + 1 C00239	|3.6.1.12|	-29.9	-77.2559	-20.7605	0	0	1000
R01668	dCTP nucleotidohydrolase		H2O + dCTP <=> PPi + dCMP	1.0 C00001 + 1.0 C00458 <=> 1 C00013 + 1 C00239	|3.6.1.12|	-37.4	-84.7559	-28.2605	0	0	1000
R01669	5,10-Methylenetetrahydrofolate:deoxycytidylate		H2O + 5,10-Methylene-THF + dCMP <=> THF + 5-Hydroxymethyldeoxycytidylate	1.0 C00001 + 1.0 C00143 + 1.0 C00239 <=> 1 C00101 + 1 C03997	|2.1.2.8|	-12.3	-49.9636	25.3636	1	-1000	1000
R01670	5,10-Methylenetetrahydrofolate:dCMP C-methyltransferase		5,10-Methylene-THF + dCMP <=> Dihydrofolate + Deoxy-5-methylcytidylate	1.0 C00143 + 1.0 C00239 <=> 1 C00415 + 1 C03495	|2.1.1.54|	-52.7	-90.3636	-15.0364	0	0	1000
R01676	Guanine aminohydrolase		H2O + H+ + GNN <=> NH3 + XAN	1.0 C00001 + 1.0 C00242 <=> 1 C00014 + 1 C00385	3.5.4.3	-25.6	-72.9559	-16.4605	0	0	1000
R01677	Guanosine ribohydrolase		H2O + Guanosine <=> D-Ribose + GNN	1.0 C00001 + 1.0 C00387 <=> 1 C00121 + 1 C00242	|3.2.2.1|3.2.2.8|	-8.5	-55.8559	0.639464	0	0	1000
R01678				1.0 C00001 + 1.0 C00243 <=> 1 C00124 + 1 C00267		-14	-61.3559	-4.86054	0	0	1000
R01681	hypotaurine:NAD+ oxidoreductase		H2O + NAD + Hypotaurine <=> NADH + H+ + Taurine	1.0 C00001 + 1.0 C00003 + 1.0 C00519 <=> 1 C00004 + 1 C00080 + 1 C00245	|1.8.1.3|	1000000	0	0	1	-1000	1000
R01682	3-Sulfoalanine carboxy-lyase		H+ + L-Cysteate <=> CO2 + Taurine	1.0 C00506 <=> 1 C00011 + 1 C00245	|4.1.1.15|4.1.1.29|	-18.6	-65.9559	-9.46054	0	0	1000
R01683	tauropine:NAD+ oxidoreductase (taurine-forming)		H2O + NAD + Tauropine <=> NADH + Pyruvate + H+ + Taurine	1.0 C00001 + 1.0 C00003 + 1.0 C01616 <=> 1 C00004 + 1 C00022 + 1 C00080 + 1 C00245	|1.5.1.23|	30.1	-36.0877	58.0712	1	-1000	1000
R01684	Taurine:2-oxoglutarate aminotransferase		2-Oxoglutarate + Taurine <=> GLU + Sulfoacetaldehyde	1.0 C00026 + 1.0 C00245 <=> 1 C00025 + 1 C00593	|2.6.1.55|	11	-26.6636	48.6636	1	-1000	1000
R01686	L-arginine:taurine amidinotransferase		Taurine + L-Arginine <=> Taurocyamine + L-Ornithine	1.0 C00062 + 1.0 C00245 <=> 1 C00077 + 1 C01959	2.1.4.1	0	-37.6636	37.6636	1	-1000	1000
R01688	ATP:butyrate 1-phosphotransferase		ATP + H+ + Butyrate <=> ADP + Butanoylphosphate	1.0 C00002 + 1.0 C00246 <=> 1 C00008 + 1 C02527	|2.7.2.7|	10.6	-27.0636	48.2636	1	-1000	1000
R01689	butanoate:NAD+ delta2-oxidoreductase		NAD + Butyrate <=> NADH + H+ + 2-Butenoate	1.0 C00003 + 1.0 C00246 <=> 1 C00004 + 1 C00080 + 1 C01771	|1.3.1.31|	60.4	22.7364	98.0636	2	-1000	0
R01690	5'-butyrylphosphoinosine acylhydrolase		H2O + 5'-Butyrylphosphoinosine <=> H+ + IMP + Butyrate	1.0 C00001 + 1.0 C06435 <=> 1 C00130 + 1 C00246	|3.6.1.20|	1000000	0	0	1	-1000	1000
R01694	L-Sorbose:NADP+ 5-oxidoreductase		TPN + L-Sorbose <=> TPNH + H+ + 5-Dehydro-D-fructose	1.0 C00006 + 1.0 C00247 <=> 1 C00005 + 1 C00080 + 1 C00273	|1.1.1.123|	20.5	-17.1636	58.1636	1	-1000	1000
R01695	L-Sorbose:oxygen 5-oxidoreductase		O2 + L-Sorbose <=> H2O2 + 5-Dehydro-D-fructose	1.0 C00007 + 1.0 C00247 <=> 1 C00027 + 1 C00273	|1.1.3.11|	-107.7	-155.056	-98.5605	0	0	1000
R01698				1.0 C00003 + 1.0 C00579 <=> 1 C00004 + 1 C00080 + 1 C00248		4.4	-33.2636	42.0636	1	-1000	1000
R01703	Hexadecanoate:hydrogen-peroxide oxidoreductase		2 H2O2 + H+ + Palmitate <=> 3 H2O + CO2 + Pentadecanal	2.0 C00027 + 1.0 C00249 <=> 3 C00001 + 1 C00011 + 1 C01948	|1.11.1.3|	-574.3	-602.271	-508.112	0	0	1000
R01704	Palmitaldehyde:NAD+ oxidoreductase		H2O + NAD + Hexadecanal <=> NADH + 2 H+ + Palmitate	1.0 C00001 + 1.0 C00003 + 1.0 C00517 <=> 1 C00004 + 2 C00080 + 1 C00249	|1.2.1.48|	-45.2	-82.8636	-7.53643	0	0	1000
R01706	Oleoyl-[acyl-carrier-protein] hydrolase		H2O + hexadecanoyl-acp <=> H+ + Palmitate + ACP	1.0 C05764 + 1.0 C00001 <=> 1 C00229 + 1 C00249	|2.3.1.85|3.1.2.14|	1000000	0	0	1	-1000	1000
R01707	Pyridoxal:NAD+ 4-oxidoreductase		NAD + Pyridoxal <=> NADH + H+ + 4-Pyridoxolactone	1.0 C00003 + 1.0 C00250 <=> 1 C00004 + 1 C00080 + 1 C00971	|1.1.1.107|	120.2	82.5364	157.864	2	-1000	0
R01708	Pyridoxine:NADP+ 4-oxidoreductase		TPN + Pyridoxol <=> TPNH + H+ + Pyridoxal	1.0 C00006 + 1.0 C00314 <=> 1 C00005 + 1 C00080 + 1 C00250	|1.1.1.65|	18.5	-19.1636	56.1636	1	-1000	1000
R01709	Pyridoxal:oxygen 4-oxidoreductase		H2O + O2 + Pyridoxal <=> H2O2 + H+ + 4-Pyridoxate	1.0 C00001 + 1.0 C00007 + 1.0 C00250 <=> 1 C00027 + 1 C00847	|1.2.3.1|1.2.3.8|	-174.6	-221.956	-165.461	0	0	1000
R01710	Pyridoxamine:oxygen oxidoreductase (deaminating)		H2O + O2 + PM <=> NH3 + H2O2 + Pyridoxal	1.0 C00001 + 1.0 C00007 + 1.0 C00534 <=> 1 C00014 + 1 C00027 + 1 C00250	|1.4.3.5|	-92.9	-168.78	-93.4529	0	0	1000
R01711	Pyridoxine:oxygen oxidoreductase (deaminating)		O2 + Pyridoxol <=> H2O2 + Pyridoxal	1.0 C00007 + 1.0 C00314 <=> 1 C00027 + 1 C00250	|1.1.3.12|1.4.3.5|	-109.7	-157.056	-100.561	0	0	1000
R01712	Pyridoxamine:pyruvate aminotransferase		Pyruvate + PM <=> ALA + Pyridoxal	1.0 C00022 + 1.0 C00534 <=> 1 C00041 + 1 C00250	|2.6.1.30|	10.9	-26.7636	48.5636	1	-1000	1000
R01713	Pyridoxamine:oxaloacetate aminotransferase		Oxaloacetate + PM <=> Aspartate + Pyridoxal	1.0 C00036 + 1.0 C00534 <=> 1 C00049 + 1 C00250	|2.6.1.31|	12.1	-25.5636	49.7636	1	-1000	1000
R01714	5-O-(1-Carboxyvinyl)-3-phosphoshikimate phosphate-lyase		O5-(1-Carboxyvinyl)-3-phosphoshikimate <=> Phosphate + H+ + Chorismate	1.0 C01269 <=> 1 C00009 + 1 C00251	4.2.3.5	-55.2	-102.556	-46.0605	0	0	1000
R01715	Chorismate pyruvatemutase		Chorismate <=> Prephenate	1.0 C00251 <=> 1 C00254	5.4.99.5	-95	-113.832	-76.1682	0	0	1000
R01716	chorismate:L-glutamine aminotransferase		L-Glutamine + Chorismate <=> GLU + ADC	1.0 C00064 + 1.0 C00251 <=> 1 C00025 + 1 C11355	|2.6.1.85|	-32	-69.6636	5.66357	0	0	1000
R01717	Chorismate hydroxymutase		Chorismate <=> Isochorismate	1.0 C00251 <=> 1 C00885	|5.4.4.2|5.4.99.6|	0	-18.8318	18.8318	3	0	0
R01718	Isomaltose 6-alpha-D-glucanohydrolase		Isomaltose + H2O <=> alpha-D-Glucose + D-Glucose	1.0 C00001 + 1.0 C00252 <=> 1 C00031 + 1 C00267	3.2.1.10	-6.2	-53.5559	2.93946	0	0	1000
R01720	nicotinate:NADP+ 6-oxidoreductase (hydroxylating)		H2O + TPN + Niacin <=> TPNH + H+ + 6-Hydroxynicotinate	1.0 C00001 + 1.0 C00006 + 1.0 C00253 <=> 1 C00005 + 1 C00080 + 1 C01020	|1.17.1.5|	34	-3.66357	71.6636	2	-1000	0
R01721	S-Adenosyl-L-methionine:nicotinate N-methyltransferase		SAM + Niacin <=> S-Adenosylhomocysteine + Gynesine	1.0 C00019 + 1.0 C00253 <=> 1 C00021 + 1 C01004	|2.1.1.7|	1000000	0	0	1	-1000	1000
R01722	UDPglucose:nicotinate N-glucosyltransferase		UDPglucose + H+ + Niacin <=> UDP + N-Glucosylnicotinate	1.0 C00029 + 1.0 C00253 <=> 1 C00015 + 1 C03003	|2.4.1.196|	-1.5	-39.1636	36.1636	1	-1000	1000
R01723	rxn11953		ATP + Gly + Niacin <=> PPi + AMP + Nicotinurate	1.0 C00002 + 1.0 C00037 + 1.0 C00253 <=> 1 C00013 + 1 C00020 + 1 C05380		-33.3	-89.7953	23.1953	1	-1000	1000
R01724	Nicotinate D-ribonucleotide:pyrophosphate phosphoribosyltransferase		PPi + Nicotinate ribonucleotide <=> H+ + PRPP + Niacin	1.0 C00013 + 1.0 C01185 + 1.0 C00008 + 1.0 C00009 <=> 1 C00119 + 1 C00253 + 1 C00002 + 1 C00001 + 1 C00080	|2.4.2.11|	-3.7	-50.503	81.3195	2	-1000	0
R01728	Prephenate:NAD+ oxidoreductase(decarboxylating)		NAD + Prephenate <=> NADH + CO2 + 4-Hydroxyphenylpyruvate	1.0 C00003 + 1.0 C00254 <=> 1 C00004 + 1 C00011 + 1 C01179	1.3.1.12|1.3.1.43|1.3.1.52	-80.4	-146.588	-52.4288	3	0	0
R01730	Prephenate:NADP+ oxidoreductase(decarboxylating)		TPN + Prephenate <=> TPNH + CO2 + 4-Hydroxyphenylpyruvate	1.0 C00006 + 1.0 C00254 <=> 1 C00005 + 1 C00011 + 1 C01179	|1.3.1.13|1.3.1.43|	-82.1	-148.288	-54.1288	0	0	1000
R01731	L-Aspartate:2-oxoglutarate aminotransferase		Oxaloacetate + L-Arogenate <=> Aspartate + Prephenate	1.0 C00036 + 1.0 C00826 <=> 1 C00049 + 1 C00254	|2.6.1.57|2.6.1.78|	0	-37.6636	37.6636	1	-1000	1000
R01732	Riboflavin hydrolase		H2O + RIBF <=> Ribitol + Lumichrome	1.0 C00001 + 1.0 C00255 <=> 1 C00474 + 1 C01727	|3.5.99.1|	-17.8	-65.1559	-8.66054	0	0	1000
R01735	(R)-Lactaldehyde:NAD+ 2-oxidoreductase		H2O + NAD + D-Lactaldehyde <=> NADH + 2 H+ + D-Lactate	1.0 C00001 + 1.0 C00003 + 1.0 C00937 <=> 1 C00004 + 2 C00080 + 1 C00256	|1.2.1.23|	-45.2	-82.8636	-7.53643	0	0	1000
R01736	S-(2-Hydroxyacyl)glutathione hydrolase		H2O + (R)-S-Lactoylglutathione <=> GSH + H+ + D-Lactate	1.0 C00001 + 1.0 C03451 <=> 1 C00051 + 1 C00256	3.1.2.6	-27.1	-74.4559	-17.9605	0	0	1000
R01737	ATP:D-Gluconate 6-phosphotransferase		ATP + GLCN <=> ADP + 6-Phospho-D-gluconate	1.0 C00002 + 1.0 C00257 <=> 1 C00008 + 1 C00345	2.7.1.12	-17.5	-55.1636	20.1636	0	0	1000
R01738	D-Gluconate:NAD+ 5-oxidoreductase		NAD + GLCN <=> NADH + H+ + 5-Dehydrogluconate	1.0 C00003 + 1.0 C00257 <=> 1 C00004 + 1 C00080 + 1 C01062	|1.1.1.69|	17.8	-19.8636	55.4636	1	-1000	1000
R01739	D-gluconate:NADP+ 2-oxidoreductase		D-Gluconic acid + NADP+ <=> 2-Keto-D-gluconic acid + NADPH + H+	1.0 C00006 + 1.0 C00257 <=> 1 C00005 + 1 C00080 + 1 C06473	1.1.1.215	16.1	-21.5636	53.7636	1	-1000	1000
R01740	D-Gluconate:NADP+ 5-oxidoreductase		TPN + GLCN <=> TPNH + H+ + 5-Dehydrogluconate	1.0 C00006 + 1.0 C00257 <=> 1 C00005 + 1 C00080 + 1 C01062	1.1.1.69	16.1	-21.5636	53.7636	1	-1000	1000
R01741	D-Gluconate:(acceptor) 2-oxidoreductase		D-Gluconic acid + FAD <=> 2-Keto-D-gluconic acid + FADH2	1.0 C00016 + 1.0 C00257 <=> 1 C01352 + 1 C06473	1.1.99.3	-19.5	-57.1636	18.1636	1	-1000	1000
R01745	(R)-Glycerate:NAD+ oxidoreductase		NAD + Glycerate <=> NADH + H+ + Tartronate semialdehyde	1.0 C00003 + 1.0 C00258 <=> 1 C00004 + 1 C00080 + 1 C01146	1.1.1.60	20.4	-17.2636	58.0636	1	-1000	1000
R01747	(R)-Glycerate:NADP+ oxidoreductase		TPN + Glycerate <=> TPNH + H+ + Tartronate semialdehyde	1.0 C00006 + 1.0 C00258 <=> 1 C00005 + 1 C00080 + 1 C01146	|1.1.1.60|	18.8	-18.8636	56.4636	1	-1000	1000
R01748	D-Glycerate-2-phosphate phosphohydrolase		H2O + 2-Phospho-D-glycerate <=> Phosphate + H+ + Glycerate	1.0 C00001 + 1.0 C00631 <=> 1 C00009 + 1 C00258	|3.1.3.20|	-18.1	-65.4559	-8.96054	0	0	1000
R01749	D-Glycerate:NAD+ oxidoreductase (carboxylating)		NAD + CO2 + Glycerate <=> NADH + 2 H+ + Oxaloglycolate	1.0 C00003 + 1.0 C00011 + 1.0 C00258 <=> 1 C00004 + 2 C00080 + 1 C03459	|1.1.1.92|	28.1	0.128752	94.2877	2	-1000	0
R01750	D-Glycerate:NADP+ oxidoreductase (carboxylating)		TPN + CO2 + Glycerate <=> TPNH + 2 H+ + Oxaloglycolate	1.0 C00006 + 1.0 C00011 + 1.0 C00258 <=> 1 C00005 + 2 C00080 + 1 C03459	|1.1.1.92|	26.4	-1.57125	92.5877	2	-1000	0
R01751	(R,R)-Tartrate carboxy-lyase		H+ + Tartrate <=> CO2 + Glycerate	1.0 C00898 <=> 1 C00011 + 1 C00258	|4.1.1.73|	-10.3	-57.6559	-1.16054	0	0	1000
R01752	D-Glyceraldehyde:NAD+ oxidoreductase		H2O + NAD + D-Glyceraldehyde <=> NADH + 2 H+ + Glycerate	1.0 C00001 + 1.0 C00003 + 1.0 C00577 <=> 1 C00004 + 1 C00080 + 1 C00258	|1.2.1.3|	-45.2	-82.8636	-7.53643	0	0	1000
R01754	ATP:L-arabinose 1-phosphotransferase		ATP + arabinose <=> ADP + beta-L-Arabinose 1-phosphate	1.0 C00002 + 1.0 C00259 <=> 1 C00008 + 1 C03906	|2.7.1.46|	-7.1	-44.7636	30.5636	1	-1000	1000
R01757	L-Arabinose:NAD+ 1-oxidoreductase		NAD + arabinose <=> NADH + H+ + L-Arabinono-1,4-lactone	1.0 C00003 + 1.0 C00259 <=> 1 C00004 + 1 C00080 + 1 C01114	|1.1.1.46|	-11.3	-48.9636	26.3636	1	-1000	1000
R01758	L-Arabitol:NAD+ 1-oxidoreductase		NAD + L-Lyxitol <=> NADH + H+ + arabinose	1.0 C00003 + 1.0 C00532 <=> 1 C00004 + 1 C00080 + 1 C00259	|1.1.1.21|	15.7	-21.9636	53.3636	1	-1000	1000
R01759	L-Arabitol:NADP+ 1-oxidoreductase		TPN + L-Lyxitol <=> TPNH + H+ + arabinose	1.0 C00006 + 1.0 C00532 <=> 1 C00005 + 1 C00080 + 1 C00259	|1.1.1.21|	14	-23.6636	51.6636	1	-1000	1000
R01761	L-Arabinose ketol-isomerase		arabinose <=> L-Ribulose	1.0 C00259 <=> 1 C00508	5.3.1.4	-0.2	-19.0318	18.6318	1	-1000	1000
R01762	alpha-L-Arabinan arabinofuranohydrolase		H2O <=> arabinose	1.0 C00001 <=> 1 C00259	|3.2.1.55|3.2.1.-|	1000000	0	0	3	0	0
R01763	Benzyl alcohol:NAD+ oxidoreductase		NAD + Benzyl alcohol <=> NADH + H+ + Benzaldehyde	1.0 C00003 + 1.0 C00556 <=> 1 C00004 + 1 C00080 + 1 C00261	|1.1.1.90|	20.4	-17.2636	58.0636	1	-1000	1000
R01764	benzoylformate carboxy-lyase		H+ + Benzoylformate <=> CO2 + Benzaldehyde	1.0 C02137 <=> 1 C00011 + 1 C00261	|4.1.1.7|	-8.9	-56.2559	0.239464	0	0	1000
R01766	L-threo-3-Phenylserine benzaldehyde-lyase		L-threo-3-Phenylserine <=> Gly + Benzaldehyde	1.0 C03290 <=> 1 C00037 + 1 C00261	|4.1.2.26|	9.6	-37.7559	18.7395	1	-1000	1000
R01767	Mandelonitrile benzaldehyde-lyase		Mandelonitrile <=> CN- + Benzaldehyde	1.0 C00561 <=> 1 C00177 + 1 C00261	|4.1.2.10|	1000000	0	0	1	-1000	1000
R01768	Xanthine:NAD+ oxidoreductase		H2O + NAD + HYXN <=> NADH + H+ + XAN	1.0 C00001 + 1.0 C00003 + 1.0 C00262 <=> 1 C00004 + 1 C00080 + 1 C00385	|1.17.1.4|1.1.1.204|	35.4	-11.9559	44.5395	1	-1000	1000
R01769	Hypoxanthine:oxygen oxidoreductase		H2O + O2 + HYXN <=> H2O2 + XAN	1.0 C00001 + 1.0 C00007 + 1.0 C00262 <=> 1 C00027 + 1 C00385	|1.17.3.2|	-94.5	-151.548	-113.885	0	0	1000
R01770	Inosine ribohydrolase		H2O + Inosine <=> D-Ribose + HYXN	1.0 C00001 + 1.0 C00294 <=> 1 C00121 + 1 C00262	|3.2.2.1|3.2.2.2|3.2.2.8|	-8.4	-27.2318	10.4318	1	-1000	1000
R01771	ATP:L-homoserine O-phosphotransferase		ATP + L-Homoserine <=> ADP + O-Phospho-L-homoserine	1.0 C00002 + 1.0 C00263 <=> 1 C00008 + 1 C01102	2.7.1.39	-15.4	-53.0636	22.2636	1	-1000	1000
R01773	L-Homoserine:NAD+ oxidoreductase		NAD + L-Homoserine <=> NADH + H+ + L-Aspartic 4-semialdehyde	1.0 C00003 + 1.0 C00263 <=> 1 C00004 + 1 C00080 + 1 C00441	|1.1.1.3|	20.4	-17.2636	58.0636	1	-1000	1000
R01775	L-Homoserine:NADP+ oxidoreductase		TPN + L-Homoserine <=> TPNH + H+ + L-Aspartic 4-semialdehyde	1.0 C00006 + 1.0 C00263 <=> 1 C00005 + 1 C00080 + 1 C00441	1.1.1.3	18.8	-18.8636	56.4636	1	-1000	1000
R01777	Succinyl-CoA:L-homoserine O-succinyltransferase		Succinyl-CoA + L-Homoserine <=> CoA + O-Succinyl-L-homoserine	1.0 C00091 + 1.0 C00263 <=> 1 C00010 + 1 C01118	2.3.1.46	-13.9	-51.5636	23.7636	1	-1000	1000
R01782	2-Dehydro-3-deoxy-D-pentanoate glycoaldehyde-lyase		2-Dehydro-3-deoxy-D-xylonate <=> Pyruvate + Glycolaldehyde	1.0 C03826 <=> 1 C00022 + 1 C00266	|4.1.2.28|	9.2	-38.1559	18.3395	0	0	1000
R01784	2-Dehydro-3-deoxy-L-pentanoate glycolaldehyde		2-Dehydro-3-deoxy-L-pentonate <=> Pyruvate + Glycolaldehyde	1.0 C00684 <=> 1 C00022 + 1 C00266	|4.1.2.18|	9.2	-38.1559	18.3395	1	-1000	1000
R01785	L-Xylulose 1-phosphate lactaldehyde-lyase		L-Xylulose 1-phosphate <=> Glycerone phosphate + Glycolaldehyde	1.0 C06441 <=> 1 C00111 + 1 C00266	|4.1.2.19|	19	-28.3559	28.1395	1	-1000	1000
R01786				1.0 C00002 + 1.0 C00267 <=> 1 C00008 + 1 C00668		-15	-52.6636	22.6636	1	-1000	1000
R01787	alpha-D-Glucose:NADP+ 1-oxidoreductase		TPN + Sorbitol <=> TPNH + Glucose + H+	1.0 C00006 + 1.0 C00794 <=> 1 C00005 + 1 C00080 + 1 C00267	|1.1.1.21|	11.7	-25.9636	49.3636	1	-1000	1000
R01788				1.0 C00001 + 1.0 C00668 <=> 1 C00009 + 1 C00267		-13.3	-60.6559	-4.16054	0	0	1000
R01793	NADH:6,7-dihydropteridine oxidoreductase		NADH + H+ + Dihydrobiopterin <=> NAD + Tetrahydrobiopterin	1.0 C00004 + 1.0 C00080 + 1.0 C00268 <=> 1 C00003 + 1 C00272	|1.5.1.34|	-23.5	-61.1636	14.1636	3	0	0
R01794	NADPH:6,7-dihydropteridine oxidoreductase		TPNH + H+ + Dihydrobiopterin <=> TPN + Tetrahydrobiopterin	1.0 C00005 + 1.0 C00080 + 1.0 C00268 <=> 1 C00006 + 1 C00272	|1.5.1.34|	-21.9	-59.5636	15.7636	1	-1000	1000
R01795	L-Phenylalanine,tetrahydrobiopterin:oxygen oxidoreductase		O2 + L-Phenylalanine + Tetrahydrobiopterin <=> H2O + Tyrosine + Dihydrobiopterin	1.0 C00007 + 1.0 C00079 + 1.0 C00272 <=> 1 C00001 + 1 C00082 + 1 C00268	|1.14.16.1|	-371.6	-409.264	-333.936	0	0	1000
R01804	N-Acetylneuraminate pyruvate-lyase (pyruvate-phosphorylating)		Phosphate + H+ + Neu5Ac <=> H2O + PEP + N-Acetyl-D-mannosamine	1.0 C00009 + 1.0 C00270 <=> 1 C00001 + 1 C00074 + 1 C00645	|2.5.1.56|4.1.3.19|	58.4	20.7364	96.0636	2	-1000	0
R01805	N-Acetylneuraminate 9-phosphate phosphohydrolase		H2O + N-Acetylneuraminate 9-phosphate <=> Phosphate + H+ + Neu5Ac	1.0 C00001 + 1.0 C06241 <=> 1 C00009 + 1 C00270	|3.1.3.29|	-10.8	-58.1559	-1.66054	0	0	1000
R01806	Acetyl-CoA:N-acetylneuraminate 4-O-acetyltransferase		Acetyl-CoA + Neu5Ac <=> CoA + N-Acetyl-4-O-acetylneuraminate	1.0 C00024 + 1.0 C00270 <=> 1 C00010 + 1 C04015	|2.3.1.44|	-11	-48.6636	26.6636	1	-1000	1000
R01807	Acetyl-CoA:N-acetylneuraminate 7-O-acetyltransferase		Acetyl-CoA + Neu5Ac <=> CoA + N-Acetyl-7-O-acetylneuraminate	1.0 C00024 + 1.0 C00270 <=> 1 C00010 + 1 C04016	|2.3.1.45|	-11.7	-49.3636	25.9636	1	-1000	1000
R01808	Acetyl-CoA:N-acetylneuraminate 9-O-acetyltransferase		Acetyl-CoA + Neu5Ac <=> CoA + N-Acetyl-9-O-acetylneuraminate	1.0 C00024 + 1.0 C00270 <=> 1 C00010 + 1 C04017	|2.3.1.45|	-18.8	-56.4636	18.8636	1	-1000	1000
R01810	N-Acyl-O-acetylneuraminate O-acetylesterase		H2O + N-Acetyl-O-acetylneuraminate <=> ACET + H+ + Neu5Ac	1.0 C00001 + 1.0 C03708 <=> 1 C00033 + 1 C00270	|3.1.1.53|	1000000	0	0	1	-1000	1000
R01811	N-Acetylneuraminate pyruvate-lyase		Neu5Ac <=> Pyruvate + N-Acetyl-D-mannosamine	1.0 C00270 <=> 1 C00022 + 1 C00645	4.1.3.3	-1.2	-48.5559	7.93946	1	-1000	1000
R01812	5,6,7,8-Tetrahydrobiopterin:NADP+ oxidoreductase		2 TPN + Tetrahydrobiopterin <=> 2 TPNH + 2 H+ + Biopterin	2.0 C00006 + 1.0 C00272 <=> 2 C00005 + 2 C00080 + 1 C06313	|1.5.1.33|	124	67.5047	180.495	2	-1000	0
R01813	Tetrahydrobiopterin:NADP+ oxidoreductase		TPN + Tetrahydrobiopterin <=> TPNH + H+ + 6-Lactoyl-5,6,7,8-tetrahydropterin	1.0 C00006 + 1.0 C00272 <=> 1 C00005 + 1 C00080 + 1 C04244	|1.1.1.153|	16.1	-21.5636	53.7636	1	-1000	1000
R01814	L-Tryptophan,tetrahydrobiopterin:oxygen oxidoreductase		O2 + Tryptophan + Tetrahydrobiopterin <=> H2O + Dihydrobiopterin + 5-Hydroxy-L-tryptophan	1.0 C00007 + 1.0 C00078 + 1.0 C00272 <=> 1 C00001 + 1 C00268 + 1 C00643	|1.14.16.4|	-371.6	-409.264	-333.936	0	0	1000
R01815	L-Tyrosine,tetrahydrobiopterin:oxygen oxidoreductase		O2 + Tyrosine + Tetrahydrobiopterin <=> H2O + Dihydrobiopterin + L-Dopa	1.0 C00007 + 1.0 C00082 + 1.0 C00272 <=> 1 C00001 + 1 C00268 + 1 C00355	|1.14.16.2|	-371.6	-409.264	-333.936	0	0	1000
R01816	Anthranilate,tetrahydrobiopterin:oxygen oxidoreductase		O2 + Vitamin L1 + Tetrahydrobiopterin <=> H2O + Dihydrobiopterin + 3-Hydroxyanthranilate	1.0 C00007 + 1.0 C00108 + 1.0 C00272 <=> 1 C00001 + 1 C00268 + 1 C00632	|1.14.16.3|	-371.6	-409.264	-333.936	0	0	1000
R01817	D-mannitol-1-phosphate:NADP+ 6-oxidoreductase		TPN + D-Mannitol 1-phosphate <=> TPNH + H+ + D-Mannose6-phosphate	1.0 C00006 + 1.0 C00644 <=> 1 C00005 + 1 C00080 + 1 C00275	|1.1.1.224|	11.8	-25.8636	49.4636	1	-1000	1000
R01818	D-Mannose 6-phosphate 1,6-phosphomutase		D-Mannose6-phosphate <=> D-Mannose1-phosphate	1.0 C00275 <=> 1 C00636	5.4.2.8	7.8	-11.0318	26.6318	1	-1000	1000
R01819	D-Mannose-6-phosphate ketol-isomerase		D-Mannose6-phosphate <=> Neuberg ester	1.0 C00275 <=> 1 C05345	5.3.1.8	-0.2	-19.0318	18.6318	1	-1000	1000
R01825	D-erythrose 4-phosphate:NAD+ oxidoreductase		H2O + NAD + D-Erythrose4-phosphate <=> NADH + 2 H+ + 4-Phosphoerythronate	1.0 C00001 + 1.0 C00003 + 1.0 C00279 <=> 1 C00004 + 2 C00080 + 1 C03393	|1.2.1.72|	-47.7	-85.3636	-10.0364	0	0	1000
R01826	Phosphoenolpyruvate:D-erythrose-4-phosphate		H2O + PEP + D-Erythrose4-phosphate <=> Phosphate + H+ + DAHP	1.0 C00001 + 1.0 C00074 + 1.0 C00279 <=> 1 C00009 + 1 C04691	2.5.1.54|4.1.2.15	-71.3	-108.964	-33.6364	0	0	1000
R01827	Sedoheptulose-7-phosphate:D-glyceraldehyde-3-phosphate		Glyceraldehyde3-phosphate + Sedoheptulose7-phosphate <=> Neuberg ester + D-Erythrose4-phosphate	1.0 C00118 + 1.0 C05382 <=> 1 C00279 + 1 C05345	2.2.1.2	-4.6	-42.2636	33.0636	1	-1000	1000
R01830	D-Fructose 6-phosphate:D-glyceraldehyde-3-phosphate glycolaldehyde		Neuberg ester + Glyceraldehyde3-phosphate <=> D-Xylulose5-phosphate + D-Erythrose4-phosphate	1.0 C00118 + 1.0 C05345 <=> 1 C00231 + 1 C00279	2.2.1.1	4.7	-32.9636	42.3636	1	-1000	1000
R01835	5beta-androstane-3,17-dione:NADP+ 4,5-oxidoreductase		5beta-Androstane-3,17-dione + NADP+ <=> H+ + NADPH + Androst-4-ene-3,17-dione	1.0 C00006 + 1.0 C03772 <=> 1 C00005 + 1 C00080 + 1 C00280	1.3.1.3	1000000	0	0	1	-1000	1000
R01836	Testosterone:NAD+ oxidoreductase		NAD + Testosterone <=> NADH + H+ + Androstenedione	1.0 C00003 + 1.0 C00535 <=> 1 C00004 + 1 C00080 + 1 C00280	|1.1.1.51|1.1.1.63|1.1.1.239|	14.5	-23.1636	52.1636	1	-1000	1000
R01837	3beta-Hydroxyandrost-5-en-17-one:NAD+ 3-oxidoreductase		NAD + DHA <=> NADH + H+ + Androstenedione	1.0 C00003 + 1.0 C01227 <=> 1 C00004 + 1 C00080 + 1 C00280	|1.1.1.145|5.3.3.1|	14.5	-23.1636	52.1636	1	-1000	1000
R01838	Testosterone:NADP+ 17-oxidoreductase		TPN + Testosterone <=> TPNH + H+ + Androstenedione	1.0 C00006 + 1.0 C00535 <=> 1 C00005 + 1 C00080 + 1 C00280	|1.1.1.51|1.1.1.64|	12.8	-24.8636	50.4636	1	-1000	1000
R01841	17alpha-Hydroxyprogesterone acetaldehyde-lyase		17alpha-Hydroxyprogesterone <=> AALD + Androstenedione	1.0 C01176 <=> 1 C00084 + 1 C00280	|4.1.2.30|	15.7	-31.6559	24.8395	1	-1000	1000
R01843	ATP:Sedoheptulose 7-phosphate 1-phosphotransferase		ATP + Sedoheptulose7-phosphate <=> ADP + D-Sedoheptulose 1,7-bisphosphate	1.0 C00002 + 1.0 C05382 <=> 1 C00008 + 1 C00447	|2.7.1.11|	-19.8	-57.4636	17.8636	0	0	1000
R01844	ATP:sedoheptulose 7-phosphate		ATP + Volemulose <=> ADP + Sedoheptulose7-phosphate	1.0 C00002 + 1.0 C02076 <=> 1 C00008 + 1 C05382	|2.7.1.14|	-8.2	-45.8636	29.4636	1	-1000	1000
R01850	Hydrogen-sulfide S-acetyltransferase		Acetyl-CoA + H2S <=> CoA + H+ + Thioacetate	1.0 C00024 + 1.0 C00283 <=> 1 C00010 + 1 C01857	|2.3.1.10|	1000000	0	0	1	-1000	1000
R01851	Methanethiol:oxygen oxidoreductase		H2O + O2 + MTTL <=> H2O2 + Methanal + H2S	1.0 C00001 + 1.0 C00007 + 1.0 C00409 <=> 1 C00027 + 1 C00067 + 1 C00283	|1.8.3.4|	-60.7	-136.58	-61.2529	0	0	1000
R01855	2'-Deoxyguanosine 5'-triphosphate pyrophosphohydrolase		H2O + dGTP <=> PPi + dGMP	1.0 C00001 + 1.0 C00286 <=> 1 C00013 + 1 C00362	|3.6.1.19|	-37.4	-84.7559	-28.2605	0	0	1000
R01856	dGTP triphosphohydrolase		H2O + dGTP <=> H+ + Deoxyguanosine + Triphosphate	1.0 C00001 + 1.0 C00286 <=> 1 C00330 + 1 C00536	3.1.5.1	1000000	0	0	0	0	1000
R01857	ATP:nucleoside-diphosphate phosphatransferase		ATP + dGDP <=> ADP + dGTP	1.0 C00002 + 1.0 C00361 <=> 1 C00008 + 1 C00286	2.7.4.6	0	-37.6636	37.6636	1	-1000	1000
R01858	dATP:pyruvate O2-phosphotransferase		Pyruvate + dGTP <=> PEP + dGDP	1.0 C00022 + 1.0 C00286 <=> 1 C00074 + 1 C00361	|2.7.1.40|	31.3	-6.36357	68.9636	2	-1000	0
R01859	Propanoyl-CoA:carbon-dioxide ligase (ADP-forming)		ATP + Propanoyl-CoA + HCO3- <=> ADP + Phosphate + H+ + D-methylmalonyl-CoA	1.0 C00002 + 1.0 C00100 + 1.0 C00288 <=> 1 C00008 + 1 C00009 + 1 C00683	|6.4.1.3|	-9.6	-66.0953	46.8953	0	0	1000
R01860	4-Aminobenzoate carboxy-lyase		H+ + ABEE <=> CO2 + Aniline	1.0 C00568 <=> 1 C00011 + 1 C00292	|4.1.1.24|	0.3	-47.0559	9.43946	1	-1000	1000
R01861	3'-Phosphoadenylylsulfate:amine N-sulfotransferase		PAPS + Aniline <=> PAP + Benzenamine sulfate	1.0 C00053 + 1.0 C00292 <=> 1 C00054 + 1 C06011	|2.8.2.3|	1000000	0	0	1	-1000	1000
R01863	inosine:orthophosphate ribosyltransferase		Phosphate + H+ + Inosine <=> HYXN + Ribose 1-phosphate	1.0 C00009 + 1.0 C00294 <=> 1 C00262 + 1 C00620	2.4.2.1|2.4.2.15	12.7	3.56054	60.0559	2	-1000	0
R01866	(S)-dihydroorotate:NADP+ oxidoreductase		TPN + L-Dihydroorotate <=> TPNH + H+ + Orotate	1.0 C00006 + 1.0 C00337 <=> 1 C00005 + 1 C00080 + 1 C00295	|1.3.1.15|	60.7	23.0364	98.3636	2	-1000	0
R01867	(S)-Dihydroorotate:oxygen oxidoreductase		O2 + L-Dihydroorotate <=> H2O2 + Orotate	1.0 C00122 + 1.0 C00337 <=> 1 C00042 + 1 C00295	|1.3.3.1|1.3.99.11|	1.9	-35.7636	39.5636	1	-1000	1000
R01868	(S)-dihydroorotate:quinone oxidoreductase		(S)-Dihydroorotate + Quinone <=> Orotate + Hydroquinone	1.0 C00337 + 1.0 C15602 <=> 1 C00295 + 1 C15603	1.3.5.2	1000000	0	0	1	-1000	1000
R01869	(S)-Dihydroorotate:(acceptor) oxidoreductase		NAD + L-Dihydroorotate <=> NADH + H+ + Orotate	1.0 C00003 + 1.0 C00337 <=> 1 C00004 + 1 C00080 + 1 C00295	|1.3.1.14|1.3.99.11|1.3.3.2|	62.4	24.7364	100.064	2	-1000	0
R01870	Orotidine-5'-phosphate:pyrophosphate phosphoribosyltransferase		PPi + Orotidylic acid <=> PRPP + Orotate	1.0 C00013 + 1.0 C01103 <=> 1 C00119 + 1 C00295	2.4.2.10	17.9	-19.7636	55.5636	1	-1000	1000
R01872	Quinate:NAD+ 5-oxidoreductase		NAD + Quinate <=> NADH + H+ + 3-Dehydroquinate	1.0 C00003 + 1.0 C00296 <=> 1 C00004 + 1 C00080 + 1 C00944	|1.1.1.24|1.1.1.282|	14.5	-23.1636	52.1636	1	-1000	1000
R01873	Quinate:pyrroloquinoline-quinone 5-oxidoreductase		PQQ + Quinate <=> 3-Dehydroquinate + PQQH2	1.0 C00113 + 1.0 C00296 <=> 1 C00944 + 1 C01359	|1.1.99.25|	-14.5	-52.1636	23.1636	1	-1000	1000
R01874	D-Cysteine sulfide-lyase (deaminating)		H2O + D-Cysteine <=> NH3 + Pyruvate + H2S	1.0 C00001 + 1.0 C00793 <=> 1 C00014 + 1 C00022 + 1 C00283	|4.4.1.15|	-3.1	-78.98	-3.65285	0	0	1000
R01876	Uridine:orthophosphate ribosyltransferase		Phosphate + H+ + Uridine <=> Uracil + Ribose 1-phosphate	1.0 C00009 + 1.0 C00299 <=> 1 C00106 + 1 C00620	2.4.2.2|2.4.2.3	12.8	-24.8636	50.4636	1	-1000	1000
R01877	Uridine 3'-monophosphate phosphohydrolase		H2O + 3'-UMP <=> Phosphate + H+ + Uridine	1.0 C00001 + 1.0 C01368 <=> 1 C00009 + 1 C00299	|3.1.3.6|	-21.2	-68.5559	-12.0605	0	0	1000
R01878	Cytidine aminohydrolase		H2O + H+ + Cytidine <=> NH3 + Uridine	1.0 C00001 + 1.0 C00475 <=> 1 C00014 + 1 C00299	3.5.4.5	-25.3	-72.6559	-16.1605	0	0	1000
R01879	2-Deoxyuridine,2-oxoglutarate:oxygen oxidoreductase		O2 + 2-Oxoglutarate + Deoxyuridine <=> CO2 + Succinate + Uridine	1.0 C00007 + 1.0 C00026 + 1.0 C00526 <=> 1 C00011 + 1 C00042 + 1 C00299	|1.14.11.3|	-457.4	-523.588	-429.429	0	0	1000
R01880	dGTP:uridine 5'-phosphotransferase		dGTP + Uridine <=> UMP + dGDP	1.0 C00286 + 1.0 C00299 <=> 1 C00105 + 1 C00361	|2.7.1.48|	-15	-52.6636	22.6636	1	-1000	1000
R01881	ATP:creatine N-phosphotransferase		ATP + Creatine <=> ADP + H+ + Phosphocreatine	1.0 C00002 + 1.0 C00300 <=> 1 C00008 + 1 C02305	|2.7.3.2|	4.8	-32.8636	42.4636	1	-1000	1000
R01882	N-Phosphocreatine hydrolase		H2O + Phosphocreatine <=> Phosphate + Creatine	1.0 C00001 + 1.0 C02305 <=> 1 C00009 + 1 C00300	|3.9.1.1|	-33	-80.3559	-23.8605	0	0	1000
R01883	S-Adenosyl-L-methionine:guanidinoacetate N-methyltransferase		SAM + Glycocyamine <=> S-Adenosylhomocysteine + H+ + Creatine	1.0 C00019 + 1.0 C00581 <=> 1 C00021 + 1 C00300	|2.1.1.2|	1000000	0	0	1	-1000	1000
R01884	Creatinine amidohydrolase		H2O + Creatinine <=> Creatine	1.0 C00001 + 1.0 C00791 <=> 1 C00300	|3.5.2.10|	13.7	-5.13178	32.5318	1	-1000	1000
R01885				1.0 C00001 + 1.0 C00301 <=> 1 C00020 + 1 C00620		-30.1	-77.4559	-20.9605	0	0	1000
R01886	Nomega-(ADP-D-ribosyl)-L-arginine ADP-ribosylhydrolase		N(omega)-(ADP-D-ribosyl)-L-arginine + H2O <=> L-Arginine + ADP-ribose	1.0 C00001 + 1.0 C01201 <=> 1 C00062 + 1 C00301	3.2.2.19	-91.6	-138.956	-82.4605	0	0	1000
R01887	gamma-Amino-gamma-cyanobutanoate aminohydrolase		2 H2O + H+ + 4-Amino-4-cyanobutanoic acid <=> NH3 + GLU	2.0 C00001 + 1.0 C05715 <=> 1 C00014 + 1 C00302	|3.5.5.1|	1000000	0	0	1	-1000	1000
R01888	ATP:kanamycin 3'-O-phosphotransferase		ATP + Kanamycin A <=> ADP + Kanamycin 3'-phosphate	1.0 C00002 + 1.0 C01822 <=> 1 C00008 + 1 C03281	|2.7.1.95|	2	-35.6636	39.6636	1	-1000	1000
R01889	Acetyl-CoA:kanamycin-B N6'-acetyltransferase		Acetyl-CoA + Kanamycin B <=> CoA + H+ + N6'-Acetylkanamycin-B	1.0 C00024 + 1.0 C00825 <=> 1 C00010 + 1 C03154	|2.3.1.82|	-16.9	-54.5636	20.7636	1	-1000	1000
R01890	CTP:choline-phosphate cytidylyltransferase		CTP + Phosphocholine <=> PPi + Citicoline	1.0 C00063 + 1.0 C00588 <=> 1 C00013 + 1 C00307	|2.7.7.15|	0.6	-37.0636	38.2636	1	-1000	1000
R01895	Ribitol:NAD+ 2-oxidoreductase		NAD + Ribitol <=> NADH + H+ + D-Ribulose	1.0 C00003 + 1.0 C00474 <=> 1 C00004 + 1 C00080 + 1 C00309	|1.1.1.56|	15.4	-22.2636	53.0636	1	-1000	1000
R01896	Xylitol:NAD+ 2-oxidoreductase (D-xylulose-forming)		NAD + Xylitol <=> NADH + H+ + D-Xylulose	1.0 C00003 + 1.0 C00379 <=> 1 C00004 + 1 C00080 + 1 C00310	|1.1.1.9|	15.4	-22.2636	53.0636	1	-1000	1000
R01898	D-Lyxose ketol-isomerase		D-Xylulose <=> D-Lyxose	1.0 C00310 <=> 1 C00476	|5.3.1.15|	0.2	-18.6318	19.0318	1	-1000	1000
R01899	Isocitrate:NADP+ oxidoreductase (decarboxylating)		TPN + Isocitrate <=> TPNH + H+ + Oxalosuccinate	1.0 C00006 + 1.0 C00311 <=> 1 C00005 + 1 C00080 + 1 C05379	|1.1.1.42|	16.1	-21.5636	53.7636	1	-1000	1000
R01900	isocitrate hydro-lyase		Isocitrate <=> H2O + cis-Aconitate	1.0 C00311 <=> 1 C00001 + 1 C00417	|4.2.1.3|	-3.1	-21.9318	15.7318	1	-1000	1000
R01901	ATP:L-xylulose 5-phosphotransferase		ATP + L-Xylulose <=> ADP + L-Xylulose 5-phosphate	1.0 C00002 + 1.0 C00312 <=> 1 C00008 + 1 C03291	|2.7.1.53|	-12.6	-50.2636	25.0636	0	0	1000
R01903	L-Arabitol:NAD+ 4-oxidoreductase (L-xylulose-forming)		NAD + L-Lyxitol <=> NADH + H+ + L-Xylulose	1.0 C00003 + 1.0 C00532 <=> 1 C00004 + 1 C00080 + 1 C00312	|1.1.1.12|	15.4	-22.2636	53.0636	1	-1000	1000
R01904	Xylitol:NADP+ 4-oxidoreductase (L-xylulose-forming)		TPN + Xylitol <=> TPNH + H+ + L-Xylulose	1.0 C00006 + 1.0 C00379 <=> 1 C00005 + 1 C00080 + 1 C00312	|1.1.1.10|	13.7	-23.9636	51.3636	1	-1000	1000
R01905	3-Dehydro-L-gulonate carboxy-lyase		H+ + 3-Dehydro-L-gulonate <=> CO2 + L-Xylulose	1.0 C00618 <=> 1 C00011 + 1 C00312	|4.1.1.34|	-13.9	-61.2559	-4.76054	0	0	1000
R01906	Lyxose isomerase		L-Xylulose <=> L-Lyxose	1.0 C00312 <=> 1 C01508	|5.3.1.-|	0.2	-18.6318	19.0318	1	-1000	1000
R01908	Oxalyl-CoA carboxy-lyase		H+ + Oxalyl-CoA <=> CO2 + Formyl-CoA	1.0 C00313 <=> 1 C00011 + 1 C00798	|4.1.1.8|	-6.8	-54.1559	2.33946	0	0	1000
R01909	ATP:pyridoxal 5'-phosphotransferase		ATP + Pyridoxol <=> ADP + Pyridoxine phosphate	1.0 C00002 + 1.0 C00314 <=> 1 C00008 + 1 C00627	2.7.1.35	-15.3	-52.9636	22.3636	1	-1000	1000
R01910	Primary alcohol:(acceptor) oxidoreductase		O2 + Pyridoxol <=> H2O2 + Isopyridoxal	1.0 C00007 + 1.0 C00314 <=> 1 C00027 + 1 C06051	|1.1.99.9|	-109.7	-157.056	-100.561	0	0	1000
R01911	pyridoxine-5'-phosphate phosphohydrolase		Phosphate + H+ + Pyridoxol <=> H2O + Pyridoxine phosphate	1.0 C00009 + 1.0 C00314 <=> 1 C00001 + 1 C00627	|3.1.3.74|	13	3.86054	60.3559	2	-1000	0
R01912	UDPglucose:pyridoxine 5'-O-beta-D-glucosyltransferase		UDPglucose + Pyridoxol <=> UDP + 5'-O-beta-D-Glucosylpyridoxine	1.0 C00029 + 1.0 C00314 <=> 1 C00015 + 1 C03996	|2.4.1.160|	-23	-60.6636	14.6636	1	-1000	1000
R01913	rxn01400		Pyridoxol <=> 4-Hydroxy-L-threonine + 1-Deoxy-D-xylulose	5.0 C00314 <=> 5 C06056 + 4 C06257		1000000	0	0	1	-1000	1000
R01914	Spermidine:(acceptor) oxidoreductase		H2O + O2 + Spermidine <=> H2O2 + 4-Aminobutanal + 1,3-Diaminopropane	1.0 C00001 + 1.0 C00007 + 1.0 C00315 <=> 1 C00027 + 1 C00555 + 1 C00986	|1.5.99.6|	-87.5	-163.38	-88.0529	3	0	0
R01915	Spermidine:(acceptor) oxidoreductase		H2O + Spermidine + A <=> 4-Aminobutanal + 1,3-Diaminopropane + AH2	5.0 C00001 + 2.0 C00028 + 9.0 C00315 <=> 2 C00030 + 9 C00555 + 11 C00986	|1.5.99.6|	1000000	0	0	3	0	0
R01917	gamma-L-Glutamyl-L-cysteinyl-glycine:spermidine ligase (ADP-forming)		ATP + GSH + Spermidine <=> ADP + Phosphate + H+ + Glutathionylspermidine	1.0 C00002 + 1.0 C00051 + 1.0 C00315 <=> 1 C00008 + 1 C00009 + 1 C05730	6.3.1.8|6.3.1.9	18.1	-38.3953	74.5953	1	-1000	1000
R01918	gamma-L-Glutamyl-L-cysteinyl-glycine:spermidine amidase		H2O + Glutathionylspermidine <=> GSH + Spermidine	1.0 C00001 + 1.0 C05730 <=> 1 C00051 + 1 C00315	3.5.1.-|3.5.1.78	-46.3	-93.6559	-37.1605	0	0	1000
R01919	Spermidine:putrescine 4-aminobutyltransferase		PUTR + Spermidine <=> 1,3-Diaminopropane + Homospermidine	1.0 C00134 + 1.0 C00315 <=> 1 C00986 + 1 C06366	|2.5.1.45|2.5.1.44|	0	-37.6636	37.6636	1	-1000	1000
R01920	S-Adenosylmethioninamine:putrescine 3-aminopropyltransferase		PUTR + S-Adenosylmethioninamine <=> H+ + MTA + Spermidine	1.0 C00134 + 1.0 C01137 <=> 1 C00170 + 1 C00315	2.5.1.16	1000000	0	0	1	-1000	1000
R01921	(S)-Carnitine:NAD+ oxidoreductase		NAD + D-Carnitine <=> NADH + H+ + 3-Dehydrocarnitine	1.0 C00003 + 1.0 C15025 <=> 1 C00004 + 1 C00080 + 1 C02636	|1.1.1.254|	17.8	-19.8636	55.4636	1	-1000	1000
R01922	L-Carnitinamide amidohydrolase		H2O + L-Carnitinamide <=> NH3 + Carnitine	1.0 C00001 + 1.0 C02290 <=> 1 C00014 + 1 C00318	|3.5.1.73|	-24.4	-71.7559	-15.2605	0	0	1000
R01923	Palmitoyl-CoA:L-carnitine O-palmitoyltransferase		Palmitoyl-CoA + Carnitine <=> CoA + L-Palmitoylcarnitine	1.0 C00154 + 1.0 C00318 <=> 1 C00010 + 1 C02990	|2.3.1.21|	-11.7	-49.3636	25.9636	1	-1000	1000
R01925	L-Carnitine hydro-lyase		Carnitine <=> H2O + 4-(Trimethylammonio)but-2-enoate	1.0 C00318 <=> 1 C00001 + 1 C04114	|4.2.1.89|	3.9	-14.9318	22.7318	1	-1000	1000
R01926	rxn01411		ATP + Sphingoid <=> ADP + Sphingosine 1-phosphate	1.0 C00002 + 1.0 C00319 <=> 1 C00008 + 1 C06124	|2.7.1.91|	-12.8	-50.4636	24.8636	1	-1000	1000
R01928	UDPgalactose:sphingosine 1-beta-galactosyltransferase		UDPgalactose + Sphingoid <=> UDP + Psychosine	1.0 C00052 + 1.0 C00319 <=> 1 C00015 + 1 C01747	|2.4.1.23|	-23	-60.6636	14.6636	1	-1000	1000
R01929	CDPcholine:sphingosine cholinephosphotransferase		Citicoline + Sphingoid <=> CMP + Sphingosyl-phosphocholine	1.0 C00307 + 1.0 C00319 <=> 1 C00055 + 1 C03640	|2.7.8.10|	1000000	0	0	1	-1000	1000
R01930	Trithionate thiosulfohydrolase		H2O + Trithionate <=> SLF + 2 H+ + H2S2O3	1.0 C00001 + 1.0 C01861 <=> 1 C00059 + 1 C00320	|3.12.1.1|	1000000	0	0	1	-1000	1000
R01931	thiosulfate:cyanide sulfurtranserase		CN- + H2S2O3 <=> HSO3- + Thiocyanate	1.0 C00177 + 1.0 C00320 <=> 1 C00094 + 1 C01755	2.8.1.1	1000000	0	0	1	-1000	1000
R01932	rxn01417		NADH + H+ + 2-Oxoadipate <=> NAD + 2-Hydroxyadipate	1.0 C00004 + 1.0 C00080 + 1.0 C00322 <=> 1 C00003 + 1 C02360	|1.1.1.172|	-17.8	-55.4636	19.8636	1	-1000	1000
R01933	2-Oxoadipate:lipoamde 2-oxidoreductase(decarboxylating and		NAD + CoA + 2-Oxoadipate <=> NADH + CO2 + Glutaryl-CoA	1.0 C00003 + 1.0 C00010 + 1.0 C00322 <=> 1 C00004 + 1 C00011 + 1 C00527 + 1 C00080	|1.2.4.2|1.8.1.4|2.3.1.61|	-30.6	-87.0953	25.8953	1	-1000	1000
R01934	(1R,2S)-1-hydroxybutane-1,2,4-tricarboxylate:NAD+ oxidoreductase		NAD + Homoisocitrate <=> NADH + CO2 + 2-Oxoadipate	1.0 C00003 + 1.0 C05662 <=> 1 C00004 + 1 C00011 + 1 C00322	|1.1.1.87|1.1.1.286|	1.5	-64.6877	29.4712	1	-1000	1000
R01936	non-enzymatic reaction, mitochondrial		H+ + Oxaloglutarate <=> CO2 + 2-Oxoadipate	1.0 C05533 <=> 1 C00011 + 1 C00322	|1.1.1.87|	-16.2	-63.5559	-7.06054	0	0	1000
R01937	rxn01421		NAD + NH3 + 2-Oxoadipate <=> H2O + NADH + 2 H+ + 2-Aminomuconate	1.0 C00003 + 1.0 C00014 + 1.0 C00322 <=> 1 C00001 + 1 C00004 + 1 C00080 + 1 C02220	|1.5.1.-|	88.7	60.7288	154.888	2	-1000	0
R01938	rxn01422		TPN + NH3 + 2-Oxoadipate <=> H2O + TPNH + 2 H+ + 2-Aminomuconate	1.0 C00006 + 1.0 C00014 + 1.0 C00322 <=> 1 C00001 + 1 C00005 + 1 C00080 + 1 C02220	|1.5.1.-|	87	59.0288	153.188	2	-1000	0
R01939	L-2-Aminoadipate:2-oxoglutarate aminotransferase		2-Oxoglutarate + L-2-Aminoadipate <=> GLU + 2-Oxoadipate	1.0 C00026 + 1.0 C00956 <=> 1 C00025 + 1 C00322	|2.6.1.39|	0	-37.6636	37.6636	1	-1000	1000
R01941	3,4-Dihydroxyphenylacetaldehyde:NADP+ oxidoreductase		TPN + CoA + Caffeic aldehyde <=> TPNH + H+ + Caffeoyl-CoA	1.0 C00006 + 1.0 C00010 + 1.0 C10945 <=> 1 C00005 + 1 C00080 + 1 C00323	|1.2.1.44|	-19.9	-47.8712	46.2877	1	-1000	1000
R01942	S-Adenosyl-L-methionine:caffeoyl-CoA 3-O-methyltransferase		SAM + Caffeoyl-CoA <=> S-Adenosylhomocysteine + H+ + Feruloyl-CoA	1.0 C00019 + 1.0 C00323 <=> 1 C00021 + 1 C00406	|2.1.1.104|	1000000	0	0	1	-1000	1000
R01943	3,4-Dihydroxy-trans-cinnamate:CoA ligase (AMP-forming)		ATP + CoA + H+ + Caffeate <=> PPi + AMP + Caffeoyl-CoA	1.0 C00002 + 1.0 C00010 + 1.0 C01197 <=> 1 C00013 + 1 C00020 + 1 C00323	|6.2.1.12|	-10.5	-66.9953	45.9953	3	0	0
R01944	Caffeoyl-CoA:putrescine N-(3,4-dihydroxycinnamoyl)transferase		PUTR + Caffeoyl-CoA <=> CoA + H+ + N-Caffeoylputrescine	1.0 C00134 + 1.0 C00323 <=> 1 C00010 + 1 C03002	|2.3.1.138|	-20.4	-58.0636	17.2636	1	-1000	1000
R01945	Caffeoyl-CoA:quinate O-(hydroxycinnamoyl)transferase		Quinate + Caffeoyl-CoA <=> CoA + Chlorogenate	1.0 C00296 + 1.0 C00323 <=> 1 C00010 + 1 C00852	|2.3.1.99|2.3.1.133|	-10.8	-48.4636	26.8636	3	0	0
R01946	Caffeoyl-CoA:isocitrate 3-O-(3,4-dihydroxycinnamoyl)transferase		Isocitrate + Caffeoyl-CoA <=> CoA + 2-Caffeoylisocitrate	1.0 C00311 + 1.0 C00323 <=> 1 C00010 + 1 C02927	|2.3.1.126|	-11.6	-49.2636	26.0636	1	-1000	1000
R01951	GTP:L-fucose-1-phosphate guanylyltransferase		GTP + L-Fucose 1-phosphate <=> PPi + GDP-L-fucose	1.0 C00044 + 1.0 C02985 <=> 1 C00013 + 1 C00325	|2.7.7.30|	0.5	-37.1636	38.1636	1	-1000	1000
R01954	L-Citrulline:L-aspartate ligase (AMP-forming)		ATP + Aspartate + Citrulline <=> PPi + AMP + L-Argininosuccinate	1.0 C00002 + 1.0 C00049 + 1.0 C00327 <=> 1 C00013 + 1 C00020 + 1 C03406	6.3.4.5	-0.2	-56.6953	56.2953	1	-1000	1000
R01956	L-Kynurenine:2-oxoglutarate aminotransferase		2-Oxoglutarate + L-Kynurenine <=> GLU + 4-(2-Aminophenyl)-2,4-dioxobutanoate	1.0 C00026 + 1.0 C00328 <=> 1 C00025 + 1 C01252	|2.6.1.7|	1.2	-36.4636	38.8636	1	-1000	1000
R01957	L-Kynurenine:glyoxylote aminotransferase (cyclizing)		Glyoxylate + L-Kynurenine <=> Gly + 4-(2-Aminophenyl)-2,4-dioxobutanoate	1.0 C00048 + 1.0 C00328 <=> 1 C00037 + 1 C01252	|2.6.1.63|	-9.8	-47.4636	27.8636	1	-1000	1000
R01959	N-Formyl-L-kynurenine amidohydrolase		H2O + L-Formylkynurenine <=> FORM + H+ + L-Kynurenine	1.0 C00001 + 1.0 C02700 <=> 1 C00058 + 1 C00328	|3.5.1.9|	-86.6	-133.956	-77.4605	0	0	1000
R01960	L-Kynurenine,NADPH:oxygen oxidoreductase (3-hydroxylating)		TPNH + O2 + H+ + L-Kynurenine <=> H2O + TPN + 3-Hydroxy-L-kynurenine	1.0 C00005 + 1.0 C00007 + 1.0 C00080 + 1.0 C00328 <=> 1 C00001 + 1 C00006 + 1 C03227	|1.14.13.9|	-393.5	-431.164	-355.836	0	0	1000
R01961	ATP:D-glucosamine phosphotransferase		ATP + GLUM <=> ADP + D-Glucosamine phosphate	1.0 C00002 + 1.0 C00329 <=> 1 C00008 + 1 C00352	|2.7.1.1|2.7.1.8|	-12.8	-50.4636	24.8636	1	-1000	1000
R01962	rxn01440		H2O + O2 + GLUM <=> H2O2 + H+ + Glucosaminate	1.0 C00007 + 1.0 C00329 <=> 1 C00027 + 1 C03752		-167.5	-214.856	-158.361	3	0	0
R01963	N-Sulfo-D-glucosamine sulfohydrolase		H2O + N-Sulfo-D-glucosamine <=> SLF + GLUM	1.0 C00001 + 1.0 C01075 <=> 1 C00059 + 1 C00329	|3.10.1.1|	1000000	0	0	1	-1000	1000
R01964	ITP:D-hexose 6-phosphotransferase		ITP + GLUM <=> IDP + D-Glucosamine phosphate	1.0 C00081 + 1.0 C00329 <=> 1 C00104 + 1 C00352	|2.7.1.1|	-12.7	-50.3636	24.9636	1	-1000	1000
R01965	dATP:D-hexose 6-phosphotransferase		dATP + GLUM <=> dADP + D-Glucosamine phosphate	1.0 C00131 + 1.0 C00329 <=> 1 C00206 + 1 C00352	|2.7.1.1|	-12.8	-50.4636	24.8636	1	-1000	1000
R01967	ATP:deoxyguanosine 5'-phosphotransferase		ATP + Deoxyguanosine <=> ADP + dGMP	1.0 C00002 + 1.0 C00330 <=> 1 C00008 + 1 C00362	|2.7.1.113|	-15	-52.6636	22.6636	1	-1000	1000
R01968	2'-Deoxyguanosine 5'-monophosphate phosphohydrolase		H2O + dGMP <=> Phosphate + H+ + Deoxyguanosine	1.0 C00001 + 1.0 C00362 <=> 1 C00009 + 1 C00330	3.1.3.5|3.1.3.5)	-13.3	-60.6559	-4.16054	0	0	1000
R01969	Deoxyguanosine:orthophosphate ribosyltransferase		Phosphate + H+ + Deoxyguanosine <=> GNN + deoxyribose-1-phosphate	1.0 C00009 + 1.0 C00330 <=> 1 C00242 + 1 C00672	2.4.2.1|2.4.2.4	12.5	-25.1636	50.1636	1	-1000	1000
R01971	Indolelactate:NAD+ oxidoreductase		NAD + Indolelactate <=> NADH + H+ + Indolepyruvate	1.0 C00003 + 1.0 C02043 <=> 1 C00004 + 1 C00080 + 1 C00331	|1.1.1.110|	17.8	-19.8636	55.4636	1	-1000	1000
R01972	S-Adenosyl-L-methionine:indolepyruvate C-methyltransferase		SAM + Indolepyruvate <=> S-Adenosylhomocysteine + H+ + (S)-beta-Methylindolepyruvate	1.0 C00019 + 1.0 C00331 <=> 1 C00021 + 1 C03914	|2.1.1.47|	1000000	0	0	1	-1000	1000
R01973	S-Adenosyl-L-methionine:indolepyruvate C-methyltransferase		SAM + Indolepyruvate <=> S-Adenosylhomocysteine + H+ + 3-Methylindolepyruvate	1.0 C00019 + 1.0 C00331 <=> 1 C00021 + 1 C05644	|2.1.1.47|	1000000	0	0	1	-1000	1000
R01974	Indol-3-yl-pyruvate carboxy-lyase		H+ + Indolepyruvate <=> CO2 + Indoleacetaldehyde	1.0 C00331 <=> 1 C00011 + 1 C00637	|4.1.1.43|4.1.1.74|4.1.1.28)|	-8.9	-56.2559	0.239464	0	0	1000
R01977	(R)-3-Hydroxybutanoyl-CoA:NADP+ oxidoreductase		TPN + (R)-3-Hydroxybutanoyl-CoA <=> TPNH + H+ + Acetoacetyl-CoA	1.0 C00006 + 1.0 C03561 <=> 1 C00005 + 1 C00080 + 1 C00332	|1.1.1.36|	16.1	-21.5636	53.7636	1	-1000	1000
R01978	(S)-3-Hydroxy-3-methylglutaryl-CoA acetoacetyl-CoA-lyase		CoA + H+ + HMG-CoA <=> H2O + Acetyl-CoA + Acetoacetyl-CoA	1.0 C00010 + 1.0 C00356 <=> 1 C00001 + 1 C00024 + 1 C00332	|2.3.3.10|4.1.3.5|	42.9	5.23643	80.5636	2	-1000	0
R01980	ATP:D-galacturonate 1-phosphotransferase		ATP + D-Galacturonate <=> ADP + D-Galacturonate 1-phosphate	1.0 C00002 + 1.0 C00333 <=> 1 C00008 + 1 C04037	|2.7.1.44|	-9.5	-47.1636	28.1636	0	0	1000
R01981	uronate:NAD+ 1-oxidoreductase		H2O + NAD + D-Galacturonate <=> NADH + 2 H+ + D-Mucic acid	1.0 C00001 + 1.0 C00003 + 1.0 C00333 <=> 1 C00004 + 2 C00080 + 1 C00879	|1.1.1.203|	-39.3	-76.9636	-1.63643	0	0	1000
R01983	D-Galacturonate ketol-isomerase		D-Galacturonate <=> D-Tagaturonate	1.0 C00333 <=> 1 C00558	5.3.1.12	-0.2	-19.0318	18.6318	1	-1000	1000
R01984	rxn01458		H+ + D-Galacturonate <=> H2O + D-Galacturonolactone	1.0 C00333 <=> 1 C00001 + 1 C06430		36.1	17.2682	54.9318	2	-1000	0
R01986	4-Aminobutyraldehyde:NAD+ oxidoreductase		H2O + TPN + 4-Aminobutanal <=> TPNH + 2 H+ + GABA	1.0 C00001 + 1.0 C00006 + 1.0 C00555 <=> 1 C00005 + 2 C00080 + 1 C00334	|1.2.1.3|	-45.6	-83.2636	-7.93643	0	0	1000
R01987	4-acetamidobutyrate deacetylase		ACET + GABA <=> H2O + 4-Acetamidobutanoate	1.0 C00033 + 1.0 C00334 <=> 1 C00001 + 1 C02946	|3.5.1.63|	4.1	-5.03946	51.4559	2	-1000	0
R01989	L-Arginine:glycine amidinotransferase		Arginine + GABA <=> Ornithine + 4-Guanidinobutanoate	1.0 C00062 + 1.0 C00334 <=> 1 C00077 + 1 C01035	|2.1.4.1|	0	-37.6636	37.6636	1	-1000	1000
R01990	4-Guanidinobutanoate amidinohydrolase		H2O + 4-Guanidinobutanoate <=> Urea + GABA	1.0 C00001 + 1.0 C01035 <=> 1 C00086 + 1 C00334	|3.5.3.7|	15	-32.3559	24.1395	1	-1000	1000
R01991	L-Histidine:4-aminobutanoate ligase (AMP-forming)		ATP + L-Histidine + GABA <=> PPi + AMP + Homocarnosine	1.0 C00002 + 1.0 C00135 + 1.0 C00334 <=> 1 C00013 + 1 C00020 + 1 C00884	|6.3.2.11|	-33.6	-90.0953	22.8953	0	0	1000
R01992	alpha-Aminobutyryl histidine hydrolase		H2O + Homocarnosine <=> L-Histidine + GABA	1.0 C00001 + 1.0 C00884 <=> 1 C00135 + 1 C00334	|3.4.13.3|	-3.9	-51.2559	5.23946	0	0	1000
R01993	(S)-Dihydroorotate amidohydrolase		H2O + L-Dihydroorotate <=> H+ + N-Carbamoyl-L-aspartate	1.0 C00001 + 1.0 C00337 <=> 1 C00438	3.5.2.3	-6.2	-25.0318	12.6318	1	-1000	1000
R02003	Geranyl-diphosphate:isopentenyl-diphosphate geranyltrans-transferase		Isopentenyldiphosphate + Geranyldiphosphate <=> PPi + Farnesyldiphosphate	1.0 C00129 + 1.0 C00341 <=> 1 C00013 + 1 C00448	2.5.1.1|2.5.1.10|2.5.1.29	-73.6	-111.264	-35.9364	0	0	1000
R02004	rxn01467		H2O + Geranyldiphosphate <=> PPi + Fenchyl alcohol	1.0 C00001 + 1.0 C00341 <=> 1 C00013 + 1 C02344	|4.2.3.10|	1000000	0	0	1	-1000	1000
R02006	Geranyl-diphosphate pyrophosphate-lyase (cyclizing,		H2O + Geranyldiphosphate <=> PPi + Sabinene hydrate	1.0 C00001 + 1.0 C00341 <=> 1 C00013 + 1 C02462	|4.2.3.11|	1000000	0	0	1	-1000	1000
R02007	(+)-Bornyl-diphosphate lyase (decyclizing)		(+)-Bornyl-diphosphate <=> Geranyldiphosphate	1.0 C03190 <=> 1 C00341	|5.5.1.8|	1000000	0	0	1	-1000	1000
R02008				1.0 C17622 <=> 1 C06069		1000000	0	0	1	-1000	1000
R02009	geranyldiphosphate diphosphate lyase (myrcene forming)		Geranyldiphosphate <=> PPi + Myrcene	1.0 C00341 <=> 1 C00013 + 1 C06074	|4.2.3.15|	-14.1	-61.4559	-4.96054	0	0	1000
R02010	rxn01472		Geranyldiphosphate <=> PPi + Terpinolene	1.0 C00341 <=> 1 C00013 + 1 C06075		-70.5	-117.856	-61.3605	0	0	1000
R02011	geranyl-diphosphate diphosphate-lyase (cyclizing, Comphene-forming)		Geranyl diphosphate <=> Comphene + Diphosphate	1.0 C00341 <=> 1 C00013 + 1 C06076	4.2.3.-	1000000	0	0	1	-1000	1000
R02013	geranyldiphosphate diphosphate lyase (limonene forming)		Geranyldiphosphate <=> PPi + Limonene	1.0 C00341 <=> 1 C00013 + 1 C00521	|4.2.3.16|	-52.8	-100.156	-43.6605	0	0	1000
R02032	6-Phospho-2-dehydro-D-gluconate:NAD+ 2-oxidoreductase		NAD + 6-Phospho-D-gluconate <=> NADH + H+ + 6-Phospho-2-dehydro-D-gluconate	1.0 C00003 + 1.0 C00345 <=> 1 C00004 + 1 C00080 + 1 C01218	|1.1.1.43|	17.9	-19.7636	55.5636	1	-1000	1000
R02034	6-phospho-D-gluconate:NADP+ 2-oxidoreductase		TPN + 6-Phospho-D-gluconate <=> TPNH + H+ + 6-Phospho-2-dehydro-D-gluconate	1.0 C00006 + 1.0 C00345 <=> 1 C00005 + 1 C00080 + 1 C01218	|1.1.1.43|	16.2	-21.4636	53.8636	1	-1000	1000
R02035	6-Phospho-D-glucono-1,5-lactone lactonohydrolase	EDD	H2O + 6-Phospho-D-glucono-1,5-lactone <=> H+ + 6-Phospho-D-gluconate	1.0 C00001 + 1.0 C01236 <=> 1 C00345	3.1.1.31	-29.4	-48.2318	-10.5682	0	0	1000
R02036	6-Phospho-D-gluconate hydro-lyase	EDA	6-Phospho-D-gluconate <=> H2O + 2-Keto-3-deoxy-6-phosphogluconate	1.0 C00345 <=> 1 C00001 + 1 C04442	|4.2.1.12|	-38.6	-57.4318	-19.7682	0	0	1000
R02037	S-Adenosyl-L-methionine:ethanolamine-phosphate N-methyltransferase		SAM + Phosphoethanolamine <=> S-Adenosylhomocysteine + H+ + N-Methylethanolamine phosphate	1.0 C00019 + 1.0 C00346 <=> 1 C00021 + 1 C01210	|2.1.1.103|	1000000	0	0	1	-1000	1000
R02038	CTP:ethanolamine-phosphate cytidylyltransferase		CTP + Phosphoethanolamine <=> PPi + CDPethanolamine	1.0 C00063 + 1.0 C00346 <=> 1 C00013 + 1 C00570	|2.7.7.14|	0.8	-36.8636	38.4636	1	-1000	1000
R02047	3-Hydroxy-2-methylpropanoate:NAD+ oxidoreductase		NAD + 3-Hydroxyisobutyrate <=> NADH + H+ + 2-Methyl-3-oxopropanoate	1.0 C00003 + 1.0 C01188 <=> 1 C00004 + 1 C00080 + 1 C00349	|1.1.1.31|1.1.1.35|	20.4	-17.2636	58.0636	1	-1000	1000
R02050	(R)-3-Amino-2-methylpropanoate:pyruvate aminotransferase		Pyruvate + D-3-Amino-isobutanoate <=> ALA + 2-Methyl-3-oxopropanoate	1.0 C00022 + 1.0 C01205 <=> 1 C00041 + 1 C00349	|2.6.1.40|	9.8	-27.8636	47.4636	1	-1000	1000
R02058	Acetyl-CoA:D-glucosamine-6-phosphate N-acetyltransferase		Acetyl-CoA + D-Glucosamine phosphate <=> CoA + H+ + N-Acetyl-D-glucosamine 6-phosphate	1.0 C00024 + 1.0 C00352 <=> 1 C00010 + 1 C00357	|2.3.1.4|	-23.8	-61.4636	13.8636	0	0	1000
R02059	N-Acetyl-D-glucosamine-6-phosphate amidohydrolase		H2O + N-Acetyl-D-glucosamine 6-phosphate <=> ACET + D-Glucosamine phosphate	1.0 C00001 + 1.0 C00357 <=> 1 C00033 + 1 C00352	3.5.1.25	-3.3	-50.6559	5.83946	0	0	1000
R02060	D-Glucosamine 1-phosphate 1,6-phosphomutase		D-Glucosamine1-phosphate <=> D-Glucosamine phosphate	1.0 C06156 <=> 1 C00352	5.4.2.10|5.4.2.2	-8	-26.8318	10.8318	1	-1000	1000
R02061	trans,trans-Farnesyl-diphosphate:isopentenyl-diphosphate		Isopentenyldiphosphate + Farnesyldiphosphate <=> PPi + Geranylgeranyl diphosphate	1.0 C00129 + 1.0 C00448 <=> 1 C00013 + 1 C00353	|2.5.1.29|	-73.6	-111.264	-35.9364	3	0	0
R02063	rxn01487		3 TPNH + 3 H+ + Geranylgeranyl diphosphate <=> 3 TPN + Phytyl diphosphate	3.0 C00005 + 2.0 C00080 + 1.0 C00353 <=> 3 C00006 + 1 C05427		-155	-230.327	-79.6729	0	0	1000
R02064	Geranylgeranyl-diphosphate pyrophosphate-lyase (cyclizing)		Geranylgeranyl diphosphate <=> PPi + Casbene	1.0 C00353 <=> 1 C00013 + 1 C01414	|4.2.3.8|	1000000	0	0	1	-1000	1000
R02065	Geranylgeranyl-diphosphate:geranylgeranyl-diphosphate		2 Geranylgeranyl diphosphate <=> PPi + Prephytoene diphosphate	1.0 C00353 <=> 1 C00013 + 1 C03427	|2.5.1.32|	-93.7	-141.056	-84.5605	3	0	0
R02068	ent-Copalyl-diphosphate lyase		Geranylgeranyl diphosphate <=> Copalyl diphosphate	1.0 C00353 <=> 1 C06089	|5.5.1.13|5.5.1.12|	1000000	0	0	1	-1000	1000
R02071	ATP:D-fructose-1-phosphate 6-phosphotransferase		ATP + Fructose 1-phosphate <=> ADP + D-Fructose1-6-bisphosphate	1.0 C00002 + 1.0 C01094 <=> 1 C00008 + 1 C05378	2.7.1.56	-19.7	-57.3636	17.9636	3	0	0
R02073	Pyrophosphate:D-fructose-6-phosphate 1-phosphotransferase		PPi + Neuberg ester <=> Phosphate + H+ + D-Fructose1-6-bisphosphate	1.0 C00013 + 1.0 C05345 <=> 1 C00009 + 1 C05378	|2.7.1.90|	-12.2	-49.8636	25.4636	0	0	1000
R02075	3,4-Dihydroxy-L-phenylalanine:oxygen 4,5-oxidoreductase		O2 + L-Dopa <=> H+ + 4-(L-Alanin-3-yl)-2-hydroxy-cis,cis-muconate 6-semialdehyde	1.0 C00007 + 1.0 C00355 <=> 1 C04796	|1.13.11.29|	-322.3	-341.132	-303.468	0	0	1000
R02076	3,4-Dihydroxy-L-phenylalanine:oxygen 2,3-oxidoreductase		O2 + L-Dopa <=> H+ + 5-(L-Alanin-3-yl)-2-hydroxy-cis,cis-muconate 6-semialdehyde	1.0 C00007 + 1.0 C00355 <=> 1 C04797	|1.13.11.30|	-322.3	-341.132	-303.468	0	0	1000
R02077	3,4-Dihydroxy-L-phenylalanine:2-oxoglutarate aminotransferase		2-Oxoglutarate + L-Dopa <=> GLU + 3-(3,4-Dihydroxyphenyl)pyruvate	1.0 C00026 + 1.0 C00355 <=> 1 C00025 + 1 C04045	|2.6.1.49|	1.2	-36.4636	38.8636	1	-1000	1000
R02080	3-Hydroxy-L-tyrosine carboxy-lyase		H+ + L-Dopa <=> CO2 + Dopamine	1.0 C00355 <=> 1 C00011 + 1 C03758	|4.1.1.25|4.1.1.28|	-19.9	-67.2559	-10.7605	0	0	1000
R02081	(R)-Mevalonate:NAD+ oxidoreductase (CoA-acetylating)		2 NAD + CoA + (R)-Mevalonate <=> 2 NADH + 2 H+ + HMG-CoA	2.0 C00003 + 1.0 C00010 + 1.0 C00418 <=> 2 C00004 + 2 C00080 + 1 C00356	|1.1.1.88|	-2.5	-49.303	82.5195	1	-1000	1000
R02082	(R)-Mevalonate:NADP+ oxidoreductase (CoA acylating)		2 TPN + CoA + (R)-Mevalonate <=> 2 TPNH + 2 H+ + HMG-CoA	2.0 C00006 + 1.0 C00010 + 1.0 C00418 <=> 2 C00005 + 2 C00080 + 1 C00356	|1.1.1.34|	-5.9	-52.703	79.1195	1	-1000	1000
R02083	(S)-3-Hydroxy-3-methylglutaryl-CoA hydrolase		H2O + HMG-CoA <=> CoA + H+ + Meglutol	1.0 C00001 + 1.0 C00356 <=> 1 C00010 + 1 C03761	|3.1.2.5|	-23.4	-70.7559	-14.2605	0	0	1000
R02084	succinyl-CoA:3-hydroxy-3-methylglutarate CoA-transferase		Succinyl-CoA + Meglutol <=> Succinate + HMG-CoA	1.0 C00091 + 1.0 C03761 <=> 1 C00042 + 1 C00356	|2.8.3.13|	0	-37.6636	37.6636	1	-1000	1000
R02085	(S)-3-Hydroxy-3-methylglutaryl-CoA hydro-lyase		HMG-CoA <=> H2O + 3-Methylglutaconyl-CoA	1.0 C00356 <=> 1 C00001 + 1 C03231	|4.2.1.18|	8.5	-10.3318	27.3318	1	-1000	1000
R02087	N-Acetyl-D-glucosamine 6-phosphate 2-epimerase		N-Acetyl-D-glucosamine 6-phosphate <=> N-Acetylmannosamine 6-phosphate	1.0 C00357 <=> 1 C04257	|5.1.3.9|	0	-18.8318	18.8318	1	-1000	1000
R02088	2'-Deoxyadenosine 5'-monophosphate phosphohydrolase		H2O + dAMP <=> Phosphate + H+ + Deoxyadenosine	1.0 C00001 + 1.0 C00360 <=> 1 C00009 + 1 C00559	3.1.3.5|3.1.3.5)	-13.3	-60.6559	-4.16054	0	0	1000
R02089	ATP:deoxyadenosine 5'-phosphotransferase		ATP + Deoxyadenosine <=> ADP + dAMP	1.0 C00002 + 1.0 C00559 <=> 1 C00008 + 1 C00360	|2.7.1.76|	-14.9	-52.5636	22.7636	1	-1000	1000
R02090	ATP:(d)GMP phosphotransferase		ATP + dGMP <=> ADP + dGDP	1.0 C00002 + 1.0 C00362 <=> 1 C00008 + 1 C00361	2.7.4.12|2.7.4.8	1.7	-35.9636	39.3636	1	-1000	1000
R02091	dGTP:cytidine 5'-phosphotransferase		dGTP + Cytidine <=> CMP + dGDP	1.0 C00286 + 1.0 C00475 <=> 1 C00055 + 1 C00361	|2.7.1.48|	-15	-52.6636	22.6636	1	-1000	1000
R02092	dTDP diphosphohydrolase		H2O + dTDP <=> Phosphate + H+ + dTMP	1.0 C00001 + 1.0 C00363 <=> 1 C00009 + 1 C00364	|3.6.1.5|	-29.9	-77.2559	-20.7605	0	0	1000
R02093	ATP:nucleoside-diphosphate phosphatransferase		ATP + dTDP <=> ADP + TTP	1.0 C00002 + 1.0 C00363 <=> 1 C00008 + 1 C00459	2.7.4.6	0	-37.6636	37.6636	1	-1000	1000
R02094	ATP:dTMP phosphotransferase		ATP + dTMP <=> ADP + dTDP	1.0 C00002 + 1.0 C00364 <=> 1 C00008 + 1 C00363	2.7.4.12|2.7.4.9	1.7	-35.9636	39.3636	1	-1000	1000
R02095	dTTP nucleotidohydrolase		H2O + TTP <=> Phosphate + H+ + dTDP	1.0 C00001 + 1.0 C00459 <=> 1 C00009 + 1 C00363	|3.6.1.5|3.6.1.39|	-28.3	-75.6559	-19.1605	0	0	1000
R02096	dTTP:cytidine 5'-phosphotransferase		TTP + Cytidine <=> CMP + dTDP	1.0 C00459 + 1.0 C00475 <=> 1 C00055 + 1 C00363	|2.7.1.48|	-15	-52.6636	22.6636	1	-1000	1000
R02097	dTTP:uridine 5'-phosphotransferase		Uridine + TTP <=> UMP + dTDP	1.0 C00299 + 1.0 C00459 <=> 1 C00105 + 1 C00363	|2.7.1.48|	-15	-52.6636	22.6636	1	-1000	1000
R02098	ATP:dTMP phosphotransferase		ATP + dUMP <=> ADP + dUDP	1.0 C00002 + 1.0 C00365 <=> 1 C00008 + 1 C01346	|2.7.4.4|2.7.4.9|	1.7	-35.9636	39.3636	1	-1000	1000
R02099	ATP:deoxyuridine 5'-phosphotransferase		ATP + Deoxyuridine <=> ADP + dUMP	1.0 C00002 + 1.0 C00526 <=> 1 C00008 + 1 C00365	|2.7.1.21|	-15	-52.6636	22.6636	1	-1000	1000
R02100	dUTP nucleotidohydrolase		H2O + dUTP <=> PPi + dUMP	1.0 C00001 + 1.0 C00460 <=> 1 C00013 + 1 C00365	3.6.1.19|3.6.1.23	-37.4	-84.7559	-28.2605	0	0	1000
R02101	5,10-Methylenetetrahydrofolate:dUMP C-methyltransferase		5,10-Methylene-THF + dUMP <=> dTMP + Dihydrofolate	1.0 C00143 + 1.0 C00365 <=> 1 C00364 + 1 C00415	2.1.1.45	-52.7	-90.3636	-15.0364	0	0	1000
R02102	5'-nucleotidase (dUMP)		H2O + dUMP <=> Phosphate + H+ + Deoxyuridine	1.0 C00001 + 1.0 C00365 <=> 1 C00009 + 1 C00526	3.1.3.5|3.1.3.5)	-13.3	-60.6559	-4.16054	0	0	1000
R02103	xanthine:NAD+ oxidoreductase		H2O + NAD + XAN <=> NADH + H+ + Urate	1.0 C00001 + 1.0 C00003 + 1.0 C00385 <=> 1 C00004 + 1 C00366	|1.17.1.4|1.1.1.204|	-67.8	-105.464	-30.1364	0	0	1000
R02106	Urate:oxygen oxidoreductase		H2O + O2 + Urate <=> H2O2 + 5-Hydroxyisourate	1.0 C00001 + 1.0 C00007 + 1.0 C00366 <=> 1 C00027 + 1 C11821	|1.7.3.3|	1000000	0	0	3	0	0
R02107	Xanthine:oxygen oxidoreductase		H2O + O2 + XAN <=> H2O2 + Urate	1.0 C00001 + 1.0 C00007 + 1.0 C00385 <=> 1 C00027 + 1 C00366	|1.17.3.2|	-197.7	-245.056	-188.561	0	0	1000
R02113	UDPglucose:sterol 3-O-beta-D-glucosyltransferase		UDPglucose + Sterol <=> UDP + Sterol 3-beta-D-glucoside	1.0 C00029 + 1.0 C00370 <=> 1 C00015 + 1 C03641	|2.4.1.173|	-15.2	-52.8636	22.4636	1	-1000	1000
R02116	rxn01526		Sterol <=> Squalene 2,3-oxide	30.0 C00370 <=> 17 C01054		1000000	0	0	1	-1000	1000
R02118	UDPglucose:zeatin O-beta-D-glucosyltransferase		UDPglucose + Zeatin <=> UDP + O-beta-D-Glucosylzeatin	1.0 C00029 + 1.0 C00371 <=> 1 C00015 + 1 C03423	|2.4.1.203|	-23	-60.6636	14.6636	1	-1000	1000
R02119	UDP-D-xylose:zeatin O-beta-D-xylosyltransferase		UDP-xylose + Zeatin <=> UDP + O-beta-D-Xylosylzeatin	1.0 C00190 + 1.0 C00371 <=> 1 C00015 + 1 C03300	|2.4.2.40|	-23	-60.6636	14.6636	1	-1000	1000
R02123	retinal:NAD+ oxidoreductase		H2O + NAD + Retinal <=> NADH + 2 H+ + Tretin M	1.0 C00001 + 1.0 C00003 + 1.0 C00376 <=> 1 C00004 + 2 C00080 + 1 C00777	|1.2.1.36|	-45.2	-82.8636	-7.53643	0	0	1000
R02124	Retinol:NAD+ oxidoreductase		NAD + Retinol <=> NADH + H+ + Retinal	1.0 C00003 + 1.0 C00473 <=> 1 C00004 + 1 C00080 + 1 C00376	|1.1.1.105|1.1.1.1|	20.4	-17.2636	58.0636	1	-1000	1000
R02125	Retinal:oxygen oxidoreductase		H2O + O2 + Retinal <=> H2O2 + H+ + Tretin M	1.0 C00001 + 1.0 C00007 + 1.0 C00376 <=> 1 C00027 + 1 C00777	|1.2.3.11|	-175	-222.356	-165.861	0	0	1000
R02126	all-trans-Retinal 11-cis-trans-isomerase		Retinal <=> 11-cis-Retinal	1.0 C00376 <=> 1 C02110	|5.2.1.3|	0	-18.8318	18.8318	1	-1000	1000
R02129	rxn01535		Retinal <=> 2 H+ + Retinene 2	1.0 C00376 <=> 1 C05918		1000000	0	0	1	-1000	1000
R02132	Thiamin:oxygen 5-oxidoreductase		H2O + 2 O2 + THI <=> 2 H2O2 + H+ + Thiamin acetic acid	1.0 C00007 + 1.0 C00378 <=> 1 C00027 + 1 C02892	|1.1.3.23|	-283.2	-330.556	-274.061	3	0	0
R02133	Thiamin hydrolase		H2O + THI <=> H+ + Toxopyrimidine + 5-(2-Hydroxyethyl)-4-methylthiazole	1.0 C00001 + 1.0 C00378 <=> 1 C00080 + 1 C01279 + 1 C04294	|3.5.99.2|	-18.8	-66.1559	-9.66054	0	0	1000
R02134	ATP:thiamine phosphotransferase		ATP + THI <=> ADP + TMP	1.0 C00002 + 1.0 C00378 <=> 1 C00008 + 1 C01081	2.7.1.89	-12.9	-50.5636	24.7636	1	-1000	1000
R02135	thiamin phosphatase, extracellular		Phosphate + H+ + THI <=> H2O + TMP	1.0 C00009 + 1.0 C00378 <=> 1 C00001 + 1 C01081	|3.1.3.-|3.1.3.2|	15.4	6.26054	62.7559	2	-1000	0
R02136	ATP:xylitol 5-phosphotransferase		ATP + Xylitol <=> ADP + Xylitol 5-phosphate	1.0 C00002 + 1.0 C00379 <=> 1 C00008 + 1 C02895	|2.7.1.122|	-15.1	-52.7636	22.5636	1	-1000	1000
R02137	Cytidine ribohydrolase		H2O + Cytidine <=> D-Ribose + Cytosine	1.0 C00001 + 1.0 C00475 <=> 1 C00121 + 1 C00380	|3.2.2.8|	-8.4	-55.7559	0.739464	0	0	1000
R02138	Palmitoyl-CoA:dolichol O-palmitoyltransferase		Palmitoyl-CoA + Dolichol <=> CoA + Dolichyl palmitate	31.0 C00154 + 20.0 C00381 <=> 31 C00010 + 26 C02536	|2.3.1.123|	1000000	0	0	1	-1000	1000
R02139	Barbiturate amidohydrolase		H2O + H+ + Barbiturate <=> Malonuric acid	1.0 C00001 + 1.0 C00813 <=> 1 C15607	|3.5.2.1|	-107.4	-126.232	-88.5682	0	0	1000
R02141	rxn01543		H2O + XAN <=> H+ + 5-Ureido-4-imidazole carboxylate	1.0 C00001 + 1.0 C00385 <=> 1 C05515	|3.5.2.-|	-95.8	-114.632	-76.9682	0	0	1000
R02144	S-Adenosyl-L-methionine:carnosine N-methyltransferase		SAM + Carnosine <=> S-Adenosylhomocysteine + H+ + Anserine	1.0 C00019 + 1.0 C00386 <=> 1 C00021 + 1 C01262	|2.1.1.22|	1000000	0	0	1	-1000	1000
R02145	Guanosine aminohydrolase		H2O + H+ + Guanosine <=> NH3 + Xanthosine	1.0 C00001 + 1.0 C00387 <=> 1 C00014 + 1 C01762	|3.5.4.15|	-25.4	-72.7559	-16.2605	0	0	1000
R02147	guanosine:orthophosphate ribosyltransferase		Phosphate + H+ + Guanosine <=> GNN + Ribose 1-phosphate	1.0 C00009 + 1.0 C00387 <=> 1 C00242 + 1 C00620	2.4.2.1|2.4.2.15	12.6	-25.0636	50.2636	1	-1000	1000
R02148	Guanosine 3'-phosphate phosphohydrolase		H2O + Gp <=> Phosphate + H+ + Guanosine	1.0 C00001 + 1.0 C06193 <=> 1 C00009 + 1 C00387	|3.1.3.6|	-21.2	-68.5559	-12.0605	0	0	1000
R02150	1H-Imidazole-4-ethanamine:oxygen oxidoreductase (deaminating)		H2O + O2 + Histamine <=> NH3 + H2O2 + Imidazole acetaldehyde	1.0 C00001 + 1.0 C00007 + 1.0 C00388 <=> 1 C00014 + 1 C00027 + 1 C05130	|1.4.3.6|1.4.3.22|	-92.5	-168.38	-93.0529	0	0	1000
R02152	rxn01551		Acetyl-CoA + Histamine <=> CoA + H+ + 4-(beta-Acetylaminoethyl)imidazole	1.0 C00024 + 1.0 C00388 <=> 1 C00010 + 1 C05135	|2.3.1.-|	-21.5	-59.1636	16.1636	1	-1000	1000
R02155	S-Adenosyl-L-methionine:histamine N-tele-methyltransferase		SAM + Histamine <=> S-Adenosylhomocysteine + H+ + N-Methylhistamine	1.0 C00019 + 1.0 C00388 <=> 1 C00021 + 1 C05127	|2.1.1.8|	1000000	0	0	1	-1000	1000
R02156	quercetin:oxygen 2,3-oxidoreductase (decyclizing)		O2 + H+ + Quercetin <=> CO + 2-Protocatechoylphloroglucinolcarboxylate	1.0 C00007 + 1.0 C00389 <=> 1 C00237 + 1 C04524	|1.13.11.24|	1000000	0	0	1	-1000	1000
R02157	S-Adenosyl-L-methionine:3,5,7,3',4'-pentahydroxyfavone		SAM + Quercetin <=> S-Adenosylhomocysteine + 3-O-Methylquercetin	1.0 C00019 + 1.0 C00389 <=> 1 C00021 + 1 C04443	|2.1.1.76|	1000000	0	0	1	-1000	1000
R02158	UDPglucose:flavonol 3-O-D-glucosyltransferase		UDPglucose + H+ + Quercetin <=> UDP + Isotrifoliin	1.0 C00029 + 1.0 C00389 <=> 1 C00015 + 1 C05623	|2.4.1.91|	-32.1	-69.7636	5.56357	0	0	1000
R02159	3'-Phosphoadenylylsulfate:quercetin 3-sulfotransferase		PAPS + H+ + Quercetin <=> PAP + Quercetin 3-sulfate	1.0 C00053 + 1.0 C00389 <=> 1 C00054 + 1 C00616	|2.8.2.25|	1000000	0	0	1	-1000	1000
R02160	dihydroflavonol,2-oxoglutarate:oxygen oxidoreductase		O2 + 2-Oxoglutarate + Taxifolin <=> H2O + CO2 + Succinate + H+ + Quercetin	1.0 C00007 + 1.0 C00026 + 1.0 C01617 <=> 1 C00001 + 1 C00011 + 1 C00042 + 1 C00389	|1.14.11.23|	1000000	0	0	1	-1000	1000
R02163	NADH:ubiquinone oxidoreductase		NAD + QH2 <=> NADH + H+ + Q	1.0 C00399 + 1.0 C00004 + 1.0 C00080 <=> 1 C00390 + 1 C00003	|1.6.5.3|	1000000	0	0	1	-1000	1000
R02164	Succinate:ubiquinone oxidoreductase		Succinate + Q <=> Fumarate + QH2	1.0 C00399 + 1.0 C00042 <=> 1 C00390 + 1 C00122	|1.3.5.1|	1000000	0	0	1	-1000	1000
R02167	D-Mannitol-1-phosphate phosphohydrolase		H2O + D-Mannitol 1-phosphate <=> Phosphate + H+ + MNTL	1.0 C00001 + 1.0 C00644 <=> 1 C00009 + 1 C00392	|3.1.3.22|	-13.2	-60.5559	-4.06054	0	0	1000
R02168	GDPglucose:D-glucose-6-phosphate 1-alpha-D-glucosyltransferase		Robison ester + GDP-glucose <=> GDP + Trehalose 6-phosphate	1.0 C00092 + 1.0 C00394 <=> 1 C00035 + 1 C00689	|2.4.1.36|	-15.2	-52.8636	22.4636	1	-1000	1000
R02171	Pyrimidine-5'-nucleotide phosphoribo(deoxyribo)hydrolase		H2O + Pyrimidine 5'-nucleotide <=> 3 H+ + Ribose 5-phosphate + Pyrimidine	1.0 C00001 + 1.0 C03536 <=> 1 C00080 + 1 C00117 + 1 C00396	|3.2.2.10|	-28.7	-76.0559	-19.5605	0	0	1000
R02172	N-D-Ribosylpyrimidine ribohydrolase		H2O + Pyrimidine nucleoside <=> H+ + D-Ribose + Pyrimidine	1.0 C00001 + 1.0 C03169 <=> 1 C00080 + 1 C00121 + 1 C00396	|3.2.2.8|	-26.4	-73.7559	-17.2605	0	0	1000
R02173	Tryptamine:oxygen oxidoreductase(deaminating)(flavin-containing)		H2O + O2 + Tryptamine <=> NH3 + H2O2 + Indoleacetaldehyde	1.0 C00001 + 1.0 C00007 + 1.0 C00398 <=> 1 C00014 + 1 C00027 + 1 C00637	|1.4.3.4|1.4.3.6|1.4.3.22|	-92.8	-168.68	-93.3529	0	0	1000
R02174	S-Adenosyl-L-methionine:amine N-methyltransferase		SAM + Tryptamine <=> S-Adenosylhomocysteine + H+ + N-Methyltryptamine	1.0 C00019 + 1.0 C00398 <=> 1 C00021 + 1 C06213	|2.1.1.49|	1000000	0	0	1	-1000	1000
R02175	2-hexaprenyl-3-methyl-5-hydroxy-6-methoxy-1,4-benzoquinone methyltransferase, mitochondrial		NONE	1.0 C00019 + 1.0 C05805 <=> 1 C00021 + 1 C17568		1000000	0	0	1	-1000	1000
R02177	(-)-menthol:NADP+ oxidoreductase		TPN + L-Menthol <=> TPNH + H+ + l-Menthone	1.0 C00006 + 1.0 C00400 <=> 1 C00005 + 1 C00080 + 1 C00843	|1.1.1.207|	12.8	-24.8636	50.4636	1	-1000	1000
R02178	(-)-menthol,NADPH:oxygen oxidoreductase (8-hydroxylating)		TPNH + O2 + H+ + L-Menthol <=> H2O + TPN + p-Menthane-3,8-diol	1.0 C00005 + 1.0 C00007 + 1.0 C00080 + 1.0 C00400 <=> 1 C00001 + 1 C00006 + 1 C02904	|1.14.13.46|	-403.1	-440.764	-365.436	0	0	1000
R02179	UDPglucose:(-)-menthol O-beta-D-glucosyltransferase		UDPglucose + L-Menthol <=> UDP + (-)-Menthyl O-beta-D-glucoside	1.0 C00029 + 1.0 C00400 <=> 1 C00015 + 1 C03962	|2.4.1.127|	-15.2	-52.8636	22.4636	1	-1000	1000
R02180	3'-Phosphoadenylylsulfate:chondroitin 4'-sulfotransferase		PAPS + H+ + Chondroitin <=> PAP + Chondroitin 4-sulfate	5.0 C00053 + 5.0 C00401 <=> 5 C00054 + 1 C00634	|2.8.2.5|	1000000	0	0	1	-1000	1000
R02193	Coniferyl aldehyde:NADP+ oxidoreductase (CoA-cinnamoylating)		TPN + CoA + Ferulaldehyde <=> TPNH + H+ + Feruloyl-CoA	1.0 C00006 + 1.0 C00010 + 1.0 C02666 <=> 1 C00005 + 1 C00080 + 1 C00406	|1.2.1.44|	-19.8	-47.7712	46.3877	1	-1000	1000
R02194	Ferulate:CoA ligase (AMP-forming)		ATP + CoA + H+ + Ferulate <=> PPi + AMP + Feruloyl-CoA	1.0 C00002 + 1.0 C00010 + 1.0 C01494 <=> 1 C00013 + 1 C00020 + 1 C00406	|6.2.1.12|	-10.4	-66.8953	46.0953	3	0	0
R02195	Feruloyl-CoA:quinate O-(hydroxycinnamoyl)transferase		Quinate + Feruloyl-CoA <=> CoA + O-Feruloylquinate	1.0 C00296 + 1.0 C00406 <=> 1 C00010 + 1 C02572	|2.3.1.99|	-10.9	-48.5636	26.7636	1	-1000	1000
R02196	L-Isoleucine:NAD+ oxidoreductase(deaminating)		H2O + NAD + L-Isoleucine <=> NADH + NH3 + H+ + 3MOP	1.0 C00001 + 1.0 C00003 + 1.0 C00407 <=> 1 C00004 + 1 C00014 + 1 C00080 + 1 C00671	|1.4.1.9|	26.1	-40.0877	54.0712	1	-1000	1000
R02197	L-Isoleucine:oxygen oxidoreductase (deaminating)		H2O + O2 + L-Isoleucine <=> NH3 + H2O2 + 3MOP	1.0 C00001 + 1.0 C00007 + 1.0 C00407 <=> 1 C00014 + 1 C00027 + 1 C00671	|1.4.3.2|	-103.8	-179.68	-104.353	0	0	1000
R02199	L-Isoleucine:2-oxoglutarate aminotransferase		2-Oxoglutarate + L-Isoleucine <=> GLU + 3MOP	1.0 C00026 + 1.0 C00407 <=> 1 C00025 + 1 C00671	2.6.1.42	1.2	-36.4636	38.8636	1	-1000	1000
R02200	Valine:(S)-3-methyl-2-oxopentanoate aminotransferase		L-Valine + 3MOP <=> 3MOB + L-Isoleucine	1.0 C00183 + 1.0 C00671 <=> 1 C00141 + 1 C00407	|2.6.1.32|	0	-37.6636	37.6636	1	-1000	1000
R02201	L-Pipecolate:NAD+ 2-oxidoreductase		NAD + L-Pipecolate <=> NADH + H+ + delta1-Piperideine-2-carboxylate	1.0 C00003 + 1.0 C00408 <=> 1 C00004 + 2 C00080 + 1 C04092	|1.5.1.1|1.5.1.21|	41.5	3.83643	79.1636	2	-1000	0
R02203	L-Pipecolate:NADP+ 2-oxidoreductase		TPN + L-Pipecolate <=> TPNH + H+ + delta1-Piperideine-2-carboxylate	1.0 C00006 + 1.0 C00408 <=> 1 C00005 + 2 C00080 + 1 C04092	|1.5.1.1|1.5.1.21|	39.8	2.13643	77.4636	2	-1000	0
R02204	L-Pipecolate:oxygen 1,6-oxidoreductase		O2 + L-Pipecolate <=> H2O2 + delta1-Piperideine-6-L-carboxylate	1.0 C00007 + 1.0 C00408 <=> 1 C00027 + 1 C00450	|1.5.3.7|	-103.1	-150.456	-93.9605	0	0	1000
R02205	L-Pipecolate:(acceptor) 1,6-oxidoreductase		FAD + L-Pipecolate <=> delta1-Piperideine-6-L-carboxylate + FADH2	1.0 C00016 + 1.0 C00408 <=> 1 C00450 + 1 C01352	|1.5.99.3|	-10.5	-48.1636	27.1636	1	-1000	1000
R02207	20alpha-Hydroxy-4-pregnen-3-one:NAD+ 20-oxidoreductase		NADH + H+ + Progesterone <=> NAD + 20alpha-Hydroxyprogesterone	1.0 C00003 + 1.0 C04042 <=> 1 C00004 + 1 C00080 + 1 C00410	|1.1.1.149|	17.8	-19.8636	55.4636	1	-1000	1000
R02208	5alpha-pregnane-3,20-dione:NADP+ 5-oxidoreductase		TPN + 5alpha-Pregnane-3,20-dione <=> TPNH + H+ + Progesterone	1.0 C00006 + 1.0 C03681 <=> 1 C00005 + 1 C00080 + 1 C00410	|1.3.1.30|	1000000	0	0	1	-1000	1000
R02209	20alpha-Hydroxy-4-pregnen-3-one:NADP+ 20-oxidoreductase		TPNH + H+ + Progesterone <=> TPN + 20alpha-Hydroxyprogesterone	1.0 C00006 + 1.0 C04042 <=> 1 C00005 + 1 C00080 + 1 C00410	|1.1.1.149|	16.1	-21.5636	53.7636	1	-1000	1000
R02210	Ketosteroid,NADPH:oxygen oxidoreductase (20-hydroxylating,		TPNH + O2 + H+ + Progesterone <=> H2O + TPN + Testosterone acetate	1.0 C00005 + 1.0 C00007 + 1.0 C00080 + 1.0 C00410 <=> 1 C00001 + 1 C00006 + 1 C03027	|1.14.13.54|	-429.5	-467.164	-391.836	0	0	1000
R02216	Pregnenolone:NAD+ 3-oxidoreductase		NAD + Pregnenolone <=> NADH + H+ + Progesterone	1.0 C00003 + 1.0 C01953 <=> 1 C00004 + 1 C00080 + 1 C00410	|1.1.1.145|5.3.3.1|	14.5	-23.1636	52.1636	1	-1000	1000
R02219	3-Oxo-5beta-steroid:NADP+ delta4-oxidoreductase		TPNH + H+ + Progesterone <=> TPN + 5beta-Pregnane-3,20-dione	1.0 C00005 + 1.0 C00080 + 1.0 C00410 <=> 1 C00006 + 1 C05479	|1.3.1.3|1.3.99.6|	1000000	0	0	1	-1000	1000
R02220	2-Aminomuconate aminohydrolase		TPNH + H+ + Sinapoyl-CoA <=> TPN + CoA + Sinapaldehyde	1.0 C00006 + 1.0 C00010 + 1.0 C05610 <=> 1 C00005 + 1 C00080 + 1 C00411	|1.2.1.44|	-19.8	-47.7712	46.3877	1	-1000	1000
R02221	Sinapate:CoA ligase (AMP-forming)		ATP + CoA + H+ + Sinapate <=> PPi + AMP + Sinapoyl-CoA	1.0 C00002 + 1.0 C00010 + 1.0 C00482 <=> 1 C00013 + 1 C00020 + 1 C00411	|6.2.1.12|	-10.5	-66.9953	45.9953	1	-1000	1000
R02223	Stearoyl-CoA:malonyl-CoA C-acyltransferase (decarboxylating,		2 NADH + 3 H+ + Malonyl-CoA + strcoa <=> H2O + 2 NAD + CoA + CO2 + Icosanoyl-CoA	2.0 C00004 + 3.0 C00080 + 1.0 C00083 + 1.0 C00412 <=> 1 C00001 + 2 C00003 + 1 C00010 + 1 C00011 + 1 C02041	|2.3.1.119|	-61.7	-165.551	3.93481	0	0	1000
R02224	Stearoyl-CoA:malonyl-CoA C-acyltransferase (decarboxylating,		2 TPNH + 3 H+ + Malonyl-CoA + strcoa <=> H2O + 2 TPN + CoA + CO2 + Icosanoyl-CoA	2.0 C00005 + 3.0 C00080 + 1.0 C00083 + 1.0 C00412 <=> 1 C00001 + 2 C00006 + 1 C00010 + 1 C00011 + 1 C02041	|2.3.1.119|	-58.4	-162.251	7.23481	0	0	1000
R02225	ATP:streptomycin 6-phosphotransferase		ATP + Streptomycin <=> ADP + Streptomycin 6-phosphate	1.0 C00002 + 1.0 C00413 <=> 1 C00008 + 1 C01138	|2.7.1.72|	-0.3	-37.9636	37.3636	1	-1000	1000
R02226	ATP:streptomycin 3''-adenylyltransferase		ATP + Streptomycin <=> PPi + 3''-Adenylylstreptomycin	1.0 C00002 + 1.0 C00413 <=> 1 C00013 + 1 C03462	|2.7.7.47|	1000000	0	0	1	-1000	1000
R02227	ATP:streptomycin 3''-phosphotransferase		ATP + Streptomycin <=> ADP + Streptomycin 3''-phosphate	1.0 C00002 + 1.0 C00413 <=> 1 C00008 + 1 C03731	|2.7.1.87|	-0.1	-37.7636	37.5636	1	-1000	1000
R02228	Streptomycin-6-phosphate phosphohydrolase		H2O + Streptomycin 6-phosphate <=> Phosphate + H+ + Streptomycin	1.0 C00001 + 1.0 C01138 <=> 1 C00009 + 1 C00413	|3.1.3.39|	-28	-75.3559	-18.8605	0	0	1000
R02229	cyclohexanol:NAD+ oxidoreductase		NADH + H+ + Cyclohexanone <=> NAD + Hexalin	1.0 C00004 + 1.0 C00080 + 1.0 C00414 <=> 1 C00003 + 1 C00854	|1.1.1.90|1.1.1.245|	-14.5	-52.1636	23.1636	1	-1000	1000
R02231	Cyclohexanone,NADPH:oxygen oxidoreductase (6-hydroxylating		TPNH + O2 + H+ + Cyclohexanone <=> H2O + TPN + 2-Oxepanone	1.0 C00005 + 1.0 C00007 + 1.0 C00080 + 1.0 C00414 <=> 1 C00001 + 1 C00006 + 1 C01880	|1.14.13.22|	-416.1	-453.764	-378.436	0	0	1000
R02232	(1-Hydroxycyclohexan-1-yl)acetyl-CoA cyclohexanone-lyase		(1-Hydroxycyclohexan-1-yl)acetyl-CoA <=> Acetyl-CoA + Cyclohexanone	1.0 C04316 <=> 1 C00024 + 1 C00414	|4.1.3.35|	5.6	-41.7559	14.7395	1	-1000	1000
R02233	Cyclohexylamine:oxygen oxidoreductase (deaminating)		H2O + O2 + Cyclohexylamine <=> NH3 + H2O2 + Cyclohexanone	1.0 C00001 + 1.0 C00007 + 1.0 C00571 <=> 1 C00014 + 1 C00027 + 1 C00414	|1.4.3.12|	-106.6	-182.48	-107.153	0	0	1000
R02235	Dihydrofolate:NAD+ oxidoreductase		NAD + Dihydrofolate <=> NADH + H+ + FOL	1.0 C00003 + 1.0 C00415 <=> 1 C00004 + 1 C00080 + 1 C00504	|1.5.1.3|	103.8	66.1364	141.464	2	-1000	0
R02236	Dihydrofolate:NADP+ oxidoreductase		TPN + Dihydrofolate <=> TPNH + H+ + FOL	1.0 C00006 + 1.0 C00415 <=> 1 C00005 + 1 C00080 + 1 C00504	|1.5.1.3|	102.1	64.4364	139.764	2	-1000	0
R02237	7,8-dihydropteroate:L-glutamate ligase (ADP-forming)		ATP + GLU + Dihydropteroate <=> ADP + Phosphate + H+ + Dihydrofolate	1.0 C00002 + 1.0 C00025 + 1.0 C00921 <=> 1 C00008 + 1 C00009 + 1 C00415	6.3.2.12|6.3.2.17	-25.3	-81.7953	31.1953	1	-1000	1000
R02238	Formate:dihydrofolate ligase (ADP-forming)		ATP + FORM + Dihydrofolate <=> ADP + Phosphate + 10-Formyldihydrofolate	1.0 C00002 + 1.0 C00058 + 1.0 C00415 <=> 1 C00008 + 1 C00009 + 1 C03204	|6.3.4.17|	-11.8	-68.2953	44.6953	1	-1000	1000
R02243	cis-Aconitate carboxy-lyase		H+ + cis-Aconitate <=> CO2 + Itaconate	1.0 C00417 <=> 1 C00011 + 1 C00490	|4.1.1.6|	-10.6	-57.9559	-1.46054	0	0	1000
R02244	trans-Aconitate delta2-delta3-isomerase		trans-Aconitate <=> cis-Aconitate	1.0 C02341 <=> 1 C00417	|5.3.3.7|	0	-18.8318	18.8318	1	-1000	1000
R02245	ATP:(R)-mevalonate 5-phosphotransferase		ATP + (R)-Mevalonate <=> ADP + (R)-5-Phosphomevalonate	1.0 C00002 + 1.0 C00418 <=> 1 C00008 + 1 C01107	|2.7.1.36|	-17.6	-55.2636	20.0636	1	-1000	1000
R02246	(R)-Mevalonate:NAD+ oxidoreductase		NAD + (R)-Mevalonate <=> NADH + Mevaldate	1.0 C00003 + 1.0 C00418 <=> 1 C00004 + 1 C00772	|1.1.1.32|	97.9	60.2364	135.564	2	-1000	0
R02247	(R)-Mevalonate:NADP+ oxidoreductase		TPN + (R)-Mevalonate <=> TPNH + Mevaldate	1.0 C00006 + 1.0 C00418 <=> 1 C00005 + 1 C00772	|1.1.1.33|	96.2	58.5364	133.864	2	-1000	0
R02252	Phenylpropanoate:NAD+ delta2-oxidoreductase		NADH + H+ + (E)-Cinnamate <=> NAD + Phenylpropanoate	1.0 C00003 + 1.0 C05629 <=> 1 C00004 + 1 C00080 + 1 C00423	|1.3.1.31|	60.4	22.7364	98.0636	3	0	0
R02253	trans-cinnamate,NADPH:oxygen oxidoreductase (4-hydroxylating)		TPNH + O2 + H+ + (E)-Cinnamate <=> H2O + TPN + 4-Coumarate	1.0 C00005 + 1.0 C00007 + 1.0 C00080 + 1.0 C00423 <=> 1 C00001 + 1 C00006 + 1 C00811	|1.14.13.11|	-393.5	-431.164	-355.836	0	0	1000
R02254	trans-cinnamate,NADPH:oxygen oxidoreductase (2-hydroxylating)		TPNH + O2 + H+ + (E)-Cinnamate <=> H2O + TPN + 2-Coumarate	1.0 C00005 + 1.0 C00007 + 1.0 C00080 + 1.0 C00423 <=> 1 C00001 + 1 C00006 + 1 C01772	|1.14.13.14|	-393.5	-431.164	-355.836	0	0	1000
R02255	trans-Cinnamate:CoA ligase (AMP-forming)		ATP + CoA + H+ + (E)-Cinnamate <=> PPi + AMP + Cinnamoyl-CoA	1.0 C00002 + 1.0 C00010 + 1.0 C00423 <=> 1 C00013 + 1 C00020 + 1 C00540	|6.2.1.12|	-10.4	-66.8953	46.0953	1	-1000	1000
R02256	UDPglucose:trans-cinnamate beta-D-glucosyltransferase		UDPglucose + H+ + (E)-Cinnamate <=> UDP + trans-Cinnamoyl beta-D-glucoside	1.0 C00029 + 1.0 C00423 <=> 1 C00015 + 1 C04164	|2.4.1.177|	-13	-50.6636	24.6636	1	-1000	1000
R02257				1.0 C00003 + 1.0 C00583 <=> 1 C00004 + 1 C00080 + 1 C00424		20.4	-17.2636	58.0636	1	-1000	1000
R02258	Propane-1,2-diol:NAD+ oxidoreductase		NAD + 1,2-Propanediol <=> NADH + H+ + L-Lactaldehyde	1.0 C00003 + 1.0 C02917 <=> 1 C00004 + 1 C00080 + 1 C00424	1.1.1.77	20.4	-17.2636	58.0636	1	-1000	1000
R02259	Propane-1,2-diol:NADP+ oxidoreductase		TPN + 1,2-Propanediol <=> TPNH + H+ + L-Lactaldehyde	1.0 C00006 + 1.0 C00583 <=> 1 C00005 + 1 C00080 + 1 C00424	|1.1.1.55|	18.8	-18.8636	56.4636	1	-1000	1000
R02260	(S)-Lactaldehyde:NADP+ oxidoreductase		TPN + L-Lactaldehyde <=> TPNH + H+ + Methylglyoxal	1.0 C00006 + 1.0 C00424 <=> 1 C00005 + 1 C00080 + 1 C00546	|1.2.1.49|	16.1	-21.5636	53.7636	1	-1000	1000
R02261	rxn01619		2-Dehydro-3-deoxy-L-rhamnonate <=> Pyruvate + L-Lactaldehyde	1.0 C03979 <=> 1 C00022 + 1 C00424	|4.1.2.-|	9.2	-38.1559	18.3395	1	-1000	1000
R02262	L-Fuculose-1-phosphate lactaldehyde-lyase		L-Fuculose1-phosphate <=> Glycerone phosphate + L-Lactaldehyde	1.0 C01099 <=> 1 C00111 + 1 C00424	4.1.2.17	16.7	-30.6559	25.8395	1	-1000	1000
R02263	L-Rhamnulose-1-phosphate lactaldehyde-lyase		L-Rhamnulose 1-phosphate <=> Glycerone phosphate + L-Lactaldehyde	1.0 C01131 <=> 1 C00111 + 1 C00424	4.1.2.19	16.7	-30.6559	25.8395	1	-1000	1000
R02265	(5Z,13E)-(15S)-9alpha,11alpha-Epidioxy-15-hydroxyprosta-5,13-		Prostaglandin H2 <=> Dinoprostone	1.0 C00427 <=> 1 C00584	|5.3.99.3|	1000000	0	0	1	-1000	1000
R02266	(5Z,13E)-(15S)-9alpha,11alpha-Epidioxy-15-hydroxyprosta-5,13-		Prostaglandin H2 <=> Prostaglandin D2	1.0 C00427 <=> 1 C00696	|5.3.99.2|	1000000	0	0	1	-1000	1000
R02267	(5Z,13E)-(15S)-9alpha,11alpha-Epidioxy-15-hydroxyprosta-5,13-		Prostaglandin H2 <=> PGI2	1.0 C00427 <=> 1 C01312	|5.3.99.4|	1000000	0	0	1	-1000	1000
R02268	(5Z,13E)-(15S)-9alpha,11alpha-Epidioxy-15-hydroxyprosta-5,13-		Prostaglandin H2 <=> Thromboxane A2	1.0 C00427 <=> 1 C02198	|5.3.99.5|	-100	-118.832	-81.1682	0	0	1000
R02269	5,6-Dihydrouracil amidohydrolase		H2O + Hydrouracil <=> H+ + 3-Ureidopropionate	1.0 C00001 + 1.0 C00429 <=> 1 C02642	|3.5.2.2|	-14.4	-33.2318	4.43178	1	-1000	1000
R02271	5-Aminolevulinate:pyruvate aminotransferase		Pyruvate + 5-Aminolevulinate <=> ALA + 4,5-Dioxopentanoate	1.0 C00022 + 1.0 C00430 <=> 1 C00041 + 1 C02800	|2.6.1.43|	10.3	-27.3636	47.9636	1	-1000	1000
R02272	(S)-4-Amino-5-oxopentanoate 4,5-aminomutase		5-Aminolevulinate <=> L-Glutamate1-semialdehyde	1.0 C00430 <=> 1 C03741	5.4.3.8	10	-8.83178	28.8318	1	-1000	1000
R02273	5-Aminopentanamide amidohydrolase		H2O + 5-Aminopentanamide <=> NH3 + 5-Aminopentanoate	1.0 C00001 + 1.0 C00990 <=> 1 C00014 + 1 C00431	|3.5.1.30|	-24.4	-71.7559	-15.2605	0	0	1000
R02274	5-Aminopentanoate:2-oxoglutarate aminotransferase		2-Oxoglutarate + 5-Aminopentanoate <=> GLU + 5-Oxopentanoate	1.0 C00026 + 1.0 C00431 <=> 1 C00025 + 1 C03273	|2.6.1.48|	11	-26.6636	48.6636	1	-1000	1000
R02276	5-Acetamidopentanoate amidohydrolase		H2O + 5-Acetamidopentanoate <=> ACET + 5-Aminopentanoate	1.0 C00001 + 1.0 C03087 <=> 1 C00033 + 1 C00431	|3.5.1.63|	-4.1	-51.4559	5.03946	0	0	1000
R02278	2-Dehydro-3-deoxy-L-arabinonate hydro-lyase		2-Dehydro-3-deoxy-L-pentonate <=> H2O + 2,5-Dioxopentanoate	1.0 C00684 <=> 1 C00001 + 1 C00433	|4.2.1.43|	-36	-54.8318	-17.1682	0	0	1000
R02279	5-Dehydro-4-deoxy-D-glucarate hydro-lyase (decarboxylating)		H+ + 5-Dehydro-4-deoxy-D-glucarate <=> H2O + CO2 + 2,5-Dioxopentanoate	1.0 C00679 <=> 1 C00001 + 1 C00011 + 1 C00433	|4.2.1.41|	-46.4	-93.7559	-37.2605	0	0	1000
R02280	1-Pyrroline-4-hydroxy-2-carboxylate aminohydrolase (decyclizing)		H2O + H+ + 1-Pyrroline-4-hydroxy-2-carboxylate <=> NH3 + 2,5-Dioxopentanoate	1.0 C00001 + 1.0 C04282 <=> 1 C00014 + 1 C00433	|3.5.4.22|	1000000	0	0	1	-1000	1000
R02282	N2-Acetyl-L-ornithine:L-glutamate N-acetyltransferase		GLU + N-Acetylornithine <=> Ornithine + N-Acetyl-L-glutamate	1.0 C00025 + 1.0 C00437 <=> 1 C00077 + 1 C00624	|2.3.1.35|	-2.4	-40.0636	35.2636	1	-1000	1000
R02283	N2-Acetyl-L-ornithine:2-oxoglutarate aminotransferase		2-Oxoglutarate + N-Acetylornithine <=> GLU + 2-Acetamido-5-oxopentanoate	1.0 C00026 + 1.0 C00437 <=> 1 C00025 + 1 C01250	2.6.1.11	11	-26.6636	48.6636	1	-1000	1000
R02284	L-5-Carboxymethylhydantoin amidohydrolase		H2O + L-5-Carboxymethylhydantoin <=> H+ + N-Carbamoyl-L-aspartate	1.0 C00001 + 1.0 C03703 <=> 1 C00438	|3.5.2.4|	-15.7	-34.5318	3.13178	0	0	1000
R02285	N-Formimino-L-glutamate formiminohydrolase		H2O + N-Formimino-L-glutamate <=> GLU + Formamide	1.0 C00001 + 1.0 C00439 <=> 1 C00025 + 1 C00488	|3.5.3.8|	1000000	0	0	1	-1000	1000
R02288	4-imidazolone-5-propanoate amidohydrolase		H2O + 4-Imidazolone-5-propanoate <=> N-Formimino-L-glutamate	1.0 C00001 + 1.0 C03680 <=> 1 C00439	|3.5.2.7|	1000000	0	0	1	-1000	1000
R02291	L-Aspartate-4-semialdehyde:NADP+ oxidoreductase (phosphorylating)		TPN + Phosphate + L-Aspartic 4-semialdehyde <=> TPNH + 4-Phospho-L-aspartate	1.0 C00006 + 1.0 C00009 + 1.0 C00441 <=> 1 C00005 + 1 C00080 + 1 C03082	1.2.1.11	-8.2	-36.1712	57.9877	1	-1000	1000
R02292	L-Aspartate-4-semialdehyde hydro-lyase (adding pyruvate and		Pyruvate + L-Aspartic 4-semialdehyde <=> 2 H2O + H+ + Dihydrodipicolinate	1.0 C00022 + 1.0 C00441 <=> 2 C00001 + 1 C03340	4.2.1.52	1000000	0	0	1	-1000	1000
R02293	L-2,4-Diaminobutanoate:pyruvate aminotransferase		Pyruvate + L-2,4-Diaminobutyrate <=> ALA + L-Aspartic 4-semialdehyde	1.0 C00022 + 1.0 C03283 <=> 1 C00041 + 1 C00441	|2.6.1.46|	11.1	-26.5636	48.7636	1	-1000	1000
R02294	N-Ribosylnicotinamide:orthophosphate ribosyltransferase		Phosphate + N-Ribosylnicotinamide <=> NICO + Ribose 1-phosphate	1.0 C00009 + 1.0 C03150 <=> 1 C00153 + 1 C00620	|2.4.2.1|	-5.2	-42.8636	32.4636	1	-1000	1000
R02295	Nicotinate D-ribonucleoside:orthophosphate ribosyltransferase		Phosphate + Nicotinate D-ribonucleoside <=> Niacin + Ribose 1-phosphate	1.0 C00009 + 1.0 C05841 <=> 1 C00080 + 1 C00253 + 1 C00620	|2.4.2.1|	-6.5	-44.1636	31.1636	1	-1000	1000
R02296	Cytidine:orthophosphate alpha-D-ribosyltransferase		Phosphate + H+ + Cytidine <=> Cytosine + Ribose 1-phosphate	1.0 C00009 + 1.0 C00475 <=> 1 C00380 + 1 C00620	|2.4.2.2|	12.8	-24.8636	50.4636	1	-1000	1000
R02297	Xanthosine:orthophosphate ribosyltransferase		Phosphate + H+ + Xanthosine <=> XAN + Ribose 1-phosphate	1.0 C00009 + 1.0 C01762 <=> 1 C00385 + 1 C00620	2.4.2.1	12.4	-25.2636	50.0636	1	-1000	1000
R02298	Pyrimidine-nucleoside:orthophosphate alpha-D-ribosyltransferase		Phosphate + Pyrimidine nucleoside <=> Pyrimidine + Ribose 1-phosphate	1.0 C00009 + 1.0 C03169 <=> 1 C00080 + 1 C00396 + 1 C00620	|2.4.2.2|	-5.2	-42.8636	32.4636	1	-1000	1000
R02300	S-Aminomethyldihydrolipoylprotein:(6S)-tetrahydrofolate		H2O + 5,10-Methenyltetrahydrofolate <=> H+ + Folinic acid	1.0 C03479 <=> 1 C00001 + 1 C00445	|2.1.2.10|	-91.9	-110.732	-73.0682	0	0	1000
R02301	5-Formyltetrahydrofolate cyclo-ligase (ADP-forming)		ATP + Folinic acid <=> ADP + Phosphate + 5,10-Methenyltetrahydrofolate	1.0 C00002 + 1.0 C03479 <=> 1 C00008 + 1 C00009 + 1 C00445	|6.3.3.2|	-120.2	-186.388	-92.2288	0	0	1000
R02303	ATP:farnesyl-diphosphate phosphotransferase		ATP + Farnesyldiphosphate <=> ADP + Farnesyl triphosphate	1.0 C00002 + 1.0 C00448 <=> 1 C00008 + 1 C03115	|2.7.4.18|	0	-37.6636	37.6636	1	-1000	1000
R02305	2-trans,6-trans-farnesyldiphosphate diphosphate-lyase (cyclizing,		Farnesyldiphosphate <=> PPi + Pentalenene	1.0 C00448 <=> 1 C00013 + 1 C01841	|4.2.3.7|	1000000	0	0	1	-1000	1000
R02306	trans,trans-Farnesyl-diphosphate sesquiterpenoid-lyase		Farnesyldiphosphate <=> PPi + Trichodiene	1.0 C00448 <=> 1 C00013 + 1 C01860	|4.2.3.6|	-55.4	-102.756	-46.2605	0	0	1000
R02307	trans,trans-Farnesyl-diphosphate farnesyltransferase (bicyclizing)		Farnesyldiphosphate <=> PPi + Aristolochene	1.0 C00448 <=> 1 C00013 + 1 C02004	|4.2.3.9|	1000000	0	0	1	-1000	1000
R02310	trans,trans-Farnesyl-diphosphate sesquiterpenoid-lyase		Farnesyldiphosphate <=> NPP	1.0 C00448 <=> 1 C06111	|4.2.3.6|	8.9	-9.93178	27.7318	1	-1000	1000
R02311	2-trans,6-trans-Farnesyl-diphosphate diphosphate-lyase (cyclizing,		Farnesyldiphosphate <=> PPi + (+)-delta-Cadinene	1.0 C00448 <=> 1 C00013 + 1 C06394	|4.2.3.13|	1000000	0	0	1	-1000	1000
R02313	N6-(L-1,3-Dicarboxypropyl)-L-lysine:NAD+ oxidoreductase		H2O + NAD + Saccharopine <=> NADH + GLU + H+ + 2-Aminoadipate 6-semialdehyde	1.0 C00001 + 1.0 C00003 + 1.0 C00449 <=> 1 C00004 + 1 C00025 + 1 C00080 + 1 C04076	|1.5.1.9|	39.9	-26.2877	67.8712	1	-1000	1000
R02315	N6-(L-1,3-Dicarboxypropyl)-L-lysine:NADP+ oxidoreductase		H2O + TPN + Saccharopine <=> TPNH + GLU + H+ + 2-Aminoadipate 6-semialdehyde	1.0 C00001 + 1.0 C00006 + 1.0 C00449 <=> 1 C00005 + 1 C00025 + 1 C00080 + 1 C04076	|1.5.1.10|	38.2	-27.9877	66.1712	1	-1000	1000
R02317	2-Aminoadipate 6-semialdehyde		H2O + H+ + delta1-Piperideine-6-L-carboxylate <=> 2-Aminoadipate 6-semialdehyde	1.0 C00001 + 1.0 C00450 <=> 1 C04076		1000000	0	0	1	-1000	1000
R02318	(1R,2S)-1-Hydroxypropane-1,2,3-tricarboxylate 1-epimerase		D-threo-Isocitric acid <=> D-erythro-Isocitric acid	1.0 C00451 <=> 1 C04617	|5.1.2.6|	0	-18.8318	18.8318	1	-1000	1000
R02322	Nicotinamide-D-ribonucleotide amidohydrolase		H2O + NMN <=> NH3 + Nicotinate ribonucleotide	1.0 C00001 + 1.0 C00455 <=> 1 C00014 + 1 C01185	3.5.1.42	-26.8	-74.1559	-17.6605	0	0	1000
R02323	Nicotinamide ribonucleotide phosphohydrolase		H2O + NMN <=> Phosphate + H+ + N-Ribosylnicotinamide	1.0 C00001 + 1.0 C00455 <=> 1 C00009 + 1 C03150	|3.1.3.5|	-15.7	-63.0559	-6.56054	0	0	1000
R02324	ATP:N-ribosylnicotinamide 5'-phosphotransferase		ATP + N-Ribosylnicotinamide <=> ADP + NMN	1.0 C00002 + 1.0 C03150 <=> 1 C00008 + 1 C00455	|2.7.1.22|	-12.6	-50.2636	25.0636	1	-1000	1000
R02325	dCTP aminohydrolase		H2O + H+ + dCTP <=> NH3 + dUTP	1.0 C00001 + 1.0 C00458 <=> 1 C00014 + 1 C00460	3.5.4.13	-25.4	-72.7559	-16.2605	0	0	1000
R02326	ATP:nucleoside-diphosphate phosphatransferase		ATP + dCDP <=> ADP + dCTP	1.0 C00002 + 1.0 C00705 <=> 1 C00008 + 1 C00458	2.7.4.6	0	-37.6636	37.6636	1	-1000	1000
R02327	dCTP:uridine 5'-phosphotransferase		Uridine + dCTP <=> UMP + dCDP	1.0 C00299 + 1.0 C00458 <=> 1 C00105 + 1 C00705	|2.7.1.48|	-15	-52.6636	22.6636	1	-1000	1000
R02328	dTTP:alpha-D-glucose-1-phosphate thymidylyltransferase		Cori ester + TTP <=> PPi + dTDPglucose	1.0 C00103 + 1.0 C00459 <=> 1 C00013 + 1 C00842	2.7.7.24|2.7.7.33	0.5	-37.1636	38.1636	1	-1000	1000
R02329	dTTP:alpha-D-galactose-1-phosphate thymidylyltransferase		alpha-D-Galactose1-phosphate + TTP <=> PPi + dTDP-galactose	1.0 C00446 + 1.0 C00459 <=> 1 C00013 + 1 C02097	|2.7.7.32|	0.5	-37.1636	38.1636	1	-1000	1000
R02330	dUTP nucleotidohydrolase		H2O + dUTP <=> Phosphate + H+ + dUDP	1.0 C00001 + 1.0 C00460 <=> 1 C00009 + 1 C01346	|3.6.1.39|	-28.3	-75.6559	-19.1605	0	0	1000
R02331	ATP:nucleoside-diphosphate phosphatransferase		ATP + dUDP <=> ADP + dUTP	1.0 C00002 + 1.0 C01346 <=> 1 C00008 + 1 C00460	2.7.4.6	0	-37.6636	37.6636	1	-1000	1000
R02332	dUTP:uridine 5'-phosphotransferase		Uridine + dUTP <=> UMP + dUDP	1.0 C00299 + 1.0 C00460 <=> 1 C00105 + 1 C01346	|2.7.1.48|	-15	-52.6636	22.6636	1	-1000	1000
R02333				19.0 C00001 + 3.0 C00461 <=> 14 C00033 + 1 C00734		1000000	0	0	1	-1000	1000
R02338	Indole:oxygen 2,3-oxidoreductase (decyclizing)		O2 + indol <=> 2-Formylaminobenzaldehyde	1.0 C00007 + 1.0 C00463 <=> 1 C03574	|1.13.11.17|	-277.8	-296.632	-258.968	0	0	1000
R02339	rxn11560		TPNH + O2 + H+ + indol <=> H2O + TPN + Indoxyl	1.0 C00005 + 1.0 C00007 + 1.0 C00080 + 1.0 C00463 <=> 1 C00001 + 1 C00006 + 1 C05658	|1.14.16.-|	-393.5	-431.164	-355.836	0	0	1000
R02340	(1S,2R)-1-C-(indol-3-yl)glycerol 3-phosphate		Indoleglycerol phosphate <=> Glyceraldehyde3-phosphate + indol	1.0 C03506 <=> 1 C00118 + 1 C00463	4.1.2.8|4.2.1.20	28.6	-18.7559	37.7395	1	-1000	1000
R02341	N-D-ribosylpurine ribohydrolase		H2O + Nebularine <=> D-Ribose + Purine	1.0 C00001 + 1.0 C15586 <=> 1 C00121 + 1 C15587	|3.2.2.1|	-8.4	-55.7559	0.739464	0	0	1000
R02343	Acetoin:NAD+ oxidoreductase		NAD + ACTN <=> NADH + H+ + DTYL	1.0 C00003 + 1.0 C00466 <=> 1 C00004 + 1 C00080 + 1 C00741	|1.1.1.5|1.1.1.4|	17.8	-19.8636	55.4636	1	-1000	1000
R02344	(S,S)-Butane-2,3-diol:NAD+ oxidoreductase		NAD + (S,S)-2,3-Butanediol <=> NADH + H+ + ACTN	1.0 C00003 + 1.0 C03046 <=> 1 C00004 + 1 C00080 + 1 C00466	|1.1.1.76|	17.8	-19.8636	55.4636	1	-1000	1000
R02345	3-Hydroxybutan-2-one:D-ribose-5-phosphate aldehydetransferase		Ribose 5-phosphate + ACTN <=> AALD + 1-Deoxy-D-altro-heptulose 7-phosphate	1.0 C00117 + 1.0 C00466 <=> 1 C00084 + 1 C04359	|2.2.1.4|	5	-32.6636	42.6636	1	-1000	1000
R02347	Estradiol-17alpha:NAD+ 17-oxidoreductase		NAD + Estradiol-17alpha <=> NADH + H+ + Estrone	1.0 C00003 + 1.0 C02537 <=> 1 C00004 + 1 C00080 + 1 C00468	|1.1.1.148|	14.5	-23.1636	52.1636	1	-1000	1000
R02349	Estradiol-17alpha:NADP+ 16-oxidoreductase		TPN + Estradiol-17alpha <=> TPNH + H+ + Estrone	1.0 C00006 + 1.0 C02537 <=> 1 C00005 + 1 C00080 + 1 C00468	|1.1.1.148|	12.8	-24.8636	50.4636	1	-1000	1000
R02350	3'-Phosphoadenylylsulfate:estrone 3-sulfotransferase		PAPS + Estrone <=> PAP + Estrone 3-sulfate	1.0 C00053 + 1.0 C00468 <=> 1 C00054 + 1 C02538	|2.8.2.4|2.8.2.15|	1000000	0	0	1	-1000	1000
R02352	Estradiol-17beta:NAD+ 17-oxidoreductase		NAD + Estradiol <=> NADH + H+ + Estrone	1.0 C00003 + 1.0 C00951 <=> 1 C00004 + 1 C00080 + 1 C00468	|1.1.1.51|1.1.1.62|	14.5	-23.1636	52.1636	1	-1000	1000
R02353	Estradiol-17beta:NADP+ 17-oxidoreductase		TPN + Estradiol <=> TPNH + H+ + Estrone	1.0 C00006 + 1.0 C00951 <=> 1 C00005 + 1 C00080 + 1 C00468	|1.1.1.51|1.1.1.62|	12.8	-24.8636	50.4636	1	-1000	1000
R02354	rxn01694		NADH + O2 + H+ + Estrone <=> H2O + NAD + 2-Hydroxyestrone	1.0 C00004 + 1.0 C00007 + 1.0 C00468 <=> 1 C00003 + 1 C05298	|1.14.13.-|	-395.2	-432.864	-357.536	3	0	0
R02355	rxn01695		TPNH + O2 + H+ + Estrone <=> H2O + TPN + 2-Hydroxyestrone	1.0 C00005 + 1.0 C00007 + 1.0 C00080 + 1.0 C00468 <=> 1 C00001 + 1 C00006 + 1 C05298	|1.14.13.-|	-393.5	-431.164	-355.836	3	0	0
R02356	rxn01696		TPNH + O2 + H+ + Estrone <=> H2O + TPN + 16alpha-Hydroxyestrone	1.0 C00005 + 1.0 C00007 + 1.0 C00080 + 1.0 C00468 <=> 1 C00001 + 1 C00006 + 1 C05300	|1.14.13.-|	-401.6	-439.264	-363.936	0	0	1000
R02358	UDPglucuronate beta-D-glucuronosyltransferase(acceptor-unspecific)		UDPglucuronate + Estrone <=> UDP + Estrone glucuronide	1.0 C00167 + 1.0 C00468 <=> 1 C00015 + 1 C11133	|2.4.1.17|	-30.4	-68.0636	7.26357	1	-1000	1000
R02359	Urethane amidohydrolase (decarboxylating)		H2O + H+ + Urethane <=> CO2 + NH3 + ETOH	1.0 C00001 + 1.0 C01537 <=> 1 C00011 + 1 C00014 + 1 C00469	|3.5.1.75|	-1.9	-77.78	-2.45285	0	0	1000
R02363	Hydroquinone:oxygen oxidoreductase		O2 + 2 Quinol <=> 2 H2O + 2 Quinone	1.0 C00007 + 1.0 C00530 <=> 1 C00001 + 1 C00472	|1.14.18.1|	-306.3	-325.132	-287.468	3	0	0
R02364	NADPH2:quinone oxidoreductase		2 Quinone + NADPH + H+ <=> 2 Semiquinone + NADP+	1.0 C00005 + 1.0 C00080 + 2.0 C15602 <=> 1 C00006 + 2 C05309	1.6.5.5	1000000	0	0	1	-1000	1000
R02365	Cellobiose:quinone 1-oxidoreductase		CELB + Quinone <=> Quinol + Cellobiono-1,5-lactone	1.0 C00185 + 1.0 C15602 <=> 1 C01093 + 1 C15603	|1.1.99.18|	1000000	0	0	1	-1000	1000
R02367	Palmitoyl-CoA:retinol O-acyltransferase		Palmitoyl-CoA + Retinol <=> CoA + Retinyl palmitate	1.0 C00154 + 1.0 C00473 <=> 1 C00010 + 1 C02588	|2.3.1.76|	-18.8	-56.4636	18.8636	1	-1000	1000
R02368	Retinyl-palmitate palmitohydrolase		H2O + Retinyl palmitate <=> H+ + Palmitate + Retinol	1.0 C00001 + 1.0 C02588 <=> 1 C00249 + 1 C00473	|3.1.1.21|3.1.1.64|	-8.3	-55.6559	0.839464	0	0	1000
R02369	all-trans-Retinol 11-cis-trans-isomerase		Retinol <=> 11-cis-Retinol	1.0 C00473 <=> 1 C00899	|5.2.1.7|	0	-18.8318	18.8318	1	-1000	1000
R02370	Cytidine 3'-phosphate phosphohydrolase		H2O + 3'-CMP <=> Phosphate + H+ + Cytidine	1.0 C00001 + 1.0 C05822 <=> 1 C00009 + 1 C00475	|3.1.3.6|	-21.2	-68.5559	-12.0605	0	0	1000
R02371	dCTP:cytidine 5'-phosphotransferase		dCTP + Cytidine <=> CMP + dCDP	1.0 C00458 + 1.0 C00475 <=> 1 C00055 + 1 C00705	|2.7.1.48|	-15	-52.6636	22.6636	1	-1000	1000
R02372	dUTP:cytidine 5'-phosphotransferase		dUTP + Cytidine <=> CMP + dUDP	1.0 C00460 + 1.0 C00475 <=> 1 C00055 + 1 C01346	|2.7.1.48|	-15	-52.6636	22.6636	1	-1000	1000
R02373	Ecdysone:oxygen 3-oxidoreductase		O2 + Ecdysone <=> H2O2 + 3-Dehydroecdysone	1.0 C00007 + 1.0 C00477 <=> 1 C00027 + 1 C02513	|1.1.3.16|	-115.4	-162.756	-106.261	0	0	1000
R02375	Palmitoyl-CoA:ecdysone O-palmitoyltransferase		Palmitoyl-CoA + Ecdysone <=> CoA + Ecdysone palmitate	1.0 C00154 + 1.0 C00477 <=> 1 C00010 + 1 C02681	|2.3.1.139|	-11	-48.6636	26.6636	1	-1000	1000
R02377	Propane-1,3-diol:NAD+ 1-oxidoreductase		NADH + H+ + Propanal <=> NAD + Optal	1.0 C00003 + 1.0 C05979 <=> 1 C00004 + 1 C00080 + 1 C00479	|1.1.1.202|	20.4	-17.2636	58.0636	1	-1000	1000
R02378	L-Serine hydro-lyase (adding pyrazole)		Serine + Pyrazole <=> H2O + beta-Pyrazol-1-ylalanine	1.0 C00065 + 1.0 C00481 <=> 1 C00001 + 1 C01162	|4.2.1.50|	0.5	-8.63946	47.8559	2	-1000	0
R02379	S-Adenosyl-L-methionine:3,4-dihydroxy-trans-cinnamate		SAM + 5-Hydroxyferulate <=> S-Adenosylhomocysteine + H+ + Sinapate	1.0 C00019 + 1.0 C05619 <=> 1 C00021 + 1 C00482	|2.1.1.68|	1000000	0	0	1	-1000	1000
R02380	UDPglucose:sinapate D-glucosyltransferase		UDPglucose + H+ + Sinapate <=> UDP + 1-O-Sinapoyl-beta-D-glucose	1.0 C00029 + 1.0 C00482 <=> 1 C00015 + 1 C01175	|2.4.1.120|2.4.1.126|	-13	-50.6636	24.6636	1	-1000	1000
R02381	Sinapoylcholine sinapohydrolase		H2O + Sinapine <=> H+ + Choline + Sinapate	1.0 C00001 + 1.0 C00933 <=> 1 C00114 + 1 C00482	|3.1.1.49|	-8.3	-55.6559	0.839464	0	0	1000
R02382	Tyramine:oxygen oxidoreductase(deaminating)(flavin-containing)		H2O + O2 + Tyramine <=> NH3 + H2O2 + 4-Hydroxyphenylacetaldehyde	1.0 C00001 + 1.0 C00007 + 1.0 C00483 <=> 1 C00014 + 1 C00027 + 1 C03765	|1.4.3.4|1.4.3.6|1.4.99.4|1.4.3.21|	-92.8	-168.68	-93.3529	0	0	1000
R02383	Monophenol,L-dopa:oxygen oxidoreductase		NADH + O2 + H+ + Tyramine <=> H2O + NAD + Dopamine	1.0 C00004 + 1.0 C00007 + 1.0 C00483 <=> 1 C00003 + 1 C03758	|1.14.13.-|1.14.18.1|	-395.2	-432.864	-357.536	3	0	0
R02384	S-Adenosyl-L-methionine:tyramine N-methyltransferase		SAM + Tyramine <=> S-Adenosylhomocysteine + H+ + N-Methyltyramine	1.0 C00019 + 1.0 C00483 <=> 1 C00021 + 1 C02442	|2.1.1.27|	1000000	0	0	1	-1000	1000
R02385	Feruloyl-CoA:tyramine N-(hydroxycinnamoyl)transferase		Feruloyl-CoA + Tyramine <=> CoA + H+ + N-Feruloyltyramine	1.0 C00406 + 1.0 C00483 <=> 1 C00010 + 1 C02717	|2.3.1.110|	-21.7	-59.3636	15.9636	1	-1000	1000
R02387	Acetyl-CoA:arylamine N-acetyltransferase		Acetyl-CoA + Aniline <=> CoA + N-Phenylacetamide	1.0 C00024 + 1.0 C00292 <=> 1 C00010 + 1 C07565	2.3.1.5	63.5	25.8364	101.164	2	-1000	0
R02388	UDPglucose:arylamine N-D-glucosyltransferase		UDPglucose + Aniline <=> UDP + N-D-Glucosylarylamine	1.0 C00029 + 1.0 C00292 <=> 1 C00015 + 1 C03142	|2.4.1.71|	-29.7	-67.3636	7.96357	1	-1000	1000
R02389	UDPglucuronate beta-D-glucuronosyltransferase(acceptor-unspecific)		2 H+ + 2 UDPglucuronate + Bilirubin <=> 2 UDP + Bilirubin-bisglucuronoside	2.0 C00167 + 1.0 C00486 <=> 2 C00015 + 1 C05787	|2.4.1.17|	-21	-77.4953	35.4953	1	-1000	1000
R02391	Bilirubin:NAD+ oxidoreductase		NAD + Bilirubin <=> NADH + H+ + Biliverdin	1.0 C00003 + 1.0 C00486 <=> 1 C00004 + 1 C00080 + 1 C00500	|1.3.1.24|	1000000	0	0	1	-1000	1000
R02393	Bilirubin:NADP+ oxidoreductase		TPN + Bilirubin <=> TPNH + H+ + Biliverdin	1.0 C00006 + 1.0 C00486 <=> 1 C00005 + 1 C00080 + 1 C00500	|1.3.1.24|	1000000	0	0	1	-1000	1000
R02394	Bilirubin:oxygen oxidoreductase		O2 + 2 Bilirubin <=> 2 H2O + 2 Biliverdin	1.0 C00007 + 1.0 C00486 <=> 1 C00001 + 1 C00500	|1.3.3.5|	1000000	0	0	3	0	0
R02395	Carnitine:NAD+ 3-oxidoreductase		NAD + Carnitine <=> NADH + H+ + 3-Dehydrocarnitine	1.0 C00003 + 1.0 C00487 <=> 1 C00004 + 1 C00080 + 1 C02636	|1.1.1.108|	17.8	-19.8636	55.4636	1	-1000	1000
R02396	Acetyl-CoA:carnitine O-acetyltransferase		Acetyl-CoA + Carnitine <=> CoA + O-Acetylcarnitine	1.0 C00024 + 1.0 C00487 <=> 1 C00010 + 1 C02571	|2.3.1.7|	-11.7	-49.3636	25.9636	1	-1000	1000
R02397	4-Trimethylammoniobutanoate,2-oxoglutarate:oxygen oxidoreductase		O2 + 2-Oxoglutarate + 4-Trimethylammoniobutanoate <=> CO2 + Succinate + Carnitine	1.0 C00007 + 1.0 C00026 + 1.0 C01181 <=> 1 C00011 + 1 C00042 + 1 C00487	|1.14.11.1|	-447.3	-513.488	-419.329	0	0	1000
R02398	Carnitine carboxy-lyase		H+ + Carnitine <=> CO2 + 2-Methylcholine	1.0 C00487 <=> 1 C00011 + 1 C02224	|4.1.1.42|	-20.2	-67.5559	-11.0605	0	0	1000
R02401	glutarate-semialdehyde:NAD+ oxidoreductase		H2O + NAD + 5-Oxopentanoate <=> NADH + 2 H+ + Glutarate	1.0 C00001 + 1.0 C00003 + 1.0 C03273 <=> 1 C00004 + 2 C00080 + 1 C00489	|1.2.1.20|	-46.4	-84.0636	-8.73643	0	0	1000
R02402	Glutarate:CoA ligase (ADP-forming)		ATP + CoA + Glutarate <=> ADP + Phosphate + Glutaryl-CoA	1.0 C00002 + 1.0 C00010 + 1.0 C00489 <=> 1 C00008 + 1 C00009 + 1 C00527	|6.2.1.6|	-4.8	-61.2953	51.6953	1	-1000	1000
R02404	Itaconate:CoA ligase (ADP-forming)		ATP + CoA + Itaconate <=> ADP + Phosphate + Itaconyl-CoA	1.0 C00002 + 1.0 C00010 + 1.0 C00490 <=> 1 C00008 + 1 C00009 + 1 C00531	|6.2.1.5|	-4.8	-61.2953	51.6953	1	-1000	1000
R02405	Itaconate:CoA ligase (IDP-forming)		CoA + GTP + Itaconate <=> Phosphate + GDP + Itaconyl-CoA	1.0 C00010 + 1.0 C00044 + 1.0 C00490 <=> 1 C00009 + 1 C00035 + 1 C00531	|6.2.1.4|	-4.9	-61.3953	51.5953	1	-1000	1000
R02406	Itaconate:CoA ligase (IDP-forming)		CoA + ITP + Itaconate <=> Phosphate + IDP + Itaconyl-CoA	1.0 C00010 + 1.0 C00081 + 1.0 C00490 <=> 1 C00009 + 1 C00104 + 1 C00531	|6.2.1.4|	-4.8	-61.2953	51.6953	1	-1000	1000
R02407	Succinyl-CoA:citramalate CoA-transferase		Succinyl-CoA + Itaconate <=> Succinate + Itaconyl-CoA	1.0 C00091 + 1.0 C00490 <=> 1 C00042 + 1 C00531	|2.8.3.7|	0	-37.6636	37.6636	1	-1000	1000
R02408	L-Cystine Lysteine-lyase (deaminating)		H2O + L-Cystine <=> NH3 + Pyruvate + Thiocysteine	1.0 C00001 + 1.0 C00491 <=> 1 C00014 + 1 C00022 + 1 C01962	|4.4.1.1|4.4.1.8|	33.3	-42.58	32.7471	1	-1000	1000
R02409	Coenzyme A:oxidized-glutathione oxidoreductase		SLF + L-Cystine <=> L-Cysteine + S-sulfocysteine	1.0 C00059 + 1.0 C00491 <=> 1 C00097 + 1 C05824	|1.8.4.3|	1000000	0	0	1	-1000	1000
R02410	Raffinose fructohydrolase		H2O + Melitose <=> Levulose + Melibiose	1.0 C00001 + 1.0 C00492 <=> 1 C00095 + 1 C05402	|3.2.1.26|	-25.9	-73.2559	-16.7605	0	0	1000
R02411	1-alpha-D-Galactosyl-myo-inositol:sucrose		SUCR + Galactinol <=> Bios I + Melitose	1.0 C00089 + 1.0 C01235 <=> 1 C00137 + 1 C00492	|2.4.1.82|	-7.8	-45.4636	29.8636	1	-1000	1000
R02412	ATP:shikimate 3-phosphotransferase		ATP + Shikimate <=> ADP + 3-phosphoshikimate	1.0 C00002 + 1.0 C00493 <=> 1 C00008 + 1 C03175	2.7.1.71	-9.6	-47.2636	28.0636	1	-1000	1000
R02413	Shikimate:NADP+ 5-oxidoreductase		TPN + Shikimate <=> TPNH + H+ + 3-Dehydroshikimate	1.0 C00006 + 1.0 C00493 <=> 1 C00005 + 1 C00080 + 1 C02637	1.1.1.25|1.1.1.282	5	-32.6636	42.6636	1	-1000	1000
R02415	Shikimate:pyrroloquinoline-quinone 5-oxidoreductase		PQQ + Shikimate <=> PQQH2 + 3-Dehydroshikimate	1.0 C00113 + 1.0 C00493 <=> 1 C01359 + 1 C02637	|1.1.99.25|	-22.3	-59.9636	15.3636	1	-1000	1000
R02416	4-Coumaroyl-CoA:shikimate O-(hydroxycinnamoyl)transferase		p-Coumaroyl-CoA + Shikimate <=> CoA + 4-Coumaroylshikimate	1.0 C00223 + 1.0 C00493 <=> 1 C00010 + 1 C02947	|2.3.1.133|	-10.9	-48.5636	26.7636	1	-1000	1000
R02417	questin,NADPH:oxygen oxidoreductase (hydroxylating,		TPNH + O2 + Questin <=> TPN + Demethylsulochrin	1.0 C00005 + 1.0 C00007 + 1.0 C01448 <=> 1 C00006 + 1 C15504	|1.14.13.43|	-687.1	-724.764	-649.436	0	0	1000
R02419	(R)-Malate hydro-lyase		D-Malate <=> H2O + Maleate	1.0 C00497 <=> 1 C00001 + 1 C01384	|4.2.1.31|	3.9	-14.9318	22.7318	1	-1000	1000
R02422	Allantoate amidinohydrolase		H2O + Allantoate <=> Urea + Ureidoglycolate	1.0 C00001 + 1.0 C00499 <=> 1 C00086 + 1 C00603	3.5.3.4	38.1	-9.25588	47.2395	1	-1000	1000
R02423	allantoate amidinohydrolase (decarboxylating)		H2O + 2 H+ + Allantoate <=> CO2 + NH3 + Ureidoglycine	1.0 C00001 + 1.0 C00499 <=> 1 C00011 + 1 C00014 + 1 C02091	|3.5.3.9|	3.7	-72.18	3.14715	0	0	1000
R02424	Allantoin amidohydrolase		H2O + Allantoin <=> H+ + Allantoate	1.0 C00001 + 1.0 C01551 <=> 1 C00499	3.5.2.5	1000000	0	0	1	-1000	1000
R02425				1.0 C00001 + 1.0 C02350 <=> 1 C00499		1000000	0	0	3	0	0
R02426	CDPglucose 4,6-hydro-lyase		CDP-glucose <=> H2O + CDP-4-dehydro-6-deoxy-D-glucose	1.0 C00501 <=> 1 C00001 + 1 C01219	|4.2.1.45|	-49.4	-68.2318	-30.5682	0	0	1000
R02427	D-Xylonolactone lactonohydrolase		H2O + D-Xylonolactone <=> H+ + D-Xylonate	1.0 C00001 + 1.0 C02266 <=> 1 C00502	|3.1.1.68|	-29.2	-48.0318	-10.3682	0	0	1000
R02428	D-Xylono-1,4-lactone lactonohydrolase		H2O + D-Xylono-1,4-lactone <=> H+ + D-Xylonate	1.0 C00001 + 1.0 C02753 <=> 1 C00502	|3.1.1.68|	-29.1	-47.9318	-10.2682	0	0	1000
R02429	D-Xylonate hydro-lyase		D-Xylonate <=> H2O + 2-Dehydro-3-deoxy-D-xylonate	1.0 C00502 <=> 1 C00001 + 1 C03826	|4.2.1.82|	-38.7	-57.5318	-19.8682	0	0	1000
R02430	ATP:erythritol 4-phosphotransferase		ATP + Phycite <=> ADP + D-Erythritol 4-phosphate	1.0 C00002 + 1.0 C00503 <=> 1 C00008 + 1 C03494	|2.7.1.27|	-15.1	-52.7636	22.5636	1	-1000	1000
R02433	L-Cysteate:2-oxoglutarate aminotransferase		2-Oxoglutarate + L-Cysteate <=> GLU + 3-Sulfopyruvate	1.0 C00026 + 1.0 C00506 <=> 1 C00025 + 1 C05528	|2.6.1.1|	0.1	-37.5636	37.7636	1	-1000	1000
R02434	rxn01758		NADH + H+ + L-Cysteate <=> H2O + NAD + 3-Sulfinoalanine	1.0 C00004 + 1.0 C00080 + 1.0 C00506 <=> 1 C00001 + 1 C00003 + 1 C00606		1000000	0	0	1	-1000	1000
R02436	Quercitrin 3-L-rhamnohydrolase		H2O + Quercitrin <=> H+ + Quercetin + L-Rhamnose	1.0 C00001 + 1.0 C01750 <=> 1 C00389 + 1 C00507	|3.2.1.66|	2.9	-44.4559	12.0395	1	-1000	1000
R02437	L-Rhamnose ketol-isomerase		L-Rhamnose <=> L-Rhamnulose	1.0 C00507 <=> 1 C00861	5.3.1.14	4.4	-14.4318	23.2318	1	-1000	1000
R02438	rxn01762		L-Rhamnose <=> L-Rhamnofuranose	1.0 C00507 <=> 1 C02431		2.1	-16.7318	20.9318	1	-1000	1000
R02439	ATP:L-ribulose 5-phosphotransferase		ATP + L-Ribulose <=> ADP + L-Ribulose 5-phosphate	1.0 C00002 + 1.0 C00508 <=> 1 C00008 + 1 C01101	2.7.1.16	-12.6	-50.2636	25.0636	0	0	1000
R02441	L-Arabitol:NAD+ 2-oxidoreductase (L-ribulose-forming)		NAD + L-Lyxitol <=> NADH + H+ + L-Ribulose	1.0 C00003 + 1.0 C00532 <=> 1 C00004 + 1 C00080 + 1 C00508	|1.1.1.13|	15.4	-22.2636	53.0636	1	-1000	1000
R02442	flavonoid,NADPH:oxygen oxidoreductase (3'-hydroxylating)		TPNH + O2 + H+ + Naringenin <=> H2O + TPN + Eriodictyol	1.0 C00005 + 1.0 C00007 + 1.0 C00080 + 1.0 C00509 <=> 1 C00001 + 1 C00006 + 1 C05631	|1.14.13.21|1.14.13.88|	-393.5	-431.164	-355.836	3	0	0
R02443	flavanone,NADPH:oxygen oxidoreductase		2 TPNH + 2 O2 + 2 H+ + Naringenin <=> 2 H2O + 2 TPN + Dihydrotricetin	1.0 C00005 + 1.0 C00007 + 1.0 C00509 <=> 1 C00006 + 1 C05911	|1.14.13.88|	-787	-824.664	-749.336	3	0	0
R02444	flavanone,2-oxoglutarate:oxygen oxidoreductase (3-hydroxylating)		O2 + 2-Oxoglutarate + Naringenin <=> CO2 + Succinate + Aromadendrin	1.0 C00007 + 1.0 C00026 + 1.0 C00509 <=> 1 C00011 + 1 C00042 + 1 C00974	|1.14.11.9|	-457.5	-523.688	-429.529	0	0	1000
R02445	flavanone,2-oxoglutarate:oxygen oxidoreductase (dehydrating)		O2 + 2-Oxoglutarate + Naringenin <=> H2O + CO2 + Succinate + Apigenin	1.0 C00007 + 1.0 C00026 + 1.0 C00509 <=> 1 C00011 + 1 C00042 + 1 C01477	|1.14.11.22|	1000000	0	0	3	0	0
R02446	flavanone lyase (decyclizing)		Naringenin <=> Isosalipurpol	1.0 C00509 <=> 1 C06561	|5.5.1.6|	-83.7	-102.532	-64.8682	3	0	0
R02447	Malonyl-CoA:3-hydroxybenzoyl-CoA malonyltransferase		3 H+ + 3 Malonyl-CoA + Benzoyl-CoA <=> 4 CoA + 3 CO2 + 2,4,6-Trihydroxybenzophenone	2.0 C00083 + 1.0 C00512 <=> 2 C00010 + 1 C00011 + 1 C06356	|2.3.1.151|	0.1	-84.9195	46.903	1	-1000	1000
R02449	benzoyl-CoA,NADPH:oxygen oxidoreductase (3-hydroxylating)		TPNH + O2 + H+ + Benzoyl-CoA <=> H2O + TPN + 3-Hydroxybenzoyl-CoA	1.0 C00005 + 1.0 C00007 + 1.0 C00080 + 1.0 C00512 <=> 1 C00001 + 1 C00006 + 1 C05195	|1.14.13.58|	-393.6	-431.264	-355.936	0	0	1000
R02450	Phenylglyoxylate:NAD+ oxidoreductase		NAD + CoA + Benzoylformate <=> NADH + CO2 + Benzoyl-CoA	1.0 C00003 + 1.0 C00010 + 1.0 C02137 <=> 1 C00004 + 1 C00011 + 1 C00512	|1.2.1.58|	-27	-83.4953	29.4953	1	-1000	1000
R02452	Benzoyl-CoA:glycine N-benzoyltransferase		Gly + Benzoyl-CoA <=> CoA + H+ + Hippurate	1.0 C00037 + 1.0 C00512 <=> 1 C00010 + 1 C01586	|2.3.1.71|	-22.9	-60.5636	14.7636	1	-1000	1000
R02453	Benzoyl-CoA:anthranilate N-benzoyltransferase		Vitamin L1 + Benzoyl-CoA <=> CoA + N-Benzoylanthranilate	1.0 C00108 + 1.0 C00512 <=> 1 C00010 + 1 C03141	|2.3.1.144|	63.5	25.8364	101.164	2	-1000	0
R02454	D-Mannonate:NAD+ 5-oxidoreductase		NAD + D-Mannonate <=> NADH + H+ + D-Fructuronate	1.0 C00003 + 1.0 C00514 <=> 1 C00004 + 1 C00080 + 1 C00905	1.1.1.57	13.1	-24.5636	50.7636	1	-1000	1000
R02455	D-Mannonate:NAD+ 6-oxidoreductase		NAD + D-Mannonate <=> NADH + H+ + D-Mannuronate	1.0 C00003 + 1.0 C00514 <=> 1 C00004 + 1 C00080 + 1 C02024	|1.1.1.131|	13.4	-24.2636	51.0636	1	-1000	1000
R02456	D-Mannonate:NADP+ 6-oxidoreductase		TPN + D-Mannonate <=> TPNH + H+ + D-Mannuronate	1.0 C00006 + 1.0 C00514 <=> 1 C00005 + 1 C00080 + 1 C02024	|1.1.1.131|	11.7	-25.9636	49.3636	1	-1000	1000
R02457	D-Ornithine:oxygen oxidoreductase (deaminating)		H2O + O2 + D-Ornithine <=> NH3 + H2O2 + 2-Oxo-5-aminovalerate	1.0 C00001 + 1.0 C00007 + 1.0 C00515 <=> 1 C00014 + 1 C00027 + 1 C01110	|1.4.3.3|	-102.6	-178.48	-103.153	0	0	1000
R02458	D-Arginine amidinohydrolase		H2O + D-Arginine <=> Urea + D-Ornithine	1.0 C00001 + 1.0 C00792 <=> 1 C00086 + 1 C00515	|3.5.3.10|	15	-32.3559	24.1395	1	-1000	1000
R02461	D-Ornithine 4,5-aminomutase		D-Ornithine <=> 2,4-Diaminopentanoate	1.0 C00515 <=> 1 C03943	|5.4.3.5|	-0.5	-19.3318	18.3318	1	-1000	1000
R02462	Hexadecanol:NAD+ oxidoreductase		NAD + Hexadecanol <=> NADH + H+ + Hexadecanal	1.0 C00003 + 1.0 C00823 <=> 1 C00004 + 1 C00080 + 1 C00517	|1.1.1.164|1.1.1.192|	20.4	-17.2636	58.0636	1	-1000	1000
R02463	hexadecanal:NADP+ delta2-oxidoreductase		Hexadecanal + NADP+ <=> Hexadecenal + NADPH + H+	1.0 C00006 + 1.0 C00517 <=> 1 C00005 + 1 C00080 + 1 C06123	1.3.1.27	58.7	21.0364	96.3636	2	-1000	0
R02464	Sphinganine-1-phosphate pamlmitaldehyde-lyase		Sphinganine 1-phosphate <=> Phosphoethanolamine + Hexadecanal	1.0 C01120 <=> 1 C00346 + 1 C00517	|4.1.2.27|	9.5	-37.8559	18.6395	1	-1000	1000
R02465				1.0 C00518 <=> 2 C04794		1000000	0	0	1	-1000	1000
R02466	3-Sulfino-L-alanine carboxy-lyase		H+ + 3-Sulfinoalanine <=> CO2 + Hypotaurine	1.0 C00606 <=> 1 C00011 + 1 C00519	|4.1.1.15|4.1.1.29|	-18.6	-65.9559	-9.46054	0	0	1000
R02467	Cysteamine:oxygen oxidoreductase		O2 + Cysteamine <=> H+ + Hypotaurine	1.0 C00007 + 1.0 C01678 <=> 1 C00519	|1.13.11.19|	1000000	0	0	1	-1000	1000
R02468	(-)-Limonene,NADPH:oxygen oxidoreductase (6-hydroxylating)		TPNH + O2 + H+ + Limonene <=> H2O + TPN + (-)-trans-Carveol	1.0 C00005 + 1.0 C00007 + 1.0 C00080 + 1.0 C00521 <=> 1 C00001 + 1 C00006 + 1 C00964	|1.14.13.48|	-401.6	-439.264	-363.936	0	0	1000
R02469	(-)-limonene,NADPH:oxygen oxidoreductase (3-hydroxylating)		TPNH + O2 + H+ + Limonene <=> H2O + TPN + (-)-trans-Isopiperitenol	1.0 C00005 + 1.0 C00007 + 1.0 C00080 + 1.0 C00521 <=> 1 C00001 + 1 C00006 + 1 C01123	|1.14.13.47|	-401.6	-439.264	-363.936	0	0	1000
R02470	(-)-Limonene,NADPH:oxygen oxidoreductase (7-hydroxylating)		TPNH + O2 + H+ + Limonene <=> H2O + TPN + Perillyl alcohol	1.0 C00005 + 1.0 C00007 + 1.0 C00080 + 1.0 C00521 <=> 1 C00001 + 1 C00006 + 1 C02452	|1.14.13.49|	-384.1	-421.764	-346.436	0	0	1000
R02471	rxn01789		NAD + Pantoate <=> NADH + H+ + (R)-4-Dehydropantoate	1.0 C00003 + 1.0 C00522 <=> 1 C00004 + 1 C00080 + 1 C01053	|1.1.1.106|	20.4	-17.2636	58.0636	1	-1000	1000
R02472	(R)-Pantoate:NADP+ 2-oxidoreductase		TPN + Pantoate <=> TPNH + H+ + 2-Dehydropantoate	1.0 C00006 + 1.0 C00522 <=> 1 C00005 + 1 C00080 + 1 C00966	1.1.1.169	16.1	-21.5636	53.7636	1	-1000	1000
R02473	(R)-Pantoate:beta-alanine ligase (AMP-forming)		ATP + beta-Alanine + Pantoate <=> PPi + AMP + PAN	1.0 C00002 + 1.0 C00099 + 1.0 C00522 <=> 1 C00013 + 1 C00020 + 1 C00864	6.3.2.1	-33.3	-89.7953	23.1953	0	0	1000
R02474	Pantothenate amidohydrolase		H2O + PAN <=> beta-Alanine + Pantoate	1.0 C00001 + 1.0 C00864 <=> 1 C00099 + 1 C00522	|3.5.1.22|	-4.1	-51.4559	5.03946	0	0	1000
R02476	3alpha-Hydroxysteroid:NAD+ oxidoreductase (A-specific)		NAD + Androsterone <=> NADH + H+ + Androstanedione	1.0 C00003 + 1.0 C00523 <=> 1 C00004 + 1 C00080 + 1 C00674	|1.1.1.50|1.1.1.209|1.1.1.213|	14.5	-23.1636	52.1636	1	-1000	1000
R02477	3alpha-Hydroxysteroid:NADP+ oxidoreductase (A-specific)		TPN + Androsterone <=> TPNH + H+ + Androstanedione	1.0 C00006 + 1.0 C00523 <=> 1 C00005 + 1 C00080 + 1 C00674	|1.1.1.50|1.1.1.209|1.1.1.213|	12.8	-24.8636	50.4636	1	-1000	1000
R02478	UDPglucuronate beta-D-glucuronosyltransferase(acceptor-unspecific)		UDPglucuronate + Androsterone <=> UDP + Androsterone glucuronide	1.0 C00167 + 1.0 C00523 <=> 1 C00015 + 1 C11135	|2.4.1.17|	-12.7	-50.3636	24.9636	1	-1000	1000
R02481	Acetyl-CoA:D-tryptophan N-acetyltransferase		Acetyl-CoA + D-Tryptophan <=> CoA + H+ + N-Acetyl-D-tryptophan	1.0 C00024 + 1.0 C00525 <=> 1 C00010 + 1 C03137	|2.3.1.34|	-22.9	-60.5636	14.7636	1	-1000	1000
R02482	Malonyl-CoA:D-tryptophan N-malonyltransferase		Malonyl-CoA + D-Tryptophan <=> CoA + H+ + N2-Malonyl-D-tryptophan	1.0 C00083 + 1.0 C00525 <=> 1 C00010 + 1 C03414	|2.3.1.112|	-19.3	-56.9636	18.3636	1	-1000	1000
R02484	deoxyuridine:orthophosphate 2-deoxy-D-ribosyltransferase		Phosphate + H+ + Deoxyuridine <=> Uracil + deoxyribose-1-phosphate	1.0 C00009 + 1.0 C00526 <=> 1 C00106 + 1 C00672	|2.4.2.1|2.4.2.4|2.4.2.23|2.4.2.2|	12.7	-24.9636	50.3636	1	-1000	1000
R02485	Deoxycytidine aminohydrolase		H2O + H+ + Deoxycytidine <=> NH3 + Deoxyuridine	1.0 C00001 + 1.0 C00881 <=> 1 C00014 + 1 C00526	3.5.4.14|3.5.4.5	-25.3	-72.6559	-16.1605	0	0	1000
R02486	2-Deoxyuridine,2-Oxoglutarate:oxygen oxidoreductase		O2 + 2-Oxoglutarate + Deoxyuridine <=> CO2 + Succinate + Uracil + Deoxyribonolactone	1.0 C00007 + 1.0 C00026 + 1.0 C00526 <=> 1 C00011 + 1 C00042 + 1 C00106 + 1 C02674	|1.14.11.10|	-523.2	-617.912	-504.921	0	0	1000
R02487	Glutaryl-CoA:(acceptor) 2,3-oxidoreductase (decarboxylating)		FAD + H+ + Glutaryl-CoA <=> CO2 + Crotonyl-CoA + FADH2	1.0 C00016 + 1.0 C00527 <=> 1 C00011 + 1 C00877 + 1 C01352	|1.3.99.7|	9	-57.1877	36.9712	1	-1000	1000
R02489	Gentisate carboxy-lyase		H+ + Gentisate <=> CO2 + Quinol	1.0 C00628 <=> 1 C00011 + 1 C00530	|4.1.1.62|	0.3	-47.0559	9.43946	1	-1000	1000
R02490	Citramalyl-CoA hydro-lyase		Citramalyl-CoA <=> H2O + Itaconyl-CoA	1.0 C00904 <=> 1 C00001 + 1 C00531	|4.2.1.56|	14.4	-4.43178	33.2318	1	-1000	1000
R02491	L-Citramalyl-CoA hydro-lyase		L-Citramalyl-CoA <=> H2O + Itaconyl-CoA	1.0 C01011 <=> 1 C00001 + 1 C00531	|4.2.1.56|	14.4	-4.43178	33.2318	1	-1000	1000
R02492	Nitrous-oxide:(acceptor) oxidoreductase (NO-forming)		NADH + 2 H+ + 2 NO <=> H2O + NAD + Nitrous oxide	1.0 C00004 + 1.0 C00533 <=> 1 C00001 + 1 C00003 + 1 C00887	|1.7.99.7|	1000000	0	0	1	-1000	1000
R02493	ATP:pyridoxal 5'-phosphotransferase		ATP + PM <=> ADP + Pyridoxamine phosphate	1.0 C00002 + 1.0 C00534 <=> 1 C00008 + 1 C00647	2.7.1.35	-13.3	-50.9636	24.3636	1	-1000	1000
R02494	pyridoxamine-5'-phosphate phosphohydrolase		Phosphate + H+ + PM <=> H2O + Pyridoxamine phosphate	1.0 C00009 + 1.0 C00534 <=> 1 C00001 + 1 C00647	|3.1.3.74|	14.9	5.76054	62.2559	2	-1000	0
R02498	5beta-dihydrotestosterone:NADP+ 4,5-oxidoreductase		5beta-Dihydrotestosterone + NADP+ <=> Testosterone + NADPH + H+	1.0 C00006 + 1.0 C05293 <=> 1 C00005 + 1 C00080 + 1 C00535	1.3.1.3	1000000	0	0	1	-1000	1000
R02499	Testosterone delta5-delat4-isomerase		NADH + H+ + Testosterone <=> NAD + Androstenediol	1.0 C00004 + 1.0 C00080 + 1.0 C00535 <=> 1 C00003 + 1 C04295	|1.1.1.145|5.3.3.1|	-14.5	-52.1636	23.1636	1	-1000	1000
R02502	UDPglucuronate beta-D-glucuronosyltransferase(acceptor-unspecific)		UDPglucuronate + Testosterone <=> UDP + Testosterone glucuronide	1.0 C00167 + 1.0 C00535 <=> 1 C00015 + 1 C11134	|2.4.1.17|	-12.7	-50.3636	24.9636	1	-1000	1000
R02504	Trimetaphosphate hydrolase		H2O + Trimetaphosphate <=> H+ + Triphosphate	1.0 C00001 + 1.0 C02466 <=> 1 C00536	|3.6.1.2|	1000000	0	0	1	-1000	1000
R02505	Malonyl-CoA:cinnamoyl-CoA malonyltransferase (cyclizing)		3 H+ + 3 Malonyl-CoA + Cinnamoyl-CoA <=> 4 CoA + 4 CO2 + Pinosylvin	1.0 C00083 + 3.0 C00540 <=> 4 C00010 + 2 C00011 + 2 C01745	|2.3.1.146|	-107.8	-297.224	-71.2421	0	0	1000
R02506	cinnamaldehyde:NADP+ oxidoreductase (CoA-cinnamoylating)		TPN + CoA + Cinnamaldehyde <=> TPNH + H+ + Cinnamoyl-CoA	1.0 C00006 + 1.0 C00010 + 1.0 C00903 <=> 1 C00005 + 1 C00080 + 1 C00540	|1.2.1.44|	-19.7	-47.6712	46.4877	1	-1000	1000
R02508	O-Succinyl-L-homoserine succinate-lyase (adding cysteine)		Succinate + H+ + Cystathionine <=> L-Cysteine + O-Succinyl-L-homoserine	1.0 C00042 + 1.0 C00542 <=> 1 C00097 + 1 C01118	2.5.1.48|4.2.99.9	44.3	6.63643	81.9636	2	-1000	0
R02509	N,N-Dimethylformamide amidohydrolase		H2O + DMF <=> FORM + (CH3)2NH	1.0 C00001 + 1.0 C03134 <=> 1 C00058 + 1 C00543	|3.5.1.56|	66.3	18.9441	75.4395	2	-1000	0
R02513	NG,NG-Dimethyl-L-arginine dimethylamidohydrolase		H2O + NG,NG-Dimethyl-L-arginine <=> Citrulline + (CH3)2NH	1.0 C00001 + 1.0 C03626 <=> 1 C00327 + 1 C00543	|3.5.3.18|	-162.1	-209.456	-152.961	0	0	1000
R02514	4-hydroxyphenylacetate,NADH:oxygen oxidoreductase (1-hydroxylating)		NADH + O2 + H+ + 4-Hydroxyphenylacetate <=> H2O + NAD + Homogentisate	1.0 C00004 + 1.0 C00007 + 1.0 C00642 <=> 1 C00003 + 1 C00544	|1.14.13.18|	-395.2	-432.864	-357.536	0	0	1000
R02515	3-hydroxyphenylacetate,NADH:oxygen oxidoreductase (6-hydroxylating)		NADH + O2 + H+ + 3-Hydroxyphenylacetate <=> H2O + NAD + Homogentisate	1.0 C00004 + 1.0 C00007 + 1.0 C05593 <=> 1 C00003 + 1 C00544	|1.14.13.63|	-395.2	-432.864	-357.536	3	0	0
R02516	4-hydroxyphenylacetate,NADPH:oxygen oxidoreductase (1-hydroxylating)		TPNH + O2 + H+ + 4-Hydroxyphenylacetate <=> H2O + TPN + Homogentisate	1.0 C00005 + 1.0 C00007 + 1.0 C00642 <=> 1 C00001 + 1 C00006 + 1 C00544	|1.14.13.18|	-393.5	-431.164	-355.836	3	0	0
R02517	3-hydroxyphenylacetate,NADPH:oxygen oxidoreductase (6-hydroxylating)		TPNH + O2 + H+ + 3-Hydroxyphenylacetate <=> H2O + TPN + Homogentisate	1.0 C00005 + 1.0 C00007 + 1.0 C00080 + 1.0 C05593 <=> 1 C00001 + 1 C00006 + 1 C00544	|1.14.13.63|	-393.5	-431.164	-355.836	3	0	0
R02518	rxn01824		TPNH + O2 + Homogentisate <=> H2O + TPN + CO2 + Gentisate aldehyde	1.0 C00005 + 1.0 C00007 + 1.0 C00544 <=> 1 C00001 + 1 C00006 + 1 C00011 + 1 C05585	|4.1.1.-|	1000000	0	0	1	-1000	1000
R02519	Homogentisate:oxygen 1,2-oxidoreductase (decyclizing)		O2 + Homogentisate <=> H+ + 4-Maleylacetoacetate	1.0 C00007 + 1.0 C00544 <=> 1 C01036	|1.13.11.5|	-326.4	-345.232	-307.568	0	0	1000
R02520	rxn01826		O2 + H+ + Homogentisate <=> H2O + CO2 + Gentisate aldehyde	1.0 C00007 + 1.0 C00544 <=> 1 C00001 + 1 C00011 + 1 C05585	|1.13.12.-|	-384.4	-431.756	-375.261	0	0	1000
R02521	4-Hydroxyphenylpyruvate:oxygen oxidoreductase		O2 + 4-Hydroxyphenylpyruvate <=> CO2 + Homogentisate	1.0 C00007 + 1.0 C01179 <=> 1 C00011 + 1 C00544	|1.13.11.27|	-449.2	-496.556	-440.061	0	0	1000
R02522	L-Arabinonate hydro-lyase		L-Arabinonate <=> H2O + 2-Dehydro-3-deoxy-L-pentonate	1.0 C00545 <=> 1 C00001 + 1 C00684	|4.2.1.25|	-38.7	-57.5318	-19.8682	0	0	1000
R02526	L-Arabinono-1,4-lactone lactonohydrolase		H2O + L-Arabinono-1,4-lactone <=> H+ + L-Arabinonate	1.0 C00001 + 1.0 C01114 <=> 1 C00545	|3.1.1.15|	-29.1	-47.9318	-10.2682	0	0	1000
R02527	(R)-Lactaldehyde:NAD+ oxidoreductase		NAD + D-Lactaldehyde <=> NADH + H+ + Methylglyoxal	1.0 C00003 + 1.0 C00937 <=> 1 C00004 + 1 C00080 + 1 C00546	|1.1.1.78|1.1.1.79|1.1.1.21|	17.8	-19.8636	55.4636	1	-1000	1000
R02528	aldose reductase (methylglyoxal)		TPNH + H+ + Methylglyoxal <=> TPN + Acetol	1.0 C00005 + 1.0 C00080 + 1.0 C00546 <=> 1 C00006 + 1 C05235	|1.1.1.-|	-18.8	-56.4636	18.8636	1	-1000	1000
R02529	Aminoacetone:oxygen oxidoreductase(deaminating)(flavin-containing)		H2O + O2 + Aminoacetone <=> NH3 + H2O2 + Methylglyoxal	1.0 C00001 + 1.0 C00007 + 1.0 C01888 <=> 1 C00014 + 1 C00027 + 1 C00546	|1.4.3.4|1.4.3.6|1.4.3.21|	-92.5	-168.38	-93.0529	0	0	1000
R02530	(R)-S-Lactoylglutathione methylglyoxal-lyase (isomerizing)		(R)-S-Lactoylglutathione <=> GSH + Methylglyoxal	1.0 C03451 <=> 1 C00051 + 1 C00546	4.4.1.5	35.8	-11.5559	44.9395	1	-1000	1000
R02531	Lactaldehyde:NAD+ 1-oxidoreductase		NAD + Lactaldehyde <=> NADH + H+ + Methylglyoxal	1.0 C00003 + 1.0 C05999 <=> 1 C00004 + 1 C00080 + 1 C00546	|1.1.1.21|	17.8	-19.8636	55.4636	1	-1000	1000
R02532	4-[(1R)-2-Amino-1-hydroxyethyl]-1,2-benzenediol:oxygen		H2O + O2 + Arterenol <=> NH3 + H2O2 + 3,4-Dihydroxymandelaldehyde	1.0 C00001 + 1.0 C00007 + 1.0 C00547 <=> 1 C00014 + 1 C00027 + 1 C05577	|1.4.3.4|	-93.3	-169.18	-93.8529	0	0	1000
R02533	S-Adenosyl-L-methionine:phenylethanolamine N-methyltransferase		SAM + Arterenol <=> S-Adenosylhomocysteine + H+ + L-Adrenaline	1.0 C00019 + 1.0 C00547 <=> 1 C00021 + 1 C00788	|2.1.1.28|	1000000	0	0	1	-1000	1000
R02534	S-Adenosyl-L-methionine:catechol O-methyltransferase		SAM + Arterenol <=> S-Adenosylhomocysteine + H+ + L-Normetanephrine	1.0 C00019 + 1.0 C00547 <=> 1 C00021 + 1 C05589	|2.1.1.6|	1000000	0	0	1	-1000	1000
R02535	3,4-Dihydroxyphenetylamine,ascorbate:oxygen oxidoreductase		O2 + Ascorbate + H+ + Dopamine <=> H2O + Dehydroascorbate + Arterenol	1.0 C00007 + 1.0 C00072 + 1.0 C03758 <=> 1 C00001 + 1 C00547 + 1 C05422	|1.14.17.1|	-391.2	-428.864	-353.536	0	0	1000
R02536	Phenylacetaldehyde:NAD+ oxidoreductase		H2O + NAD + Phenylacetaldehyde <=> NADH + H+ + PACT	1.0 C00001 + 1.0 C00003 + 1.0 C00601 <=> 1 C00004 + 2 C00080 + 1 C07086	1.2.1.39|1.2.1.5	-45.2	-82.8636	-7.53643	0	0	1000
R02537	Aldehyde:NADP+ oxidoreductase		H2O + TPN + Phenylacetaldehyde <=> TPNH + H+ + PACT	1.0 C00001 + 1.0 C00006 + 1.0 C00601 <=> 1 C00005 + 2 C00080 + 1 C07086	|1.2.1.5|	-46.8	-84.4636	-9.13643	0	0	1000
R02539	Phenylacetate:CoA ligase		ATP + CoA + PACT <=> PPi + AMP + Phenylacetyl-CoA	1.0 C00002 + 1.0 C00010 + 1.0 C07086 <=> 1 C00013 + 1 C00020 + 1 C00582	6.2.1.30	-10.4	-66.8953	46.0953	0	0	1000
R02540	2-phenylacetamide amidohydrolase		H2O + H+ + 2-Phenylacetamide <=> NH3 + PACT	1.0 C00001 + 1.0 C02505 <=> 1 C00014 + 1 C07086	|3.5.1.4|	-25.6	-72.9559	-16.4605	0	0	1000
R02544	meso-tartrate:NAD+ oxidoreductase		NAD + meso-Tartrate <=> NADH + H+ + Dihydroxyfumarate	1.0 C00003 + 1.0 C00552 <=> 1 C00004 + 1 C00080 + 1 C00975	|1.3.1.7|	17.8	-19.8636	55.4636	1	-1000	1000
R02545	meso-Tartaric acid:NAD+ oxidoreductase		NAD + meso-Tartrate <=> NADH + H+ + Oxaloglycolate	1.0 C00003 + 1.0 C00552 <=> 1 C00004 + 1 C00080 + 1 C03459	|1.1.1.93|	17.8	-19.8636	55.4636	1	-1000	1000
R02546	(R,R)-Tartrate epimerase		Tartrate <=> meso-Tartrate	1.0 C00898 <=> 1 C00552	|5.1.2.5|	0	-18.8318	18.8318	1	-1000	1000
R02547	trans-2,3-Epoxysuccinate hydrolase		H2O + trans-2,3-Epoxysuccinate <=> meso-Tartrate	1.0 C00001 + 1.0 C03548 <=> 1 C00552	|3.3.2.4|	28.9	10.0682	47.7318	2	-1000	0
R02548	(+)-neomenthol:NADP+ oxidoreductase		TPN + (+)-Neomenthol <=> TPNH + H+ + l-Menthone	1.0 C00006 + 1.0 C00553 <=> 1 C00005 + 1 C00080 + 1 C00843	|1.1.1.208|	12.8	-24.8636	50.4636	1	-1000	1000
R02549	4-aminobutanal:NAD+ 1-oxidoreductase		H2O + NAD + 4-Aminobutanal <=> NADH + 2 H+ + GABA	1.0 C00001 + 1.0 C00003 + 1.0 C00555 <=> 1 C00004 + 2 C00080 + 1 C00334	1.2.1.19|1.2.1.3	-43.9	-81.5636	-6.23643	0	0	1000
R02551	N-Benzyloxycarbonylglycine urethanehydrolase		H2O + H+ + N-CBZ-glycine <=> CO2 + Gly + Benzyl alcohol	1.0 C00001 + 1.0 C03710 <=> 1 C00011 + 1 C00037 + 1 C00556	|3.5.1.58|	22.2	-53.68	21.6471	1	-1000	1000
R02552	N(alpha)-Benzyloxycarbonyl-L-leucine urethanehydrolase		H2O + H+ + N(alpha)-Benzyloxycarbonyl-L-leucine <=> CO2 + L-Leucine + Benzyl alcohol	1.0 C00001 + 1.0 C04335 <=> 1 C00011 + 1 C00123 + 1 C00556	|3.5.1.64|	22.3	-53.58	21.7471	1	-1000	1000
R02553	Cyclopentanol:NAD+ oxidoreductase		NAD + Cyclopentanol <=> NADH + H+ + Cyclopentanone	1.0 C00003 + 1.0 C02020 <=> 1 C00004 + 1 C00080 + 1 C00557	|1.1.1.163|	14.5	-23.1636	52.1636	1	-1000	1000
R02554	cyclopentanone,NADPH:oxygen oxidoreductase (5-hydroxylating,		TPNH + O2 + H+ + Cyclopentanone <=> H2O + TPN + 5-Valerolactone	1.0 C00005 + 1.0 C00007 + 1.0 C00080 + 1.0 C00557 <=> 1 C00001 + 1 C00006 + 1 C02240	|1.14.13.16|	-416.1	-453.764	-378.436	0	0	1000
R02555	D-Altronate:NAD+ 3-oxidoreductase		NAD + D-Altronate <=> NADH + H+ + D-Tagaturonate	1.0 C00003 + 1.0 C00817 <=> 1 C00004 + 1 C00080 + 1 C00558	1.1.1.58	13.1	-24.5636	50.7636	1	-1000	1000
R02556	Deoxyadenosine aminohydrolase		H2O + H+ + Deoxyadenosine <=> NH3 + Deoxyinosine	1.0 C00001 + 1.0 C00559 <=> 1 C00014 + 1 C05512	|3.5.4.4|	-25.3	-72.6559	-16.1605	0	0	1000
R02557	Deoxyadenosine:orthophosphate ribosyltransferase		Phosphate + H+ + Deoxyadenosine <=> Adenine + deoxyribose-1-phosphate	1.0 C00009 + 1.0 C00559 <=> 1 C00147 + 1 C00672	2.4.2.1|2.4.2.4	12.7	-24.9636	50.3636	1	-1000	1000
R02558	(R)-Prunasin beta-D-glucohydrolase		H2O + (R)-Prunasin <=> Glucose + Mandelonitrile	1.0 C00001 + 1.0 C00844 <=> 1 C00031 + 1 C00561	|3.2.1.118|	-13.3	-60.6559	-4.16054	0	0	1000
R02560	NADH:trimethylamine-N-oxide oxidoreductase		H2O + FAD + (CH3)3N <=> H+ + (CH3)3NO + FADH2	1.0 C00001 + 1.0 C00016 + 1.0 C00565 <=> 1 C01104 + 1 C01352	|1.6.6.9|	1000000	0	0	1	-1000	1000
R02561	4-aminobenzoate,NADH:oxygen oxidoreductase (1-hydroxylating,		NADH + O2 + 2 H+ + ABEE <=> H2O + NAD + CO2 + 4-Aminophenol	1.0 C00004 + 1.0 C00007 + 1.0 C00080 + 1.0 C00568 <=> 1 C00003 + 1 C00011 + 1 C02372	|1.14.13.27|	-394.9	-461.088	-366.929	0	0	1000
R02562	4-aminobenzoate,NADPH:oxygen oxidoreductase (1-hydroxylating,		TPNH + O2 + 2 H+ + ABEE <=> H2O + TPN + CO2 + 4-Aminophenol	1.0 C00005 + 1.0 C00007 + 2.0 C00080 + 1.0 C00568 <=> 1 C00001 + 1 C00006 + 1 C00011 + 1 C02372	|1.14.13.27|	-393.3	-459.488	-365.329	3	0	0
R02563	CDPethanolamine:L-serine ethanolaminephosphotransferase		Serine + CDPethanolamine <=> CMP + Serine phosphoethanolamine	1.0 C00065 + 1.0 C00570 <=> 1 C00055 + 1 C03872	|2.7.8.4|	1000000	0	0	0	0	1000
R02564	Cyclohexylsulfamate sulfohydrolase		H2O + Cylamic acid <=> SLF + Cyclohexylamine	1.0 C00001 + 1.0 C02824 <=> 1 C00059 + 1 C00571	|3.10.1.2|	1000000	0	0	1	-1000	1000
R02565	p-cumic alcohol:NAD+ oxidoreductase		H2O + NAD + Betaine aldehyde <=> NADH + 2 H+ + BET	1.0 C00001 + 1.0 C00003 + 1.0 C00576 <=> 1 C00004 + 2 C00080 + 1 C00719	1.2.1.8	-43.9	-81.5636	-6.23643	0	0	1000
R02566	p-Cumic alcohol:NADP+ oxidoreductase		H2O + TPN + Betaine aldehyde <=> TPNH + 2 H+ + BET	1.0 C00001 + 1.0 C00006 + 1.0 C00576 <=> 1 C00005 + 2 C00080 + 1 C00719	1.2.1.8	-45.6	-83.2636	-7.93643	0	0	1000
R02568	D-Fructose 1-phosphate D-glyceraldehyde-3-phosphate-lyase		Fructose 1-phosphate <=> Glycerone phosphate + D-Glyceraldehyde	1.0 C01094 <=> 1 C00111 + 1 C00577	|4.1.2.13|	21.3	-26.0559	30.4395	1	-1000	1000
R02572	S-Adenosyl-L-methionine:dimethyl-sulfide S-methyltransferase		SAM + Methyl sulfide <=> S-Adenosylhomocysteine + Trimethylsulfonium	1.0 C00019 + 1.0 C00580 <=> 1 C00021 + 1 C01008	|2.1.1.96|	0	-37.6636	37.6636	1	-1000	1000
R02573	Trimethylsulfonium:tetrahydrofolate N-methyltransferase		THF + Trimethylsulfonium <=> H+ + 5-Methyltetrahydrofolate + Methyl sulfide	1.0 C00101 + 1.0 C01008 <=> 1 C00440 + 1 C00580	|2.1.1.19|	1000000	0	0	1	-1000	1000
R02574	S,S-Dimethyl-beta-propiothetin dimethyl-sulfide-lyase		DMPT <=> H+ + Acrylate + Methyl sulfide	1.0 C04022 <=> 1 C00511 + 1 C00580	|4.4.1.3|	1000000	0	0	1	-1000	1000
R02575	ATP:guanidoacetate N-phosphotransferase		ATP + Glycocyamine <=> ADP + H+ + Phosphoguanidinoacetate	1.0 C00002 + 1.0 C00581 <=> 1 C00008 + 1 C03166	|2.7.3.1|	4.8	-32.8636	42.4636	1	-1000	1000
R02576	Phenylacetyl-CoA:L-glutamine alpha-N-phenylacetyltransferase		L-Glutamine + Phenylacetyl-CoA <=> CoA + H+ + alpha-N-Phenylacetyl-L-glutamine	1.0 C00064 + 1.0 C00582 <=> 1 C00010 + 1 C04148	|2.3.1.14|	-22.9	-60.5636	14.7636	1	-1000	1000
R02577	Propane-1,2-diol:NAD+ 1-oxidoreductase		TPN + 1,2-Propanediol <=> TPNH + H+ + Lactaldehyde	1.0 C00006 + 1.0 C00583 <=> 1 C00005 + 1 C00080 + 1 C05999	|1.1.1.21|	18.8	-18.8636	56.4636	1	-1000	1000
R02580	(5Z,13E)-(15S)-11alpha,15-Dihydroxy-9-oxoprost-13-enoate:NAD+15-		NAD + Dinoprostone <=> NADH + H+ + (5Z,13E)-11alpha-Hydroxy-9,15-dioxoprost-13-enoate	1.0 C00003 + 1.0 C00584 <=> 1 C00004 + 1 C00080 + 1 C04707	|1.1.1.141|	5.9	-31.7636	43.5636	1	-1000	1000
R02581	(5Z,13E)-(15S)-9alpha,11alpha,15-trihydroxyprosta-5,13-		TPN + PGF2a <=> TPNH + H+ + Dinoprostone	1.0 C00006 + 1.0 C00639 <=> 1 C00005 + 1 C00080 + 1 C00584	|1.1.1.184|1.1.1.189|	12.8	-24.8636	50.4636	1	-1000	1000
R02583	rxn01882		Dinoprostone <=> H2O + PGA2	1.0 C00584 <=> 1 C00001 + 1 C05953		-38.9	-57.7318	-20.0682	0	0	1000
R02587	2-Deoxy-D-glucose 6-phosphate phosphohydrolase		H2O + 2-Deoxy-D-glucose 6-phosphate <=> Phosphate + H+ + 2-Deoxy-D-glucose	1.0 C00001 + 1.0 C06369 <=> 1 C00009 + 1 C00586	|3.1.3.68|	-13.3	-60.6559	-4.16054	0	0	1000
R02589	3-hydroxybenzoate,NADH:oxygen oxidoreductase (6-hydroxylating)		NADH + O2 + H+ + 3-Hydroxybenzoate <=> H2O + NAD + Gentisate	1.0 C00004 + 1.0 C00007 + 1.0 C00587 <=> 1 C00003 + 1 C00628	|1.14.13.24|	-395.1	-432.764	-357.436	3	0	0
R02590	CTP:choline-phosphate cytidylyltransferase		CTP + H+ + 2-Trimethylaminoethylphosphonate <=> PPi + CMP-2-trimethylaminoethylphosphonate	1.0 C00063 + 1.0 C06459 <=> 1 C00013 + 1 C05674	|2.7.7.15|	1000000	0	0	1	-1000	1000
R02591	sn-Glycero-3-phosphocholine cholinephosphohydrolase		H2O + Glycerophosphocholine <=> GLYC + Phosphocholine	1.0 C00001 + 1.0 C00670 <=> 1 C00116 + 1 C00588	|3.1.4.38|	1000000	0	0	1	-1000	1000
R02593	coniferyl alcohol:NADP+ oxidoreductase		TPN + Coniferol <=> TPNH + H+ + Ferulaldehyde	1.0 C00006 + 1.0 C00590 <=> 1 C00005 + 1 C00080 + 1 C02666	|1.1.1.194|1.1.1.195|	18.8	-18.8636	56.4636	1	-1000	1000
R02594	UDPglucose:coniferyl-alcohol 4'-beta-D-glucosyltransferase		UDPglucose + Coniferol <=> UDP + Coniferin	1.0 C00029 + 1.0 C00590 <=> 1 C00015 + 1 C00761	|2.4.1.111|	-32.9	-70.5636	4.76357	0	0	1000
R02595	Coniferin beta-D-glucosidase		H2O + Coniferin <=> Glucose + Coniferol	1.0 C00001 + 1.0 C00761 <=> 1 C00031 + 1 C00590	|3.2.1.126|	3.7	-43.6559	12.8395	1	-1000	1000
R02600	rxn06187		Sulfoacetaldehyde + AH2 <=> Isethionate + A	1.0 C00005 + 1.0 C00080 + 1.0 C00593 <=> 1 C00006 + 1 C05123		-18.8	-56.4636	18.8636	1	-1000	1000
R02601	2-oxopent-4-enoate hydratase		H2O + Oxopent-4-enoate <=> 4-Hydroxy-2-oxovalerate	1.0 C00001 + 1.0 C00596 <=> 1 C03589	4.2.1.80	-3.9	-22.7318	14.9318	1	-1000	1000
R02602	4-Oxalocrotonate carboxy-lyase		H+ + 4-Oxalocrotonate <=> CO2 + Oxopent-4-enoate	1.0 C03453 <=> 1 C00011 + 1 C00596	|4.1.1.77|	-17.8	-65.1559	-8.66054	0	0	1000
R02603	2-hydroxy-6-ketonona-2,4-dienedioic acid hydrolase		Succinate + H+ + Oxopent-4-enoate <=> H2O + 2-Hydroxy-6-oxonona-2,4-diene-1,9-dioate	1.0 C00042 + 1.0 C00596 <=> 1 C00001 + 1 C04479	|3.7.1.-|	53.8	44.6605	101.156	2	-1000	0
R02604	2-hydroxymuconic semi-aldehyde		FORM + H+ + Oxopent-4-enoate <=> H2O + 2-Hydroxymuconic semialdehyde	1.0 C00058 + 1.0 C00596 <=> 1 C00001 + 1 C00682	|3.7.1.9|	49.8	40.6605	97.1559	2	-1000	0
R02605	L-2-Amino-4-chloropent-4-enoate chloride-lyase (deaminating)		H2O + L-2-Amino-4-chloropent-4-enoate <=> NH3 + H+ + HCl + Oxopent-4-enoate	1.0 C00001 + 1.0 C04075 <=> 1 C00014 + 1 C00596 + 1 C00698	|4.5.1.4|	1000000	0	0	1	-1000	1000
R02606	2,6-Dioxo-6-phenylhexa-3-enoate benzoylhydrolase		H2O + 2,6-Dioxo-6-phenylhexa-3-enoate <=> H+ + Benzoate + Oxopent-4-enoate	1.0 C00001 + 1.0 C01273 <=> 1 C00180 + 1 C00596	|3.7.1.8|	-69.2	-116.556	-60.0605	0	0	1000
R02609	5beta-Cholestan-3-one:NADP+ 4,5-oxidoreductase		TPN + Coprostan-3-one <=> TPNH + H+ + Cholestenone	1.0 C00006 + 1.0 C03091 <=> 1 C00005 + 1 C00080 + 1 C00599	|1.3.1.3|	1000000	0	0	1	-1000	1000
R02610	5alpha-cholestan-3-one:NADP+ delta7-oxidoreductase		TPN + 5alpha-Cholestan-3-one <=> TPNH + H+ + Cholestenone	1.0 C00006 + 1.0 C03238 <=> 1 C00005 + 1 C00080 + 1 C00599	|1.3.1.22|	1000000	0	0	1	-1000	1000
R02611	Phenylethylalcohol:NAD+ oxidoreductase		NAD + 2-phenylethanol <=> NADH + H+ + Phenylacetaldehyde	1.0 C00003 + 1.0 C05853 <=> 1 C00004 + 1 C00080 + 1 C00601	|1.1.1.90|	20.4	-17.2636	58.0636	1	-1000	1000
R02612	Phenethylamine:(acceptor) oxidoreductase (deaminating)		H2O + Phenethylamine + A <=> NH3 + Phenylacetaldehyde + AH2	5.0 C00001 + 2.0 C00028 + 5.0 C05332 <=> 7 C00014 + 2 C00030 + 5 C00601	|1.4.99.4|	1000000	0	0	3	0	0
R02613	Phenethylamine:oxygen oxidoreductase (deaminating)		H2O + O2 + Phenethylamine <=> NH3 + H2O2 + Phenylacetaldehyde	1.0 C00001 + 1.0 C00007 + 1.0 C05332 <=> 1 C00014 + 1 C00027 + 1 C00601	1.4.3.21|1.4.3.4|1.4.3.6	-92.8	-168.68	-93.3529	0	0	1000
R02615	Styrene-oxide isomerase		Styrene oxide <=> Phenylacetaldehyde	1.0 C02083 <=> 1 C00601	|5.3.99.7|	-9.4	-28.2318	9.43178	1	-1000	1000
R02618	rxn01905		H2O + NAD + 3-Sulfinoalanine <=> NADH + NH3 + H+ + 3-Sulfinopyruvate	1.0 C00001 + 1.0 C00003 + 1.0 C00606 <=> 1 C00004 + 1 C00014 + 1 C00080 + 1 C05527	|1.4.1.-|	24.9	-41.2877	52.8712	1	-1000	1000
R02619	3-Sulfino-L-alanine:2-oxoglutarate aminotransferase		2-Oxoglutarate + 3-Sulfinoalanine <=> GLU + 3-Sulfinopyruvate	1.0 C00026 + 1.0 C00606 <=> 1 C00025 + 1 C05527	|2.6.1.1|	0	-37.6636	37.6636	1	-1000	1000
R02632	3'-Phosphoadenylylsulfate:quercetin-3-sulfate 3'-sulfotransferase		PAPS + Quercetin 3-sulfate <=> PAP + Quercetin 3,3'-bissulfate	1.0 C00053 + 1.0 C00616 <=> 1 C00054 + 1 C01155	|2.8.2.26|	1000000	0	0	1	-1000	1000
R02633	3'-Phosphoadenylylsulfate:quercetin-3-sulfate 4'-sulfotransferase		PAPS + Quercetin 3-sulfate <=> PAP + Quercetin 3,4'-bissulfate	1.0 C00053 + 1.0 C00616 <=> 1 C00054 + 1 C01156	|2.8.2.27|	1000000	0	0	1	-1000	1000
R02634	UTP:1-Phospho-alpha-D-galacturonate uridylyltransferase		PPi + UDPgalacturonate <=> UTP + D-Galacturonate 1-phosphate	1.0 C00013 + 1.0 C00617 <=> 1 C00075 + 1 C04037		-0.5	-38.1636	37.1636	2	-1000	0
R02636	UDP-D-galacturonate carboxy-lyase		H+ + UDPgalacturonate <=> CO2 + UDP-L-arabinose	1.0 C00617 <=> 1 C00011 + 1 C00935	|4.1.1.67|	-6.8	-54.1559	2.33946	0	0	1000
R02637	3-Dehydro-L-gulonate:NAD+ 2-oxidoreductase		NAD + 3-Dehydro-L-gulonate <=> NADH + H+ + 2,3-Dioxo-L-gulonate	1.0 C00003 + 1.0 C00618 <=> 1 C00004 + 1 C00080 + 1 C04575	|1.1.1.130|	17.7	-19.9636	55.3636	1	-1000	1000
R02639	3-Dehydro-L-gulonate:NADP+ 2-oxidoreductase		TPN + 3-Dehydro-L-gulonate <=> TPNH + H+ + 2,3-Dioxo-L-gulonate	1.0 C00006 + 1.0 C00618 <=> 1 C00005 + 1 C00080 + 1 C04575	|1.1.1.130|	16.1	-21.5636	53.7636	1	-1000	1000
R02640	L-Gulonate:NAD+ 3-oxidoreductase		NAD + Gulonate <=> NADH + H+ + 3-Dehydro-L-gulonate	1.0 C00003 + 1.0 C00800 <=> 1 C00004 + 1 C00080 + 1 C00618	|1.1.1.45|	17.8	-19.8636	55.4636	1	-1000	1000
R02644	3-Oxo-delta5-steroid delta5-delat4-isomerase		3-Oxo-delta5-steroid <=> 3-Oxo-delta4-steroid	1.0 C01034 <=> 1 C00619	|5.3.3.1|	0	-18.8318	18.8318	1	-1000	1000
R02646	Urate-3-ribonucleoside:orthophosphate D-ribosyltransferase		Phosphate + H+ + Urate-3-ribonucleoside <=> Urate + Ribose 1-phosphate	1.0 C00009 + 1.0 C05513 <=> 1 C00366 + 1 C00620	|2.4.2.16|	-90.3	-127.964	-52.6364	0	0	1000
R02648	Glycerol 1,2-cyclic phosphate 2-glycerophosphohydrolase		H2O + Glycerol 1,2-cyclic phosphate <=> DL-Glyceryl 1-phosphate	1.0 C00001 + 1.0 C03947 <=> 1 C03189	|3.1.4.42|	-44	-62.8318	-25.1682	0	0	1000
R02649	ATP:N-acetyl-L-glutamate 5-phosphotransferase		ATP + H+ + N-Acetyl-L-glutamate <=> ADP + n-acetylglutamyl-phosphate	1.0 C00002 + 1.0 C00624 <=> 1 C00008 + 1 C04133	2.7.2.8	9.4	-28.2636	47.0636	0	0	1000
R02655	Gentisate aldehyde:NAD+ oxidoreductase		H2O + NAD + Gentisate aldehyde <=> NADH + 2 H+ + Gentisate	1.0 C00001 + 1.0 C00003 + 1.0 C05585 <=> 1 C00004 + 2 C00080 + 1 C00628	|1.2.1.29|1.2.3.1|	-45.1	-82.7636	-7.43643	0	0	1000
R02656	Gentisate:oxygen 1,2-oxidoreductase (decyclizing)		O2 + Gentisate <=> H+ + Maleylpyruvate	1.0 C00007 + 1.0 C00628 <=> 1 C02167	|1.13.11.4|	-326.4	-345.232	-307.568	0	0	1000
R02657	rxn01920		H2O2 + H+ + Gentisate <=> H2O + O2 + Gentisate aldehyde	1.0 C00027 + 1.0 C00628 <=> 1 C00001 + 1 C00007 + 1 C05585	|1.2.1.29|1.2.3.1|	175	165.861	222.356	2	-1000	0
R02658	ATP:2-dehydro-D-gluconate 6-phosphate		ATP + 2-Keto-D-gluconic acid <=> ADP + 6-Phospho-2-dehydro-D-gluconate	1.0 C00002 + 1.0 C06473 <=> 1 C00008 + 1 C01218	2.7.1.13	-17.4	-55.0636	20.2636	1	-1000	1000
R02659				1.0 C06473 <=> 1 C00001 + 1 C06440		23.6	4.76822	42.4318	2	-1000	0
R02664	2-phosphoglycerate kinase		ATP + 2-Phospho-D-glycerate <=> ADP + DPG	1.0 C00002 + 1.0 C00631 <=> 1 C00008 + 1 C01159	|2.7.2.-|	-22.1	-59.7636	15.5636	1	-1000	1000
R02665	3-Hydroxyanthranilate:oxygen 3,4-oxidoreductase (decyclizing)		O2 + 3-Hydroxyanthranilate <=> H+ + 2-Amino-3-carboxymuconate semialdehyde	1.0 C00007 + 1.0 C00632 <=> 1 C04409	|1.13.11.6|	-360.7	-379.532	-341.868	0	0	1000
R02666	3-Hydroxyanthranilate:oxygen oxidoreductase		O2 + 3-Hydroxyanthranilate <=> H2O2 + 6-Imino-5-oxocyclohexa-1,3-dienecarboxylate	1.0 C00007 + 1.0 C00632 <=> 1 C00027 + 1 C04584	|1.10.3.5|	1000000	0	0	1	-1000	1000
R02667	S-Adenosyl-L-methionine:3-hydroxyanthranilate 4-C-methyltransferase		SAM + 3-Hydroxyanthranilate <=> S-Adenosylhomocysteine + H+ + 3-Hydroxy-4-methylanthranilate	1.0 C00019 + 1.0 C00632 <=> 1 C00021 + 1 C03986	|2.1.1.97|	1000000	0	0	1	-1000	1000
R02668	3-Hydroxy-L-kynurenine hydrolase		H2O + 3-Hydroxy-L-kynurenine <=> ALA + H+ + 3-Hydroxyanthranilate	1.0 C00001 + 1.0 C03227 <=> 1 C00041 + 1 C00632	|3.7.1.3|	-53.7	-101.056	-44.5605	0	0	1000
R02669	rxn01931		H+ + 3-Hydroxyanthranilate <=> CO2 + 2-Aminophenol	1.0 C00632 <=> 1 C00011 + 1 C01987		0.3	-47.0559	9.43946	1	-1000	1000
R02670	Hydorogen-peroxide:hydrogen-peroxide oxidoreductase		4 O2 + 2 3-Hydroxyanthranilate <=> 2 H2O2 + 2 O2- + Cinnavalininate	1.0 C00007 + 2.0 C00632 <=> 1 C00027 + 1 C00704 + 1 C05640	|1.11.1.6|	1000000	0	0	1	-1000	1000
R02671	3-Hydroxyanthranilate O-methyltransferase		3-Hydroxyanthranilate + Activated methyl group <=> 3-Methoxyanthranilate	1.0 C00019 + 1.0 C00632 <=> 1 C00021 + 1 C05831	|2.1.1.-|	1000000	0	0	1	-1000	1000
R02672	4-Hydroxybenzoylformate carboxy-lyase		H+ + 4-Hydroxybenzoylformate <=> CO2 + 4-Hydroxybenzaldehyde	1.0 C03590 <=> 1 C00011 + 1 C00633	|4.1.1.7|	-9.6	-56.9559	-0.460536	0	0	1000
R02673	(S)-2-Hydroxy-2-(4-hydroxyphenyl)acetate:oxygen 1-oxidoreductase		O2 + H+ + (S)-4-Hydroxymandelate <=> CO2 + H2O2 + 4-Hydroxybenzaldehyde	1.0 C00007 + 1.0 C03198 <=> 1 C00011 + 1 C00027 + 1 C00633	|1.1.3.19|	-122.4	-198.28	-122.953	0	0	1000
R02676	4-Hydroxymandelonitrile hydroxybenzaldehyde-lyase		(S)-4-Hydroxymandelonitrile <=> CN- + 4-Hydroxybenzaldehyde	1.0 C03742 <=> 1 C00177 + 1 C00633	|4.1.2.11|	1000000	0	0	1	-1000	1000
R02677	ADPmannose sugarphosphohydrolase		H2O + ADP-mannose <=> AMP + D-Mannose1-phosphate	1.0 C00001 + 1.0 C06192 <=> 1 C00020 + 1 C00636	|3.6.1.21|	-37.9	-85.2559	-28.7605	0	0	1000
R02678	Indole-3-acetaldehyde:NAD+ oxidoreductase		H2O + NAD + Indoleacetaldehyde <=> NADH + 2 H+ + Indoleacetate	1.0 C00001 + 1.0 C00003 + 1.0 C00637 <=> 1 C00004 + 2 C00080 + 1 C00954	|1.2.1.3|	-45.2	-82.8636	-7.53643	0	0	1000
R02679	indole-3-ethanol:NAD+ oxidoreductase		NAD + Tryptophol <=> NADH + H+ + Indoleacetaldehyde	1.0 C00003 + 1.0 C00955 <=> 1 C00004 + 1 C00080 + 1 C00637	|1.1.1.190|	20.4	-17.2636	58.0636	1	-1000	1000
R02680	indole-3-ethanol:NADP+ oxidoreductase		TPN + Tryptophol <=> TPNH + H+ + Indoleacetaldehyde	1.0 C00006 + 1.0 C00955 <=> 1 C00005 + 1 C00080 + 1 C00637	|1.1.1.191|	18.8	-18.8636	56.4636	1	-1000	1000
R02681	indole-3-acetaldehyde:oxygen oxidoreductase		H2O + O2 + Indoleacetaldehyde <=> H2O2 + H+ + Indoleacetate	1.0 C00001 + 1.0 C00007 + 1.0 C00637 <=> 1 C00027 + 1 C00954	|1.2.3.7|	-175	-222.356	-165.861	0	0	1000
R02683	(5Z,13E)-(15S)-9alpha,11alpha,15-Trihydroxyprosta-5,13-		NAD + PGF2a <=> NADH + H+ + 15-Keto-PGF2a	1.0 C00003 + 1.0 C00639 <=> 1 C00004 + 1 C00080 + 1 C05960	|1.1.1.196|1.1.1.141|	17.8	-19.8636	55.4636	1	-1000	1000
R02684	(5Z,13E)-(15S)-9alpha,11alpha,15-trihydroxyprosta-5,13-		TPN + PGF2a <=> TPNH + H+ + Prostaglandin D2	1.0 C00006 + 1.0 C00639 <=> 1 C00005 + 1 C00080 + 1 C00696	|1.1.1.188|	12.8	-24.8636	50.4636	1	-1000	1000
R02695	4-Hydroxyphenylacetaldehyde:NAD+ oxidoreductase		H2O + NAD + 4-Hydroxyphenylacetaldehyde <=> NADH + 2 H+ + 4-Hydroxyphenylacetate	1.0 C00001 + 1.0 C00003 + 1.0 C03765 <=> 1 C00004 + 1 C00080 + 1 C00642	|1.2.1.5|1.2.1.29|1.2.1.53|	-45.2	-82.8636	-7.53643	3	0	0
R02697	4-Hydroxyphenylacetaldehyde:NADP+ oxidoreductase		H2O + TPN + 4-Hydroxyphenylacetaldehyde <=> TPNH + 2 H+ + 4-Hydroxyphenylacetate	1.0 C00001 + 1.0 C00006 + 1.0 C03765 <=> 1 C00005 + 1 C00080 + 1 C00642	|1.2.1.5|	-46.8	-84.4636	-9.13643	3	0	0
R02698	4-hydroxyphenylacetate,NADH:oxygen oxidoreductase (3-hydroxylating)		NADH + O2 + H+ + 4-Hydroxyphenylacetate <=> H2O + NAD + Homoprotocatechuate	1.0 C00004 + 1.0 C00007 + 1.0 C00642 <=> 1 C00003 + 1 C01161	|1.14.13.3|	-395.2	-432.864	-357.536	3	0	0
R02699	4-Hydroxyphenylacetate:CoA ligase (AMP-forming)		ATP + CoA + H+ + 4-Hydroxyphenylacetate <=> PPi + AMP + 4-Hydroxyphenylacetyl-CoA	1.0 C00002 + 1.0 C00010 + 1.0 C00642 <=> 1 C00013 + 1 C00020 + 1 C05338	|6.2.1.30|6.2.1.-|	-10.4	-66.8953	46.0953	1	-1000	1000
R02700	5-Hydroxy-L-tryptophan:2-oxoglutarate aminotransferase		2-Oxoglutarate + 5-Hydroxy-L-tryptophan <=> GLU + 5-Hydroxyindolepyruvate	1.0 C00026 + 1.0 C00643 <=> 1 C00025 + 1 C05646	|2.6.1.27|	1.2	-36.4636	38.8636	1	-1000	1000
R02701	5-Hydroxy-L-tryptophan decarboxy-lyase		H+ + 5-Hydroxy-L-tryptophan <=> CO2 + Serotonin	1.0 C00643 <=> 1 C00011 + 1 C00780	|4.1.1.28|	-19.9	-67.2559	-10.7605	0	0	1000
R02702	5-hydroxy-L-tryptophan:oxygen 2,3-dioxygenase (indole-decyclizing)		O2 + 5-Hydroxy-L-tryptophan <=> 5-Hydroxy-N-formylkynurenine	1.0 C00007 + 1.0 C00643 <=> 1 C05648	|1.13.11.52|	-268.7	-287.532	-249.868	0	0	1000
R02703				1.0 C00003 + 1.0 C00644 <=> 1 C00004 + 1 C00080 + 1 C05345		13.2	-24.4636	50.8636	1	-1000	1000
R02705	ATP:N-acyl-D-mannosamine 6-phosphotransferase		ATP + N-Acetyl-D-mannosamine <=> ADP + N-Acetylmannosamine 6-phosphate	1.0 C00002 + 1.0 C00645 <=> 1 C00008 + 1 C04257	2.7.1.60	-15	-52.6636	22.6636	1	-1000	1000
R02706	rxn01952		Phosphate + H+ + N-Acetyl-D-mannosamine <=> H2O + N-Acetylmannosamine 6-phosphate	1.0 C00009 + 1.0 C00645 <=> 1 C00001 + 1 C04257	|3.1.3.-|	13.3	4.16054	60.6559	2	-1000	0
R02707	rxn01953		UDP + N-Acetyl-D-mannosamine <=> H2O + UDP-N-acetyl-D-mannosamine	1.0 C00015 + 1.0 C00645 <=> 1 C00001 + 1 C01170	|3.1.4.-|5.1.3.14|	29.1	19.9605	76.4559	2	-1000	0
R02708	4-hydroxyphenylacetonitrile,NADPH:oxygen oxidoreductase		TPNH + O2 + H+ + 4-Hydroxybenzyl cyanide <=> H2O + TPN + 4-Hydroxymandelonitrile	1.0 C00005 + 1.0 C00007 + 1.0 C00080 + 1.0 C03766 <=> 1 C00001 + 1 C00006 + 1 C03742	|1.14.13.42|	-392.2	-429.864	-354.536	0	0	1000
R02709	UDPglucose:4-hydroxymandelonitrile glucosyltransferase		UDPglucose + 4-Hydroxymandelonitrile <=> UDP + Taxiphyllin	1.0 C00029 + 1.0 C00650 <=> 1 C00015 + 1 C01855	|2.4.1.178|	-15.2	-52.8636	22.4636	1	-1000	1000
R02711	4-Methylene-L-glutamate:ammonia ligase (AMP-forming)		ATP + NH3 + 4-Methylene-L-glutamate <=> PPi + AMP + 4-Methylene-L-glutamine	1.0 C00002 + 1.0 C00014 + 1.0 C00651 <=> 1 C00013 + 1 C00020 + 1 C01109	|6.3.1.7|	-11.8	-68.2953	44.6953	1	-1000	1000
R02712	4-Methylene-L-glutamine amidohydrolase		H2O + 4-Methylene-L-glutamine <=> NH3 + 4-Methylene-L-glutamate	1.0 C00001 + 1.0 C01109 <=> 1 C00014 + 1 C00651	|3.5.1.67|	-25.6	-72.9559	-16.4605	0	0	1000
R02714	D-Arabinono-1,4-lactone lactonohydrolase		H2O + D-Arabinono-1,4-lactone <=> H+ + D-Arabinonate	1.0 C00001 + 1.0 C00652 <=> 1 C00878	|3.1.1.30|	-29.1	-47.9318	-10.2682	0	0	1000
R02715	D-Arabinono-1,4-lactone:oxygen oxidoreductase		O2 + D-Arabinono-1,4-lactone <=> H2O2 + H+ + Dehydro-D-arabinono-1,4-lactone	1.0 C00007 + 1.0 C00652 <=> 1 C00027 + 1 C06316	|1.1.3.37|	-115.4	-162.756	-106.261	0	0	1000
R02716	UDPglucose:poly(ribitol-phosphate) beta-D-glucosyltransferase		UDPglucose + (Ribitol phosphate)n <=> UDP + beta-D-Glucosylpoly(ribitol phosphate)	1.0 C00029 + 1.0 C00653 <=> 1 C00015 + 1 C04429	|2.4.1.53|	1000000	0	0	1	-1000	1000
R02717	UDP-N-acetyl-D-glucosamine:poly(ribitol-phosphate)		UDP-N-acetylglucosamine + (Ribitol phosphate)n <=> UDP + N-Acetyl-D-glucosaminyl-poly(ribitol phosphate)	1.0 C00043 + 1.0 C00653 <=> 1 C00015 + 1 C04667	|2.4.1.70|	1000000	0	0	1	-1000	1000
R02718	D-Alanine:poly(ribitol phosphate) ligase (AMP-forming)		ATP + D-Ala + (Ribitol phosphate)n <=> PPi + AMP + O-D-Alanyl-poly(ribitol phosphate)	1.0 C00002 + 1.0 C00133 + 1.0 C00653 <=> 1 C00013 + 1 C00020 + 1 C04260	|6.1.1.13|	1000000	0	0	1	-1000	1000
R02720	XTP pyrophosphohydrolase		H2O + XTP <=> PPi + XMP	1.0 C00001 + 1.0 C00700 <=> 1 C00013 + 1 C00655	|3.6.1.19|	-37.3	-84.6559	-28.1605	0	0	1000
R02722	L-Serine hydro-lyase (adding indoleglycerol-phosphate)		Serine + Indoleglycerol phosphate <=> H2O + Tryptophan + Glyceraldehyde3-phosphate	1.0 C00065 + 1.0 C03506 <=> 1 C00001 + 1 C00078 + 1 C00118	4.2.1.20	-35.8	-73.4636	1.86357	0	0	1000
R02727	alpha,alpha-Trehalose:orthophosphate beta-D-glucosyltransferase		Phosphate + H+ + TRHL <=> Glucose + beta-D-Glucose 1-phosphate	1.0 C00009 + 1.0 C01083 <=> 1 C00031 + 1 C00663	|2.4.1.64|	7.2	-30.4636	44.8636	1	-1000	1000
R02728	beta-D-Glucose 1-phosphate 1,6-phosphomutase		beta-D-Glucose 1-phosphate <=> beta-D-Glucose 6-phosphate	1.0 C00663 <=> 1 C01172	|5.4.2.6|	-7.8	-26.6318	11.0318	1	-1000	1000
R02729	5-Formiminotetrahydrofolate:glycine N-formiminotransferase		Gly + 5-Formiminotetrahydrofolate <=> THF + Formiminoglycine	1.0 C00037 + 1.0 C00664 <=> 1 C00101 + 1 C02718	|2.1.2.4|	-0.6	-38.2636	37.0636	1	-1000	1000
R02730	D-Fructose-2,6-bisphosphate 6-phosphohydrolase		H2O + D-Fructose 2,6-bisphosphate <=> Phosphate + H+ + beta-D-Fructose 2-phosphate	1.0 C00001 + 1.0 C00665 <=> 1 C00009 + 1 C03267	|3.1.3.54|	-8.6	-55.9559	0.539464	0	0	1000
R02731				1.0 C00001 + 1.0 C00665 <=> 1 C00009 + 1 C05345		-28.4	-75.7559	-19.2605	0	0	1000
R02732	ATP:D-fructose-6-phosphate 2-phosphotransferase		ATP + Neuberg ester <=> ADP + D-Fructose 2,6-bisphosphate	1.0 C00002 + 1.0 C05345 <=> 1 C00008 + 1 C00665	|2.7.1.105|	0.1	-37.5636	37.7636	0	0	1000
R02733	N6-Acetyl-LL-2,6-diaminoheptanedioate amidohydrolase		H2O + N6-Acetyl-L-2,6-diaminopimelate <=> ACET + LL-2,6-Diaminopimelate	1.0 C00001 + 1.0 C04390 <=> 1 C00033 + 1 C00666	|3.5.1.47|	-4.1	-51.4559	5.03946	0	0	1000
R02734	N-Succinyl-LL-2,6-diaminoheptanedioate amidohydrolase		H2O + N-Succinyl-L-2,6-diaminopimelate <=> Succinate + LL-2,6-Diaminopimelate	1.0 C00001 + 1.0 C04421 <=> 1 C00042 + 1 C00666	3.5.1.18	-4.2	-51.5559	4.93946	0	0	1000
R02735	LL-2,6-Diaminoheptanedioate 2-epimerase		LL-2,6-Diaminopimelate <=> meso-2,6-Diaminopimelate	1.0 C00666 <=> 1 C00680	5.1.1.7	0	-18.8318	18.8318	1	-1000	1000
R02736	beta-D-Glucose-6-phosphate:NADP+ 1-oxoreductase		TPN + beta-D-Glucose 6-phosphate <=> TPNH + H+ + 6-Phospho-D-glucono-1,5-lactone	1.0 C00006 + 1.0 C01172 <=> 1 C00005 + 1 C00080 + 1 C01236	|1.1.1.49|	-12.8	-50.4636	24.8636	1	-1000	1000
R02737	UDPglucose:D-glucose-6-phosphate 1-alpha-D-glucosyltransferase		UDPglucose + Robison ester <=> UDP + Trehalose 6-phosphate	1.0 C00029 + 1.0 C00668 <=> 1 C00015 + 1 C00689	2.4.1.15	-15.2	-52.8636	22.4636	1	-1000	1000
R02739	alpha-D-Glucose 6-phosphate ketol-isomerase		Robison ester <=> beta-D-Glucose 6-phosphate	1.0 C00668 <=> 1 C01172	|5.1.3.15|5.3.1.9|	0	-18.8318	18.8318	1	-1000	1000
R02740	D-Glucose-6-phosphate ketol-isomerase		Robison ester <=> Neuberg ester	1.0 C00668 <=> 1 C05345	5.3.1.9	-0.2	-19.0318	18.6318	1	-1000	1000
R02741	gamma-L-Glutamyl-L-cysteine:beta-alanine ligase (ADP-forming)		ATP + beta-Alanine + gamma-Glutamylcysteine <=> ADP + Phosphate + H+ + gamma-L-Glutamyl-L-cysteinyl-beta-alanine	1.0 C00002 + 1.0 C00099 + 1.0 C00669 <=> 1 C00008 + 1 C00009 + 1 C04544	|6.3.2.23|	124	67.5047	180.495	2	-1000	0
R02742	NADPH:bis-gamma-glutamylcystine oxidoreductase		TPN + 2 gamma-Glutamylcysteine <=> TPNH + H+ + Bis-gamma-glutamylcystine	1.0 C00006 + 2.0 C00669 <=> 1 C00005 + 1 C00080 + 1 C03646	|1.8.1.13|	0.3	-27.6712	66.4877	1	-1000	1000
R02743	(5-L-Glutamyl)-L-amino-acid 5-glutamyltransferase (cyclizing)		gamma-Glutamylcysteine <=> L-Cysteine + 5-Oxoproline	1.0 C00669 <=> 1 C00097 + 1 C01879	|2.3.2.4|	-11.6	-58.9559	-2.46054	0	0	1000
R02748	Deoxyinosine:orthophosphate ribosyltransferase		Phosphate + H+ + Deoxyinosine <=> HYXN + deoxyribose-1-phosphate	1.0 C00009 + 1.0 C05512 <=> 1 C00262 + 1 C00672	2.4.2.1|2.4.2.4	12.6	3.46054	59.9559	2	-1000	0
R02749	2-Deoxy-D-ribose 1-phosphate 1,5-phosphomutase		deoxyribose-1-phosphate <=> deoxyribose-5-phosphate	1.0 C00672 <=> 1 C00673	5.4.2.7	-7.7	-26.5318	11.1318	1	-1000	1000
R02750	Deoxyribokinase		ADP + deoxyribose-5-phosphate <=> ATP + Thyminose	1.0 C00008 + 1.0 C00673 <=> 1 C00002 + 1 C01801	|2.7.1.15|	15	-22.6636	52.6636	1	-1000	1000
R02752	D-Glucarate hydro-lyase		D-Glucarate <=> H2O + 5-Dehydro-4-deoxy-D-glucarate	1.0 C00818 <=> 1 C00001 + 1 C00679	4.2.1.40	-38.7	-57.5318	-19.8682	3	0	0
R02754	5-Dehydro-4-deoxy-D-glucarate tartronate-semialdehyde-lyase		5-Dehydro-4-deoxy-D-glucarate <=> Pyruvate + Tartronate semialdehyde	1.0 C00679 <=> 1 C00022 + 1 C01146	4.1.2.20	10.4	-36.9559	19.5395	0	0	1000
R02755	meso-2,6-diaminoheptanedioate:NADP+ oxidoreductase (deaminating)		H2O + TPN + meso-2,6-Diaminopimelate <=> TPNH + NH3 + H+ + L-2-Amino-6-oxopimelate	1.0 C00001 + 1.0 C00006 + 1.0 C00680 <=> 1 C00005 + 1 C00014 + 1 C00080 + 1 C03871	|1.4.1.16|	24.4	-41.7877	52.3712	1	-1000	1000
R02762	2-Hydroxymuconate semialdehyde:NAD+ 6-oxidoreductase		H2O + NAD + 2-Hydroxymuconic semialdehyde <=> NADH + 2 H+ + 2-Hydroxymuconate	1.0 C00001 + 1.0 C00003 + 1.0 C00682 <=> 1 C00004 + 2 C00080 + 1 C02501	|1.2.1.32|	-46.4	-84.0636	-8.73643	0	0	1000
R02763	rxn01994		CO2 + 2-Hydroxymuconic semialdehyde <=> H+ + 3-Carboxy-2-hydroxymuconate semialdehyde	1.0 C00011 + 1.0 C00682 <=> 1 C04480		17.5	8.36054	64.8559	2	-1000	0
R02764	(S)-Methylmalonyl-CoA hydrolase		H2O + D-methylmalonyl-CoA <=> CoA + H+ + Methylmalonate	1.0 C00001 + 1.0 C00683 <=> 1 C00010 + 1 C02170	|3.1.2.17|	-23.6	-70.9559	-14.4605	0	0	1000
R02765	(R)-2-Methyl-3-oxopropanoyl-CoA 2-epimerase		L-methylmalonyl-CoA <=> D-methylmalonyl-CoA	1.0 C01213 <=> 1 C00683	5.1.99.1	0	-18.8318	18.8318	1	-1000	1000
R02772	dTDP-4-acetamido-4,6-dideoxy-D-glucose:2-oxoglutarate		CoA + 2-Oxoglutarate + H+ + dTDP-4-acetamido-4,6-dideoxy-D-glucose <=> Acetyl-CoA + GLU + dTDP-4-oxo-6-deoxy-D-glucose	1.0 C00010 + 1.0 C00026 + 1.0 C06018 <=> 1 C00024 + 1 C00025 + 1 C11907	|2.6.1.33|	20.2	-36.2953	76.6953	1	-1000	1000
R02773	dTDP-4-amino-4,6-dideoxy-D-glucose:2-oxoglutarate aminotransferase		2-Oxoglutarate + dTDP-4-amino-4,6-dideoxy-D-glucose <=> GLU + dTDP-4-oxo-6-deoxy-D-glucose	1.0 C00026 + 1.0 C04268 <=> 1 C00025 + 1 C11907	2.6.1.33	-3.9	-41.5636	33.7636	1	-1000	1000
R02776	dTDP-6-deoxy-L-talose:NADP+ 4-oxidoreductase		TPN + dTDP-6-deoxy-L-talose <=> TPNH + H+ + dTDP-4-oxo-L-rhamnose	1.0 C00006 + 1.0 C03187 <=> 1 C00005 + 1 C00080 + 1 C00688	|1.1.1.134|	12.8	-24.8636	50.4636	1	-1000	1000
R02777	dTDP-6-deoxy-L-mannose:NADP+ 4-oxidoreductase		TPN + dTDP-rhamnose <=> TPNH + H+ + dTDP-4-oxo-L-rhamnose	1.0 C00006 + 1.0 C03319 <=> 1 C00005 + 1 C00080 + 1 C00688	1.1.1.133	12.8	-24.8636	50.4636	1	-1000	1000
R02778	Trehalose-6-phosphate phosphohydrolase		H2O + Trehalose 6-phosphate <=> Phosphate + H+ + TRHL	1.0 C00001 + 1.0 C00689 <=> 1 C00009 + 1 C01083	3.1.3.12	-13.3	-60.6559	-4.16054	0	0	1000
R02781	L-Glutamine:2,4,6/3,5-pentahydroxycyclohexanone aminotransferase		L-Glutamine + 2-Inosose <=> 2-Oxoglutaramate + scyllo-Inosamine	1.0 C00064 + 1.0 C00691 <=> 1 C00940 + 1 C01214	|2.6.1.50|	2.7	-34.9636	40.3636	1	-1000	1000
R02782				1.0 C00691 <=> 1 C00001 + 1 C04287		-35.9	-54.7318	-17.0682	0	0	1000
R02783	UDP-N-acetylmuramoyl-L-alanine:D-glutamate ligase(ADP-forming)		ATP + D-Glutamate + UDP-N-acetylmuramoyl-L-alanine <=> ADP + Phosphate + H+ + UDP-N-acetylmuramoyl-L-alanyl-D-glutamate	1.0 C00002 + 1.0 C00217 + 1.0 C01212 <=> 1 C00008 + 1 C00009 + 1 C00692	6.3.2.9	-27.8	-84.2953	28.6953	1	-1000	1000
R02786	UDP-N-acetylmuramoyl-L-alanyl-D-glutamate:L-lysine ligase		ATP + Lysine + UDP-N-acetylmuramoyl-L-alanyl-D-glutamate <=> ADP + Phosphate + H+ + UDP-N-acetylmuramoyl-L-alanyl-gamma-D-glutamyl-L-lysine	1.0 C00002 + 1.0 C00047 + 1.0 C00692 <=> 1 C00008 + 1 C00009 + 1 C05892	|6.3.2.7|	-19.2	-75.6953	37.2953	1	-1000	1000
R02788	UDP-N-acetylmuramoyl-L-alanyl-D-glutamate:meso-2,6-		ATP + meso-2,6-Diaminopimelate + UDP-N-acetylmuramoyl-L-alanyl-D-glutamate <=> ADP + Phosphate + H+ + UDP-N-acetylmuramoyl-L-alanyl-D-gamma-glutamyl-meso-2,6-diaminopimelate	1.0 C00002 + 1.0 C00680 + 1.0 C00692 <=> 1 C00008 + 1 C00009 + 1 C04877	6.3.2.13	-24.2	-80.6953	32.2953	1	-1000	1000
R02792	3alpha,7alpha,12alpha-Trihydroxy-5beta-cholanate:NAD+		NAD + Cholate <=> NADH + H+ + 3alpha,12alpha-Dihydroxy-7-oxo-5beta-cholanate	1.0 C00003 + 1.0 C00695 <=> 1 C00004 + 1 C00080 + 1 C04643	|1.1.1.159|	14.5	-23.1636	52.1636	1	-1000	1000
R02793	3alpha,7alpha,12alpha-trihydroxy-5beta-cholanate:NADP+		TPN + Cholate <=> TPNH + H+ + 3alpha,7alpha-Dihydroxy-12-oxo-5beta-cholanate	1.0 C00006 + 1.0 C00695 <=> 1 C00005 + 1 C00080 + 1 C01292	|1.1.1.176|	12.8	-24.8636	50.4636	1	-1000	1000
R02794	Cholate:CoA ligase (AMP-forming)		ATP + CoA + H+ + Cholate <=> PPi + AMP + Choloyl-CoA	1.0 C00002 + 1.0 C00010 + 1.0 C00695 <=> 1 C00013 + 1 C00020 + 1 C01794	|6.2.1.7|	-10.4	-66.8953	46.0953	0	0	1000
R02797	Taurocholate amidohydrolase		H2O + Taurocholate <=> Taurine + Cholate	1.0 C00001 + 1.0 C05122 <=> 1 C00245 + 1 C00695	|3.5.1.24|	1000000	0	0	0	0	1000
R02798	rxn02016		Cholate <=> H2O + 3alpha,12alpha-Dihydroxy-5beta-chol-6-enoate	1.0 C00695 <=> 1 C00001 + 1 C11637		-38.9	-57.7318	-20.0682	0	0	1000
R02799	11-epi-Prostaglandin F2alpha:NADP+ 11-oxidoreductase		TPN + 11-epi-PGF2a <=> TPNH + H+ + Prostaglandin D2	1.0 C00006 + 1.0 C05959 <=> 1 C00005 + 1 C00080 + 1 C00696	|1.1.1.188|	12.8	-24.8636	50.4636	1	-1000	1000
R02800	(5Z,13E)-(15S)-9alpha,15-dihydroxy-11-oxoprosta-5,13-dienoate:NADP+		TPN + Prostaglandin D2 <=> TPNH + H+ + (5Z,13E)-9alpha-Hydroxy-11,15-dioxoprosta-5,13-dienoate	1.0 C00006 + 1.0 C00696 <=> 1 C00005 + 1 C00080 + 1 C04758	|1.1.1.196|	4.3	-33.3636	41.9636	1	-1000	1000
R02801	rxn02019		Prostaglandin D2 <=> H2O + PGJ2	1.0 C00696 <=> 1 C00001 + 1 C05957		-38.9	-57.7318	-20.0682	0	0	1000
R02805	P1,P4-Bis(5'-nucleosyl)-tetraphosphate nucleotidohydrolase		H2O + XppppX <=> XMP + XTP	1.0 C00001 + 1.0 C04392 <=> 1 C00655 + 1 C00700	|3.6.1.17|	-45.8	-93.1559	-36.6605	0	0	1000
R02807	Hg:NADP+ oxidoreductase		TPN + Hg <=> TPNH + H+ + Hg2+	1.0 C00006 + 1.0 C00080 + 1.0 C01319 <=> 1 C00005 + 1 C00703	|1.16.1.1|	1000000	0	0	1	-1000	1000
R02810	Iodide:hydrogen-peroxide oxidoreductase		H2O2 + 2 H+ + 2 I- <=> 2 H2O + I2	1.0 C00027 + 2.0 C00080 + 2.0 C00708 <=> 2 C00001 + 1 C01382	|1.11.1.8|	1000000	0	0	1	-1000	1000
R02813	(R)-10-Hydroxystearate 10-hydro-lyase		(R)-10-Hydroxystearate <=> H2O + Oleate	1.0 C03195 <=> 1 C00001 + 1 C00712	|4.2.1.53|	3.9	-14.9318	22.7318	1	-1000	1000
R02815	2-Amino-4-hydroxypteridine aminohydrolase		H2O + H+ + Pterin <=> NH3 + Lumazine	1.0 C00001 + 1.0 C00715 <=> 1 C00014 + 1 C03212	|3.5.4.11|	-25.4	-72.7559	-16.2605	0	0	1000
R02816	2-Amino-4-hydroxypteridine:oxygen oxidoreductase (7-hydroxylating)		O2 + Pterin <=> Isoxanthopterin	1.0 C00007 + 1.0 C00715 <=> 1 C03975	|1.17.3.1|	1000000	0	0	1	-1000	1000
R02817	Serine-phosphoethanolamine ethanolaminephosphohydrolase		H2O + Serine phosphoethanolamine <=> Serine + Phosphoethanolamine	1.0 C00001 + 1.0 C03872 <=> 1 C00065 + 1 C00346	|3.1.4.13|	1000000	0	0	0	0	1000
R02821	Trimethylaminoacetate:L-homosysteine S-methyltransferase		L-Homocysteine + BET <=> Methionine + Dimethylglycine	1.0 C00155 + 1.0 C00719 <=> 1 C00073 + 1 C01026	|2.1.1.5|	1000000	0	0	1	-1000	1000
R02825	5-Aminopentanoate:lipoate oxidoreductase (cyclizing)		5-Aminopentanoate + Lipoate <=> H+ + D-Proline + Dihydrolipoate	1.0 C00431 + 1.0 C00725 <=> 1 C00763 + 1 C02147	|1.4.1.12|1.21.4.1|	1000000	0	0	1	-1000	1000
R02830	orcinol,NADH:oxygen oxidoreductase (2-hydroxylating)		NADH + O2 + H+ + Orcinol <=> H2O + NAD + 2,3,5-Trihydroxytoluene	1.0 C00004 + 1.0 C00007 + 1.0 C00727 <=> 1 C00003 + 1 C03338	|1.14.13.6|	-395.2	-432.864	-357.536	0	0	1000
R02831	Orsellinate carboxy-lyase		H+ + Orsellinate <=> CO2 + Orcinol	1.0 C01839 <=> 1 C00011 + 1 C00727	|4.1.1.58|	0.3	-47.0559	9.43946	1	-1000	1000
R02832	pseudotropine:NADP+ 3-oxidoreductase		TPN + Tropine <=> TPNH + H+ + Tropinone	1.0 C00006 + 1.0 C00729 <=> 1 C00005 + 1 C00080 + 1 C00783	|1.1.1.206|1.1.1.236|	12.8	-24.8636	50.4636	1	-1000	1000
R02834	Cortisol:NAD+ 11-oxidoreductase		NAD + Cortisol <=> NADH + H+ + Cortisone	1.0 C00003 + 1.0 C00735 <=> 1 C00004 + 1 C00080 + 1 C00762	|1.1.1.146|	14.5	-23.1636	52.1636	1	-1000	1000
R02836	Cortisol:NADP+ 11-oxidoreductase		TPN + Cortisol <=> TPNH + H+ + Cortisone	1.0 C00006 + 1.0 C00735 <=> 1 C00005 + 1 C00080 + 1 C00762	|1.1.1.146|	12.8	-24.8636	50.4636	1	-1000	1000
R02837	Acetyl-CoA:cortisol O-acetyltransferase		Acetyl-CoA + Cortisol <=> CoA + Cortell	1.0 C00024 + 1.0 C00735 <=> 1 C00010 + 1 C02821	|2.3.1.27|	-18.8	-56.4636	18.8636	1	-1000	1000
R02839	3'-Phosphoadenylylsulfate:cortisol 21-sulfotransferase		PAPS + Cortisol <=> PAP + Cortisol 21-sulfate	1.0 C00053 + 1.0 C00735 <=> 1 C00054 + 1 C02822	|2.8.2.18|	1000000	0	0	1	-1000	1000
R02840	Cortisol delta5-delat4-isomerase		NADH + H+ + Cortisol <=> NAD + 11beta,17alpha,21-Trihydroxypregnenolone	1.0 C00004 + 1.0 C00080 + 1.0 C00735 <=> 1 C00003 + 1 C05489	|1.1.1.145|5.3.3.1|	-14.5	-52.1636	23.1636	1	-1000	1000
R02841	11beta,17alpha,21-Trihydroxy-5beta-pregnane-3,20-dione:NADP+		TPN + 5beta-Pregnane-11beta,17alpha,21-triol-3,20-dione <=> TPNH + H+ + Cortisol	1.0 C00006 + 1.0 C05471 <=> 1 C00005 + 1 C00080 + 1 C00735	|1.3.1.3|	1000000	0	0	1	-1000	1000
R02846	Cysteine hydrogen-sulfide-lyase (adding HCN)		CN- + Cysteine <=> H2S + L-3-Cyanoalanine	1.0 C00177 + 1.0 C00736 <=> 1 C00283 + 1 C02512	|4.4.1.9|	1000000	0	0	1	-1000	1000
R02847	D-Aldose:NAD+ 1-oxidoreductase		NAD + D-Aldose <=> NADH + H+ + Gluconolactone	1.0 C00003 + 1.0 C00737 <=> 1 C00004 + 1 C00080 + 1 C16830	|1.1.1.121|	1000000	0	0	1	-1000	1000
R02848	ATP:D-hexose 6-phosphotransferase		ATP + D-Hexose <=> ADP + D-Hexose 6-phosphate	1.0 C00002 + 1.0 C00738 <=> 1 C00008 + 1 C02965	|2.7.1.1|	-15	-52.6636	22.6636	1	-1000	1000
R02849	ITP:D-hexose 6-phosphotransferase		ITP + D-Hexose <=> IDP + D-Hexose 6-phosphate	1.0 C00081 + 1.0 C00738 <=> 1 C00104 + 1 C02965	|2.7.1.1|	-14.9	-52.5636	22.7636	1	-1000	1000
R02850	dATP:D-hexose 6-phosphotransferase		dATP + D-Hexose <=> dADP + D-Hexose 6-phosphate	1.0 C00131 + 1.0 C00738 <=> 1 C00206 + 1 C02965	|2.7.1.1|	-15	-52.6636	22.6636	1	-1000	1000
R02852	D-2,6-Diaminohexanoic acid 5,6-aminomutase		D-Lysine <=> 2,5-Diaminohexanoate	1.0 C00739 <=> 1 C05161	|5.4.3.4|	-0.3	-19.1318	18.5318	1	-1000	1000
R02853	D-O-Phosphoserine phosphohydrolase		H2O + D-O-Phosphoserine <=> Phosphate + H+ + D-Serine	1.0 C00001 + 1.0 C02532 <=> 1 C00009 + 1 C00740	|3.1.3.3|	-13.2	-60.5559	-4.06054	0	0	1000
R02855				1.0 C00003 + 1.0 C00810 <=> 1 C00004 + 1 C00080 + 1 C00741		17.8	-19.8636	55.4636	1	-1000	1000
R02856	(R)-Acetoin:NAD+ oxidoreductase		TPN + ACTN <=> TPNH + H+ + DTYL	1.0 C00006 + 1.0 C00810 <=> 1 C00005 + 1 C00080 + 1 C00741	|1.1.1.5|	16.1	-21.5636	53.7636	1	-1000	1000
R02857	rxn02050		H+ + Glycolate + F- <=> H2O + HFA	1.0 C00160 + 1.0 C16487 <=> 1 C00001 + 1 C06108		1000000	0	0	1	-1000	1000
R02858	S-Adenosyl-L-methionine:macrocin 3'''-O-methyltransferase		SAM + Macrocin <=> S-Adenosylhomocysteine + H+ + Tylosin	1.0 C00019 + 1.0 C00744 <=> 1 C00021 + 1 C01457	|2.1.1.101|	1000000	0	0	1	-1000	1000
R02859	S-Adenosyl-L-methionine:demethylmacrocin 2'''-O-methyltransferase		SAM + Demethylmacrocin <=> S-Adenosylhomocysteine + H+ + Macrocin	1.0 C00019 + 1.0 C02400 <=> 1 C00021 + 1 C00744	|2.1.1.102|	1000000	0	0	1	-1000	1000
R02861	rxn02053		Niacin + 1-Methylpyrrolinium <=> CO2 + Nicotine	1.0 C00011 + 1.0 C00745 <=> 1 C00253 + 1 C06178		1000000	0	0	1	-1000	1000
R02862	S-Adenosyl-L-methionine:pyridine N-methyltransferase		SAM + Pyridine <=> S-Adenosylhomocysteine + N-Methylpyridinium	1.0 C00019 + 1.0 C00747 <=> 1 C00021 + 1 C02724	|2.1.1.87|	1000000	0	0	1	-1000	1000
R02863	Thiamin:beta 2-methyl-4-aminopyrimidine-5-methenyltransferase		THI + Pyridine <=> Heteropyrithiamine + 5-(2-Hydroxyethyl)-4-methylthiazole	1.0 C00378 + 1.0 C00747 <=> 1 C02691 + 1 C04294	|2.5.1.2|	0	-37.6636	37.6636	1	-1000	1000
R02864	S-Adenosyl-L-methionine:uroporphyrin-III C-methyltransferase		2 H+ + Siroheme <=> Sirohydrochlorin + Fe2+	2.0 C00080 + 1.0 C00748 <=> 1 C05778 + 1 C14818	|4.99.1.4|	1000000	0	0	1	-1000	1000
R02865	ATP:D-hexose 6-phosphotransferase		ATP + Sorbitol <=> ADP + Sorbitol 6-phosphate	1.0 C00002 + 1.0 C00794 <=> 1 C00008 + 1 C01096	|2.7.1.1|	-15.1	-52.7636	22.5636	1	-1000	1000
R02866	Sorbitol-6-phosphate phosphohydrolase		H2O + Sorbitol 6-phosphate <=> Phosphate + H+ + Sorbitol	1.0 C00001 + 1.0 C01096 <=> 1 C00009 + 1 C00794	|3.1.3.50|	-13.2	-60.5559	-4.06054	0	0	1000
R02867	ITP:D-hexose 6-phosphotransferase		ITP + Sorbitol <=> IDP + Sorbitol 6-phosphate	1.0 C00081 + 1.0 C00794 <=> 1 C00104 + 1 C01096	|2.7.1.1|	-15	-52.6636	22.6636	1	-1000	1000
R02868	dATP:D-hexose 6-phosphotransferase		dATP + Sorbitol <=> dADP + Sorbitol 6-phosphate	1.0 C00131 + 1.0 C00794 <=> 1 C00206 + 1 C01096	|2.7.1.1|	-15.1	-52.7636	22.5636	1	-1000	1000
R02869	S-Adenosylmethioninamine:putrescine 3-aminopropyltransferase		Spermidine + S-Adenosylmethioninamine <=> H+ + MTA + SPRM	1.0 C00315 + 1.0 C01137 <=> 1 C00170 + 1 C00750	|2.5.1.16|2.5.1.22|	1000000	0	0	1	-1000	1000
R02872	Presqualene diphosphate:farnesyl-diphosphate farnesyltransferase		TPNH + H+ + Presqualene diphosphate <=> TPN + PPi + Squalene	1.0 C00005 + 1.0 C03428 <=> 1 C00006 + 1 C00013 + 1 C00751	|2.5.1.21|	-58.6	-124.788	-30.6288	0	0	1000
R02874	Squalene,hydrogen-donor:oxygen oxidoreductase (2,3-epoxidizing)		TPNH + O2 + H+ + Squalene <=> H2O + TPN + Squalene 2,3-oxide	1.0 C00005 + 1.0 C00007 + 1.0 C00080 + 1.0 C00751 <=> 1 C00001 + 1 C00006 + 1 C01054	|1.14.99.7|	-414.9	-452.564	-377.236	0	0	1000
R02875	rxn02064		H2O + Squalene <=> Tetrahymanol	1.0 C00001 + 1.0 C00751 <=> 1 C06083		1000000	0	0	1	-1000	1000
R02877	Vanillyl alcohol:oxygen oxidoreductase		O2 + Vanillyl alcohol <=> H2O2 + Vanillin	1.0 C00007 + 1.0 C06317 <=> 1 C00027 + 1 C00755	|1.1.3.38|	-110	-157.356	-100.861	0	0	1000
R02878	1-Octanol:NAD+ oxidoreductase		NAD + 1-Octanol <=> NADH + H+ + 1-Octanal	1.0 C00003 + 1.0 C00756 <=> 1 C00004 + 1 C00080 + 1 C01545	|1.1.1.73|	20.4	-17.2636	58.0636	1	-1000	1000
R02880	(S)-Tetrahydroberberine:oxigen oxidoreductase		2 O2 + H+ + (S)-Canadine <=> 2 H2O2 + Berberine	1.0 C00007 + 1.0 C03329 <=> 1 C00027 + 1 C00757	|1.3.3.8|	1000000	0	0	3	0	0
R02882	S-Adenosyl-L-methionine:bergaptol O-methyltransferase		SAM + Bergaptol <=> S-Adenosylhomocysteine + H+ + Bergapten	1.0 C00019 + 1.0 C00758 <=> 1 C00021 + 1 C01557	|2.1.1.69|	1000000	0	0	1	-1000	1000
R02892	4,5alpha-dihydrocortisone:NADP+ delta4-oxidoreductase		TPN + 4,5alpha-Dihydrocortisone <=> TPNH + H+ + Cortisone	1.0 C00006 + 1.0 C03588 <=> 1 C00005 + 1 C00080 + 1 C00762	|1.3.1.4|	1000000	0	0	1	-1000	1000
R02893	17alpha,21-dihydroxy-5beta-pregnane-3,11,20-trione:NADP+		TPN + 4,5beta-Dihydrocortisone <=> TPNH + H+ + Cortisone	1.0 C00006 + 1.0 C05469 <=> 1 C00005 + 1 C00080 + 1 C00762	|1.3.1.3|	1000000	0	0	1	-1000	1000
R02894	D-Proline:oxygen oxidoreductase (deaminating)		O2 + D-Proline <=> H2O2 + 1-Pyrroline-2-carboxylate	1.0 C00007 + 1.0 C00763 <=> 1 C00027 + 1 C03564	|1.4.3.3|	-88.4	-135.756	-79.2605	0	0	1000
R02895	rxn02072		L-Glutamine + D-Proline <=> 2 H+ + Linatine	1.0 C00064 + 1.0 C00763 <=> 1 C05939		1000000	0	0	1	-1000	1000
R02896	D-Iditol:NAD+ 2-oxidoreductase		NAD + D-Iditol <=> NADH + H+ + D-Sorbose	1.0 C00003 + 1.0 C01489 <=> 1 C00004 + 1 C00080 + 1 C00764	|1.1.1.15|	13.3	-24.3636	50.9636	1	-1000	1000
R02897	UDPglucose:flavanone 7-O-beta-D-glucosyltransferase		UDPglucose + Naringenin <=> UDP + Prunin	1.0 C00029 + 1.0 C00509 <=> 1 C00015 + 1 C09099	|2.4.1.185|	-32.4	-70.0636	5.26357	0	0	1000
[truncated: 4,872 more rows]
