# Supplementary material for: Designing overall stoichiometric conversions and intervening metabolic reactions
Source: Sci Rep. 2015 Nov 4;5:16009. doi: 10.1038/srep16009 (PMC4632160; doi:10.1038/srep16009)
Supplement: Supplementary Data File S5 [file srep16009-s6.xls]

## Sheet: Case Study 1
Example: Conversion of Glucose to Acetate
Design	Reaction	Reaction_id	Is reaction native to organism?
			E. coli	C. ljungdahlii	M. acetivorans		Source: KEGG API (http://www.kegg.jp/kegg/rest/keggapi.html)
a	HEX	R00299	yes	yes	no		E. coli reactions	http://rest.kegg.jp/link/reaction/eco
	PGI	R00771	yes	yes	no		C. ljungdahlii reactions	http://rest.kegg.jp/link/reaction/clj
	TALA	R08575	yes	no	no		M. acetivorans reactions	http://rest.kegg.jp/link/reaction/mac
	TKT1	R01641	yes	yes	no
	RPI	R01056	yes	yes	yes
	RPE	R01529	yes	yes	no
	XPK	R01621	no	no	no
	TPI	R01015	yes	yes	yes
	FBA	R01068	yes	yes	yes
	FBP	R00762	yes	yes	yes
	FPK	R00761	no	no	no
	PTA	R00230	yes	yes	yes
b	HEX	R00299	yes	yes	no
	PGI	R00771	yes	yes	no
	TALA	R08575	yes	no	no
	TKT1	R01641	yes	yes	no
	RPI	R01056	yes	yes	yes
	RPE	R01529	yes	yes	no
	TKT2	R01067	yes	yes	no
	TPI	R01015	yes	yes	yes
	G3PD	R00842	yes	yes	no
	G3PT	R00841	yes	no	no
	GLYCD	R01034	yes	yes	no
	F6PA	R02568	yes	yes	yes
	FPK	R00761	no	no	no
	PTA	R00230	yes	yes	yes
c	HEX	R00299	yes	yes	no
	PGI	R00771	yes	yes	no
	FPK	R00761	no	no	no
	SBPL	R01829	yes	yes	no
	SBPH	R01845	no	no	no
	TKT1	R01641	yes	yes	no
	R5PPT	R01050	yes	no	no
	PRPPS	R06836	yes	no	no
	XMPS	R02142	yes	yes	no
	XMPH	R02719	yes	yes	yes
	XANH	R02143	no	no	no
	RPE	R01529	yes	yes	no
	XPK	R01621	no	no	no
	TPI	R01015	yes	yes	yes
	PTA	R00230	yes	yes	yes
d	HEX	R00299	yes	yes	no
	PGI	R00771	yes	yes	no
	TKT2	R01067	yes	yes	no
	FPK	R00761	no	no	no
	X5PT	R01639	yes	yes	no
	X1PT	R01902	yes	yes	no
	X1PL	R01785	yes	yes	no
	SBPL	R01829	yes	yes	no
	SBPH	R01845	no	no	no
	TKT1	R01641	yes	yes	no
	RPI	R01056	yes	yes	yes
	RPE	R01529	yes	yes	no
	TPI	R01015	yes	yes	yes
	ETGLD	R01781	yes	no	no
	ALCD	R00228	yes	yes	yes
	ACK	R00315	yes	yes	yes
e	HEX	R00299	yes	yes	no
	PGI	R00771	yes	yes	no
	PFK	R00756	yes	yes	no
	FBA	R01068	yes	yes	yes
	TPI	R01015	yes	yes	yes
	GAPD	R01061	yes	yes	yes
	PGK	R01512	yes	yes	yes
	PGM	R01518	yes	yes	yes
	ENO	R00658	yes	yes	yes
	PYK	R00200	yes	yes	yes
	PFOR	R01196	yes	yes	yes
	ACS	R09317	no	yes	yes
	THFMT	R02289	no	yes	yes
	CODH	R07157	no	yes	yes
	FDH	R00519	yes	yes	no
	FTHFL	R00943	no	yes	no
	5MTHFRz	R01220	yes	yes	yes
	5MTHFRx	R07168	yes	yes	yes
	ACK	R00315	yes	yes	yes
f	HEX	R00299	yes	yes	no
	G6PDH	R00835	yes	yes	no
	EDD	R02035	yes	no	no
	EDA	R02036	yes	no	no
	GAPD	R01061	yes	yes	yes
	PGK	R01512	yes	yes	yes
	PGCD	R01513	yes	yes	yes
	PSERT	R04173	yes	no	yes
	PSP	R00582	yes	no	yes
	GHMT	R00945	yes	yes	yes
	GLYCL	R01221	yes	yes	yes
	ACS	R09317	no	yes	yes
	THFMT	R02289	no	yes	yes
	PFOR	R01196	yes	yes	yes
	ACK	R00315	yes	yes	yes

## Sheet: Case Study 2
Example: Acetate production from Methanol and Carbon dioxide
Design	Reaction	Reaction_id	Is reaction native to organism?
			E. coli	C. ljungdahlii	M. acetivorans		Source: KEGG API (http://www.kegg.jp/kegg/rest/keggapi.html)
a	METR	R09098	no	yes	yes		E. coli reactions	http://rest.kegg.jp/link/reaction/eco
	MTA	R10000	no	yes	yes		C. ljungdahlii reactions	http://rest.kegg.jp/link/reaction/clj
	ACS	R09317	no	yes	yes		M. acetivorans reactions	http://rest.kegg.jp/link/reaction/mac
	ACK	R00227	yes	yes	yes
	FDNADR	R05875	no	no	no
	MEDH	R00605	no	no	no
	HPS	R05338	no	no	yes
	PHI	R05339	no	no	yes
	FPK	R00761	no	no	no
	TALA	R08575	yes	no	no
	TKT1	R01641	yes	yes	no
	RPE	R01529	yes	yes	no
	RPI	R01056	yes	yes	yes
	PTA	R00230	yes	yes	yes
b	FDH	R00519	yes	yes	no
	FGLAH	R00525	no	no	no
	FGLIH	R02286	no	no	no
	FGLFT	R02287	yes	yes	no
	FTFAL	R02302	no	no	no
	MTHFR	R01218	yes	yes	yes
	MTHFL	R09093	no	no	no
	FTKT	R01440	no	no	no
	GLYCD	R01034	yes	yes	no
	GLYCHL	R01048	no	no	no
	LACDR	R01446	yes	no	no
	LA	R00753	no	no	no
	TKT2	R01067	yes	yes	no
	TALA	R08575	yes	no	no
	TKT1	R01641	yes	yes	no
	RPE	R01529	yes	yes	no
	RPI	R01056	yes	yes	yes
	HPS	R05338	no	no	yes
	PHI	R05339	no	no	yes
	MEDH	R00605	no	no	no
	ACALD	R00228	yes	yes	no
	ACK	R00227	yes	yes	yes
c	MEDH	R00605	no	no	no
	HPS	R05338	no	no	yes
	PHI	R05339	no	no	yes
	FPK	R00761	no	no	no
	TALA	R08575	yes	no	no
	TKT1	R01641	yes	yes	no
	RPE	R01529	yes	yes	no
	RPI	R01056	yes	yes	yes
	PTA	R00230	yes	yes	yes
	MTHFL	R09093	no	no	no
	GHMT	R00945	yes	yes	yes
	SERAT	R00588	no	no	no
	GLCRDH	R01388	yes	yes	no
	GLCRK	R08572	yes	no	no
	ENO	R00658	yes	yes	yes
	PPC	R00341	yes	yes	no
	MDH	R00342	yes	no	yes
	MTK	R01256	no	no	no
	MCL	R00473	no	no	no
	ACK	R00315	yes	yes	yes
Example: 3-Hydroxybutyrate production from Methanol and Carbon dioxide
Design	Reaction	Reaction_id	Is reaction native to organism?
			E. coli	C. ljungdahlii	M. acetivorans
a	ACTR	R00238	yes	yes	yes
	ACTCH	R01358	no	no	no
	HBTDH	R01361	no	no	no
b	CTCL	R00354	no	no	no
	CTCTR	R01323	no	no	no
	ACONT	R01324	yes	yes	yes
	ICL	R00479	yes	no	no
	MALS	R00472	yes	no	no
	MDH	R00342	yes	no	yes
	SUCTR	R00410	no	no	no
	SUCADH	R09280	no	no	no
	4HBTDH	R01644	yes	yes	no
	4HBTTR	R05336	no	no	no
	4HBTL	R10782	no	no	no
	3HBTL	R03026	yes	no	no
	HBTDH	R01361	no	no	no
Example: 3-Hydroxybutyrate production from Methanol and Carbon dioxide
Design	Reaction	Reaction_id	Is reaction native to organism?
			E. coli	C. ljungdahlii	M. acetivorans
a	ACTR	R00238	yes	yes	yes
	3HBTDH	R01975	yes	no	no
	3HBTL	R03026	yes	no	no
	BTDH	R01171	no	no	no
	ICM	R01181	no	no	no
	KIVDH	R01210	no	no	no
b	ACALD	R00228	yes	yes	no
	ACFTR	R00212	yes	yes	no
	ACTPP	R00755	no	no	no
	ALACL	R04672	yes	yes	yes
	HMBTDH	R04439	yes	yes	yes
	HMBL	R04441	yes	yes	yes
Example: 3-Hydroxybutyrate production from Methanol and Carbon dioxide
Design	Reaction	Reaction_id	Is reaction native to organism?
			E. coli	C. ljungdahlii	M. acetivorans
a	ACTR	R00238	yes	yes	yes
	3HBTDH	R01975	yes	no	no
	3HXCT	R07833	no	no	yes
	3HXCTR	R07832	yes	no	no
	DPGLH	R07831	no	no	no
	DPGLDH	R05308	no	no	no

## Sheet: Case Study 3
Example: Acetate production from Methane and Carbon dioxide using fe(III)/fe(II) pair
Design	Reaction	Reaction_id	Is reaction native to organism?				Source: KEGG API (http://www.kegg.jp/kegg/rest/keggapi.html)
			E. coli	C. ljungdahlii	M. acetivorans		E. coli reactions	http://rest.kegg.jp/link/reaction/eco
a	MCR	R04541	no	no	yes		C. ljungdahlii reactions	http://rest.kegg.jp/link/reaction/clj
	MTBA	R10000	no	yes	yes		M. acetivorans reactions	http://rest.kegg.jp/link/reaction/mac
	ACS	R09317	no	yes	yes
	ACK	R00230	yes	yes	yes
	HDR	R09092	no	no	yes
	THFMT	R02289	no	yes	yes
	5MTHFRx	R07168	yes	yes	yes
	5MTHFRy	R01217	no	yes	yes
	MTHFR	R01218	yes	yes	yes
	MTHFH	R01655	yes	yes	yes
	FTHFH	R00944	yes	no	no
	FDH	R00519	yes	yes	no
	FEDH	R00092	no	no	no
b	MCR	R04541	no	no	yes
	MTBA	R10000	no	yes	yes
	ACS	R09317	no	yes	yes
	ACK	R00227	yes	yes	yes
	HDR	R09092	no	no	yes
	TMMT	R09124	no	no	yes
	TMR	R02559	no	no	yes
	TMFL	R02512	no	no	yes
	FORD	R00604	no	no	yes
	FDH	R00519	yes	yes	no
	FEDH	R00092	no	no	no
c	MCR	R04541	no	no	yes
	HDR	R09092	no	no	yes
	TMR	R02559	no	no	yes
	TMFL	R02512	no	no	yes
	FORD	R00604	no	no	yes
	FDH	R00519	yes	yes	no
	CODH	R07157	no	yes	yes
	ACDC	R10243	no	yes	yes
	MTHFL	R09093	no	no	no
	5MTHFRy	R01217	no	yes	yes
	FDNADR	R05875	no	no	no
	FEDH	R00092	no	no	no
	ACK	R00227	yes	yes	yes
Example: 2,3-Butanediol production from Methane and Carbon dioxide using nitrate/nitrite pair
Design	Reaction	Reaction_id	Is reaction native to organism?
			E. coli	C. ljungdahlii	M. acetivorans
a	PFOR	R01196	yes	yes	yes
	ALPYL	R00006	yes	yes	yes
	ALACDC	R02947	no	no	no
	BDODH	R02946	no	yes	no
	NIFDH	R00791	no	no	no
b	PFOR	R01196	yes	yes	yes
	PDC	R00224	no	no	no
	ACNDH	R09524	no	no	no
	BDODH	R02946	no	yes	no
	NIFDH	R00791	no	no	no
Example: 3-Hydroxypropionate production from Methane and Carbon dioxide using nitrite/ammonium pair
Design	Reaction	Reaction_id	Is reaction native to organism?
			E. coli	C. ljungdahlii	M. acetivorans
a	PFOR	R01196	yes	yes	yes
	PC	R00344	no	yes	yes
	ASPTA	R00355	yes	yes	yes
	ASPL	R00489	yes	no	yes
	GABT	R00908	yes	yes	yes
	3HPDH	R09289	yes	no	no
	NH3DH	R00787	yes	no	no
b	ACCOAC	R00742	yes	yes	no
	MALCDH	R00740	no	no	no
	3HPDH	R09289	yes	no	no
	NH3DH	R00787	yes	no	no
c	PFOR	R01196	yes	yes	yes
	LACDH	R00703	no	no	no
	LACAT	R05508	no	no	no
	LACDT	R02963	no	no	no
	3HPHL	R03045	yes	no	no
	3HPCH	R03158	no	no	no
	NH3DH	R00787	yes	no	no
Example: 1-Butanol production from Methane and Carbon dioxide using bisulfite/thiosulfate pair
Design	Reaction	Reaction_id	Is reaction native to organism?
			E. coli	C. ljungdahlii	M. acetivorans
a	ACTR	R00238	yes	yes	yes
	3HBTL	R03026	yes	no	no
	3HBTDH	R01975	yes	no	no
	BTDH	R01171	no	no	no
	BTADH	R01172	yes	yes	no
	BUTDH	R03544	no	yes	no
	S2O3Da	R01875	no	no	no
	S2O3Db	R03105	yes	no	no
b	PFOR	R01196	yes	yes	yes
	PC	R00344	no	yes	yes
	CS	R00351	yes	no	yes
	ACONT	R01324	yes	yes	yes
	ICDH	R00267	yes	no	yes
	AKGCL	R00272	no	no	no
	4HBTDH	R01644	yes	yes	no
	4HBTTR	R05336	no	no	no
	4HBTL	R10782	no	no	no
	BTDH	R01171	no	no	no
	BTADH	R01172	yes	yes	no
	BUTDH	R03544	no	yes	no
	S2O3Da	R01875	no	no	no
	S2O3Db	R03105	yes	no	no
Example: 1,3-Propanediol production from Methane and Carbon dioxide using bisulfite/hydrogen sulfide pair
Design	Reaction	Reaction_id	Is reaction native to organism?
			E. coli	C. ljungdahlii	M. acetivorans
a	PFOR	R01196	yes	yes	yes
	MMALS	R07399	no	no	yes
	MMALHL	R03896	yes	yes	yes
	MMELH	R03898	yes	yes	yes
	MMELDH	R00994	yes	yes	yes
	SCTL	R04930	no	no	no
	AHSL	R04945	yes	no	no
	AHSTR	R01776	no	no	yes
	GLUDH	de novo
	HBUTDC	de novo
	PDODH	R03119	no	no	no
	HSDH	R00858	yes	yes	no
b	PFOR	R01196	yes	yes	yes
	PPS	R00199	yes	yes	yes
	ENO	R00658	yes	yes	yes
	PGM	R01518	yes	yes	yes
	PGK	R01512	yes	yes	yes
	GAPD	R01061	yes	yes	yes
	G3PD2	R00845	yes	no	no
	G3PT	R00841	yes	no	no
	GLCL	R01047	no	no	no
	PDODH	R03119	no	no	no
	HSDH	R00858	yes	yes	no
